# Supplementary material for: Annotation of chromatin states in 66 complete mouse epigenomes during development
Source: Commun Biol. 2021 Feb 22;4:239. doi: 10.1038/s42003-021-01756-4 (PMC7900196; doi:10.1038/s42003-021-01756-4)
Supplement: Supplementary file 3 — Supplementary Data 1 [file 42003_2021_1756_MOESM3_ESM.xlsx]

## Sheet: Supplementary Data 1
Supplementary Data 1: Input datasets and their ENCODE accessions. ENCODE file accession IDs for all input files. a. BAM files for histone ChIP-seq datasets and controls. b. BED files with CpG calls from WGBS. c. RNA-seq TPM matrices for the two replicates of each biosample. d. BAM files for ATAC-seq. e. BAM files for DNase-seq.

## Sheet: S1a Histone ChIP-seq
Tissue	Timepoint	Histone Mark	File Accession	Control File Accession
hindbrain	12.5	H3K36me3	ENCFF474ZIJ	ENCFF652BTE
hindbrain	12.5	H3K36me3	ENCFF345GFJ	ENCFF270SEO
hindbrain	12.5	H3K4me2	ENCFF142GHN	ENCFF652BTE
hindbrain	12.5	H3K4me2	ENCFF617IEA	ENCFF270SEO
hindbrain	12.5	H3K4me3	ENCFF173HJD	ENCFF652BTE
hindbrain	12.5	H3K4me3	ENCFF149QEZ	ENCFF270SEO
hindbrain	12.5	H3K27ac	ENCFF903PGV	ENCFF270SEO
hindbrain	12.5	H3K27ac	ENCFF322HXD	ENCFF652BTE
hindbrain	12.5	H3K9ac	ENCFF576RCG	ENCFF652BTE
hindbrain	12.5	H3K9ac	ENCFF277PFV	ENCFF270SEO
hindbrain	12.5	H3K27me3	ENCFF177CGR	ENCFF652BTE
hindbrain	12.5	H3K27me3	ENCFF035OEC	ENCFF270SEO
hindbrain	12.5	H3K9me3	ENCFF970CNK	ENCFF270SEO
hindbrain	12.5	H3K9me3	ENCFF106OBH	ENCFF652BTE
hindbrain	12.5	H3K4me1	ENCFF160ZOI	ENCFF652BTE
hindbrain	12.5	H3K4me1	ENCFF310PSZ	ENCFF270SEO
heart	15.5	H3K4me2	ENCFF018XRJ	ENCFF642FOT
heart	15.5	H3K4me2	ENCFF781ZAA	ENCFF487AIV
heart	15.5	H3K9me3	ENCFF502UOP	ENCFF487AIV
heart	15.5	H3K9me3	ENCFF262FYW	ENCFF642FOT
heart	15.5	H3K4me3	ENCFF292UUU	ENCFF642FOT
heart	15.5	H3K4me3	ENCFF978DEK	ENCFF487AIV
heart	15.5	H3K9ac	ENCFF318FYW	ENCFF642FOT
heart	15.5	H3K9ac	ENCFF057ELO	ENCFF487AIV
heart	15.5	H3K36me3	ENCFF087ITV	ENCFF642FOT
heart	15.5	H3K36me3	ENCFF169ABU	ENCFF487AIV
heart	15.5	H3K4me1	ENCFF839EWF	ENCFF487AIV
heart	15.5	H3K4me1	ENCFF156UJE	ENCFF642FOT
heart	15.5	H3K27ac	ENCFF576RBC	ENCFF487AIV
heart	15.5	H3K27ac	ENCFF261KJB	ENCFF642FOT
heart	15.5	H3K27me3	ENCFF275AKZ	ENCFF487AIV
heart	15.5	H3K27me3	ENCFF420BPA	ENCFF642FOT
midbrain	15.5	H3K9ac	ENCFF492ISD	ENCFF916TFR
midbrain	15.5	H3K9ac	ENCFF032YBV	ENCFF643WUI
midbrain	15.5	H3K4me3	ENCFF960GUP	ENCFF643WUI
midbrain	15.5	H3K4me3	ENCFF196TGU	ENCFF916TFR
midbrain	15.5	H3K27me3	ENCFF626OTI	ENCFF916TFR
midbrain	15.5	H3K27me3	ENCFF318OLQ	ENCFF643WUI
midbrain	15.5	H3K9me3	ENCFF986SRM	ENCFF643WUI
midbrain	15.5	H3K9me3	ENCFF958RLB	ENCFF916TFR
midbrain	15.5	H3K36me3	ENCFF057WPD	ENCFF643WUI
midbrain	15.5	H3K36me3	ENCFF146GCW	ENCFF916TFR
midbrain	15.5	H3K4me1	ENCFF190ZOW	ENCFF916TFR
midbrain	15.5	H3K4me1	ENCFF526EGV	ENCFF643WUI
midbrain	15.5	H3K27ac	ENCFF892TDG	ENCFF916TFR
midbrain	15.5	H3K27ac	ENCFF054UNT	ENCFF643WUI
midbrain	15.5	H3K4me2	ENCFF302JPF	ENCFF643WUI
midbrain	15.5	H3K4me2	ENCFF218JCM	ENCFF916TFR
stomach	15.5	H3K4me2	ENCFF010EYX	ENCFF580YCN
stomach	15.5	H3K4me2	ENCFF544BZW	ENCFF125FAE
stomach	15.5	H3K27me3	ENCFF677RAC	ENCFF580YCN
stomach	15.5	H3K27me3	ENCFF871PQI	ENCFF125FAE
stomach	15.5	H3K27ac	ENCFF939RVY	ENCFF125FAE
stomach	15.5	H3K27ac	ENCFF114TCD	ENCFF580YCN
stomach	15.5	H3K9ac	ENCFF972UAI	ENCFF125FAE
stomach	15.5	H3K9ac	ENCFF517SID	ENCFF580YCN
stomach	15.5	H3K4me1	ENCFF655YMO	ENCFF580YCN
stomach	15.5	H3K4me1	ENCFF009GQO	ENCFF125FAE
stomach	15.5	H3K4me3	ENCFF364MZK	ENCFF580YCN
stomach	15.5	H3K4me3	ENCFF183GET	ENCFF125FAE
stomach	15.5	H3K9me3	ENCFF327HTH	ENCFF580YCN
stomach	15.5	H3K9me3	ENCFF935OGA	ENCFF125FAE
stomach	15.5	H3K36me3	ENCFF142TWW	ENCFF580YCN
stomach	15.5	H3K36me3	ENCFF070WUO	ENCFF125FAE
intestine	15.5	H3K4me3	ENCFF404CGC	ENCFF245OIS
intestine	15.5	H3K4me3	ENCFF342QJH	ENCFF389YBT
intestine	15.5	H3K9me3	ENCFF940XYU	ENCFF389YBT
intestine	15.5	H3K9me3	ENCFF363KUX	ENCFF245OIS
intestine	15.5	H3K27me3	ENCFF912GGR	ENCFF245OIS
intestine	15.5	H3K27me3	ENCFF802NAM	ENCFF389YBT
intestine	15.5	H3K4me2	ENCFF639ZZX	ENCFF389YBT
intestine	15.5	H3K4me2	ENCFF152VCS	ENCFF245OIS
intestine	15.5	H3K36me3	ENCFF116JED	ENCFF389YBT
intestine	15.5	H3K36me3	ENCFF926IRL	ENCFF245OIS
intestine	15.5	H3K9ac	ENCFF032NLC	ENCFF245OIS
intestine	15.5	H3K9ac	ENCFF751TIJ	ENCFF389YBT
intestine	15.5	H3K4me1	ENCFF990ZQH	ENCFF245OIS
intestine	15.5	H3K4me1	ENCFF670RVW	ENCFF389YBT
intestine	15.5	H3K27ac	ENCFF899KXE	ENCFF389YBT
intestine	15.5	H3K27ac	ENCFF076YFQ	ENCFF245OIS
forebrain	16.5	H3K9ac	ENCFF988CHY	ENCFF052SGY
forebrain	16.5	H3K9ac	ENCFF365DAW	ENCFF488PXJ
forebrain	16.5	H3K27me3	ENCFF060DCN	ENCFF488PXJ
forebrain	16.5	H3K27me3	ENCFF583MKP	ENCFF052SGY
forebrain	16.5	H3K9me3	ENCFF605ZYA	ENCFF488PXJ
forebrain	16.5	H3K9me3	ENCFF592PLJ	ENCFF052SGY
forebrain	16.5	H3K4me3	ENCFF352BZY	ENCFF052SGY
forebrain	16.5	H3K4me3	ENCFF241LIF	ENCFF488PXJ
forebrain	16.5	H3K27ac	ENCFF717YIV	ENCFF488PXJ
forebrain	16.5	H3K27ac	ENCFF930YWV	ENCFF052SGY
forebrain	16.5	H3K4me2	ENCFF168EEZ	ENCFF488PXJ
forebrain	16.5	H3K4me2	ENCFF518JXV	ENCFF052SGY
forebrain	16.5	H3K36me3	ENCFF956FZM	ENCFF052SGY
forebrain	16.5	H3K36me3	ENCFF521BWP	ENCFF488PXJ
forebrain	16.5	H3K4me1	ENCFF927HGA	ENCFF488PXJ
forebrain	16.5	H3K4me1	ENCFF962VUP	ENCFF052SGY
neural_tube	15.5	H3K9me3	ENCFF679CVE	ENCFF805AXD
neural_tube	15.5	H3K9me3	ENCFF624YYW	ENCFF098HSW
neural_tube	15.5	H3K4me1	ENCFF846QYV	ENCFF805AXD
neural_tube	15.5	H3K4me1	ENCFF365YFQ	ENCFF098HSW
neural_tube	15.5	H3K27ac	ENCFF186QGN	ENCFF805AXD
neural_tube	15.5	H3K27ac	ENCFF714OZM	ENCFF098HSW
neural_tube	15.5	H3K4me3	ENCFF956WIY	ENCFF805AXD
neural_tube	15.5	H3K4me3	ENCFF102PWG	ENCFF098HSW
neural_tube	15.5	H3K9ac	ENCFF871CYV	ENCFF805AXD
neural_tube	15.5	H3K9ac	ENCFF008PKI	ENCFF098HSW
neural_tube	15.5	H3K4me2	ENCFF973RNO	ENCFF098HSW
neural_tube	15.5	H3K4me2	ENCFF161FKJ	ENCFF805AXD
neural_tube	15.5	H3K36me3	ENCFF269FHK	ENCFF805AXD
neural_tube	15.5	H3K36me3	ENCFF452QBT	ENCFF098HSW
neural_tube	15.5	H3K27me3	ENCFF378FUS	ENCFF098HSW
neural_tube	15.5	H3K27me3	ENCFF792NIX	ENCFF805AXD
embryonic_facial_prominence	15.5	H3K27me3	ENCFF053HNE	ENCFF708TTS
embryonic_facial_prominence	15.5	H3K27me3	ENCFF681HVX	ENCFF556BOJ
embryonic_facial_prominence	15.5	H3K9ac	ENCFF524LVP	ENCFF556BOJ
embryonic_facial_prominence	15.5	H3K9ac	ENCFF785QDZ	ENCFF708TTS
embryonic_facial_prominence	15.5	H3K4me1	ENCFF891TRS	ENCFF556BOJ
embryonic_facial_prominence	15.5	H3K4me1	ENCFF176CBY	ENCFF708TTS
embryonic_facial_prominence	15.5	H3K36me3	ENCFF764RAD	ENCFF556BOJ
embryonic_facial_prominence	15.5	H3K36me3	ENCFF452WYT	ENCFF708TTS
embryonic_facial_prominence	15.5	H3K27ac	ENCFF004LLG	ENCFF708TTS
embryonic_facial_prominence	15.5	H3K27ac	ENCFF886DGE	ENCFF556BOJ
embryonic_facial_prominence	15.5	H3K4me3	ENCFF367IUT	ENCFF708TTS
embryonic_facial_prominence	15.5	H3K4me3	ENCFF725NPP	ENCFF556BOJ
embryonic_facial_prominence	15.5	H3K4me2	ENCFF547RHW	ENCFF556BOJ
embryonic_facial_prominence	15.5	H3K4me2	ENCFF014AXW	ENCFF708TTS
embryonic_facial_prominence	15.5	H3K9me3	ENCFF034RGD	ENCFF556BOJ
embryonic_facial_prominence	15.5	H3K9me3	ENCFF472VYV	ENCFF708TTS
limb	15.5	H3K4me3	ENCFF148HFT	ENCFF031OYA
limb	15.5	H3K4me3	ENCFF536ZMQ	ENCFF514GVM
limb	15.5	H3K27me3	ENCFF518UCO	ENCFF514GVM
limb	15.5	H3K27me3	ENCFF003PZM	ENCFF031OYA
limb	15.5	H3K4me1	ENCFF295BOL	ENCFF514GVM
limb	15.5	H3K4me1	ENCFF173RDF	ENCFF031OYA
limb	15.5	H3K36me3	ENCFF874IUF	ENCFF031OYA
limb	15.5	H3K36me3	ENCFF497DWP	ENCFF514GVM
limb	15.5	H3K9me3	ENCFF011YLZ	ENCFF514GVM
limb	15.5	H3K9me3	ENCFF894UZN	ENCFF031OYA
limb	15.5	H3K9ac	ENCFF723LHU	ENCFF031OYA
limb	15.5	H3K9ac	ENCFF767YIB	ENCFF514GVM
limb	15.5	H3K4me2	ENCFF822YJM	ENCFF514GVM
limb	15.5	H3K4me2	ENCFF161LUJ	ENCFF031OYA
limb	15.5	H3K27ac	ENCFF156ZFI	ENCFF031OYA
limb	15.5	H3K27ac	ENCFF052AZF	ENCFF514GVM
liver	15.5	H3K9me3	ENCFF858QZZ	ENCFF634NAV
liver	15.5	H3K9me3	ENCFF477WQY	ENCFF209HPI
liver	15.5	H3K4me3	ENCFF492LOP	ENCFF634NAV
liver	15.5	H3K4me3	ENCFF031RFH	ENCFF209HPI
liver	15.5	H3K36me3	ENCFF905PUB	ENCFF634NAV
liver	15.5	H3K36me3	ENCFF838YSJ	ENCFF209HPI
liver	15.5	H3K4me2	ENCFF854NXB	ENCFF634NAV
liver	15.5	H3K4me2	ENCFF962EQP	ENCFF209HPI
liver	15.5	H3K4me1	ENCFF141HFI	ENCFF634NAV
liver	15.5	H3K4me1	ENCFF783RDN	ENCFF209HPI
liver	15.5	H3K27me3	ENCFF031MFD	ENCFF634NAV
liver	15.5	H3K27me3	ENCFF869LGO	ENCFF209HPI
liver	15.5	H3K27ac	ENCFF027UTM	ENCFF209HPI
liver	15.5	H3K27ac	ENCFF826GUO	ENCFF634NAV
liver	15.5	H3K9ac	ENCFF774VDU	ENCFF634NAV
liver	15.5	H3K9ac	ENCFF972GVQ	ENCFF209HPI
liver	0	H3K9ac	ENCFF240ABD	ENCFF438SAE
liver	0	H3K9ac	ENCFF241ILH	ENCFF451QHB
liver	0	H3K27me3	ENCFF696DFD	ENCFF438SAE
liver	0	H3K27me3	ENCFF938QJY	ENCFF451QHB
liver	0	H3K27ac	ENCFF541VHX	ENCFF438SAE
liver	0	H3K27ac	ENCFF498EVF	ENCFF451QHB
liver	0	H3K4me3	ENCFF200PRE	ENCFF438SAE
liver	0	H3K4me3	ENCFF382BVJ	ENCFF451QHB
liver	0	H3K36me3	ENCFF763FKZ	ENCFF451QHB
liver	0	H3K36me3	ENCFF400RXO	ENCFF438SAE
liver	0	H3K4me1	ENCFF245COH	ENCFF451QHB
liver	0	H3K4me1	ENCFF372BXH	ENCFF438SAE
liver	0	H3K9me3	ENCFF642ZHP	ENCFF451QHB
liver	0	H3K9me3	ENCFF782MHQ	ENCFF438SAE
liver	0	H3K4me2	ENCFF507MUR	ENCFF438SAE
liver	0	H3K4me2	ENCFF775CXO	ENCFF451QHB
forebrain	14.5	H3K36me3	ENCFF851MHM	ENCFF037YEE
forebrain	14.5	H3K36me3	ENCFF815MRR	ENCFF411XWG
forebrain	14.5	H3K4me1	ENCFF748IHX	ENCFF411XWG
forebrain	14.5	H3K4me1	ENCFF086SNO	ENCFF037YEE
forebrain	14.5	H3K4me2	ENCFF228SYP	ENCFF411XWG
forebrain	14.5	H3K4me2	ENCFF538ZCX	ENCFF037YEE
forebrain	14.5	H3K9ac	ENCFF633TGS	ENCFF411XWG
forebrain	14.5	H3K9ac	ENCFF851MGX	ENCFF037YEE
forebrain	14.5	H3K27me3	ENCFF392EKM	ENCFF037YEE
forebrain	14.5	H3K27me3	ENCFF159MVW	ENCFF411XWG
forebrain	14.5	H3K27ac	ENCFF426QSR	ENCFF411XWG
forebrain	14.5	H3K27ac	ENCFF418VQH	ENCFF037YEE
forebrain	14.5	H3K9me3	ENCFF140ZIV	ENCFF037YEE
forebrain	14.5	H3K9me3	ENCFF141EJM	ENCFF411XWG
forebrain	14.5	H3K4me3	ENCFF633VWI	ENCFF037YEE
forebrain	14.5	H3K4me3	ENCFF072OAK	ENCFF411XWG
stomach	0	H3K27me3	ENCFF062TRB	ENCFF482UTL
stomach	0	H3K27me3	ENCFF503EBL	ENCFF292SSW
stomach	0	H3K9ac	ENCFF482CUI	ENCFF292SSW
stomach	0	H3K9ac	ENCFF881HDU	ENCFF482UTL
stomach	0	H3K4me2	ENCFF033ZXN	ENCFF482UTL
stomach	0	H3K4me2	ENCFF731QVA	ENCFF292SSW
stomach	0	H3K36me3	ENCFF230CYH	ENCFF482UTL
stomach	0	H3K36me3	ENCFF468OBA	ENCFF292SSW
stomach	0	H3K4me1	ENCFF156ENX	ENCFF292SSW
stomach	0	H3K4me1	ENCFF126TMF	ENCFF482UTL
stomach	0	H3K9me3	ENCFF946SFS	ENCFF292SSW
stomach	0	H3K9me3	ENCFF102LST	ENCFF482UTL
stomach	0	H3K27ac	ENCFF201DXG	ENCFF482UTL
stomach	0	H3K27ac	ENCFF332FYK	ENCFF292SSW
stomach	0	H3K4me3	ENCFF191MHA	ENCFF292SSW
stomach	0	H3K4me3	ENCFF497XVC	ENCFF482UTL
liver	13.5	H3K9ac	ENCFF633TTC	ENCFF231HNB
liver	13.5	H3K9ac	ENCFF018RET	ENCFF396QPU
liver	13.5	H3K9me3	ENCFF572XEN	ENCFF231HNB
liver	13.5	H3K9me3	ENCFF977RBF	ENCFF396QPU
liver	13.5	H3K27ac	ENCFF423EOT	ENCFF231HNB
liver	13.5	H3K27ac	ENCFF458FQT	ENCFF396QPU
liver	13.5	H3K27me3	ENCFF800KJJ	ENCFF396QPU
liver	13.5	H3K27me3	ENCFF810VYR	ENCFF231HNB
liver	13.5	H3K36me3	ENCFF474PYR	ENCFF231HNB
liver	13.5	H3K36me3	ENCFF173WEE	ENCFF396QPU
liver	13.5	H3K4me2	ENCFF980RAX	ENCFF396QPU
liver	13.5	H3K4me2	ENCFF551EAV	ENCFF231HNB
liver	13.5	H3K4me3	ENCFF325ROD	ENCFF396QPU
liver	13.5	H3K4me3	ENCFF379RFF	ENCFF231HNB
liver	13.5	H3K4me1	ENCFF046IWE	ENCFF231HNB
liver	13.5	H3K4me1	ENCFF986TQY	ENCFF396QPU
kidney	15.5	H3K4me3	ENCFF407ALD	ENCFF285XPR
kidney	15.5	H3K4me3	ENCFF262SUZ	ENCFF627RIT
kidney	15.5	H3K4me2	ENCFF575NHJ	ENCFF627RIT
kidney	15.5	H3K4me2	ENCFF995CCN	ENCFF285XPR
kidney	15.5	H3K36me3	ENCFF665HNC	ENCFF285XPR
kidney	15.5	H3K36me3	ENCFF998LUA	ENCFF627RIT
kidney	15.5	H3K9me3	ENCFF148BAU	ENCFF627RIT
kidney	15.5	H3K9me3	ENCFF110BCP	ENCFF285XPR
kidney	15.5	H3K27me3	ENCFF139UWI	ENCFF627RIT
kidney	15.5	H3K27me3	ENCFF977IBX	ENCFF285XPR
kidney	15.5	H3K27ac	ENCFF650CDV	ENCFF627RIT
kidney	15.5	H3K27ac	ENCFF831JKI	ENCFF285XPR
kidney	15.5	H3K9ac	ENCFF598XGJ	ENCFF285XPR
kidney	15.5	H3K9ac	ENCFF104RYN	ENCFF627RIT
kidney	15.5	H3K4me1	ENCFF167AOI	ENCFF285XPR
kidney	15.5	H3K4me1	ENCFF071PID	ENCFF627RIT
heart	11.5	H3K4me1	ENCFF094SMC	ENCFF856WFI
heart	11.5	H3K4me1	ENCFF717NOZ	ENCFF886TCK
heart	11.5	H3K27ac	ENCFF635BLS	ENCFF856WFI
heart	11.5	H3K27ac	ENCFF472ZSL	ENCFF886TCK
heart	11.5	H3K27me3	ENCFF788NIR	ENCFF886TCK
heart	11.5	H3K27me3	ENCFF938PKS	ENCFF856WFI
heart	11.5	H3K36me3	ENCFF292KNL	ENCFF856WFI
heart	11.5	H3K36me3	ENCFF204FLA	ENCFF886TCK
heart	11.5	H3K9ac	ENCFF954OIP	ENCFF856WFI
heart	11.5	H3K9ac	ENCFF005KBM	ENCFF886TCK
heart	11.5	H3K4me3	ENCFF543FFM	ENCFF856WFI
heart	11.5	H3K4me3	ENCFF705GWF	ENCFF886TCK
heart	11.5	H3K9me3	ENCFF828PDR	ENCFF856WFI
heart	11.5	H3K9me3	ENCFF555EIU	ENCFF886TCK
heart	11.5	H3K4me2	ENCFF882QQS	ENCFF856WFI
heart	11.5	H3K4me2	ENCFF606JUW	ENCFF886TCK
hindbrain	16.5	H3K9me3	ENCFF022JWJ	ENCFF903NWQ
hindbrain	16.5	H3K9me3	ENCFF293WAA	ENCFF995XOU
hindbrain	16.5	H3K36me3	ENCFF400QQA	ENCFF995XOU
hindbrain	16.5	H3K36me3	ENCFF883VZS	ENCFF903NWQ
hindbrain	16.5	H3K4me3	ENCFF748WAP	ENCFF995XOU
hindbrain	16.5	H3K4me3	ENCFF687UZO	ENCFF903NWQ
hindbrain	16.5	H3K27me3	ENCFF731DGD	ENCFF903NWQ
hindbrain	16.5	H3K27me3	ENCFF635UWO	ENCFF995XOU
hindbrain	16.5	H3K27ac	ENCFF242MAA	ENCFF995XOU
hindbrain	16.5	H3K27ac	ENCFF359TVI	ENCFF903NWQ
hindbrain	16.5	H3K4me1	ENCFF052DTO	ENCFF995XOU
hindbrain	16.5	H3K4me1	ENCFF025FVF	ENCFF903NWQ
hindbrain	16.5	H3K4me2	ENCFF878DSH	ENCFF995XOU
hindbrain	16.5	H3K4me2	ENCFF856EJO	ENCFF903NWQ
hindbrain	16.5	H3K9ac	ENCFF867FMD	ENCFF903NWQ
hindbrain	16.5	H3K9ac	ENCFF787CJO	ENCFF995XOU
embryonic_facial_prominence	13.5	H3K9ac	ENCFF033LMW	ENCFF279URC
embryonic_facial_prominence	13.5	H3K9ac	ENCFF423VHR	ENCFF893IOJ
embryonic_facial_prominence	13.5	H3K27ac	ENCFF178UVY	ENCFF893IOJ
embryonic_facial_prominence	13.5	H3K27ac	ENCFF686GYW	ENCFF279URC
embryonic_facial_prominence	13.5	H3K4me1	ENCFF855HHK	ENCFF893IOJ
embryonic_facial_prominence	13.5	H3K4me1	ENCFF578EIN	ENCFF279URC
embryonic_facial_prominence	13.5	H3K4me2	ENCFF112XOU	ENCFF279URC
embryonic_facial_prominence	13.5	H3K4me2	ENCFF130PKG	ENCFF893IOJ
embryonic_facial_prominence	13.5	H3K36me3	ENCFF988OVD	ENCFF893IOJ
embryonic_facial_prominence	13.5	H3K36me3	ENCFF260JQL	ENCFF279URC
embryonic_facial_prominence	13.5	H3K9me3	ENCFF701UTA	ENCFF279URC
embryonic_facial_prominence	13.5	H3K9me3	ENCFF435PNS	ENCFF893IOJ
embryonic_facial_prominence	13.5	H3K27me3	ENCFF969VKD	ENCFF893IOJ
embryonic_facial_prominence	13.5	H3K27me3	ENCFF913IOZ	ENCFF279URC
embryonic_facial_prominence	13.5	H3K4me3	ENCFF460RJA	ENCFF279URC
embryonic_facial_prominence	13.5	H3K4me3	ENCFF363DNM	ENCFF893IOJ
kidney	0	H3K27me3	ENCFF837AZO	ENCFF190RFD
kidney	0	H3K27me3	ENCFF598SHY	ENCFF523XKB
kidney	0	H3K36me3	ENCFF711MOH	ENCFF523XKB
kidney	0	H3K36me3	ENCFF267VFW	ENCFF190RFD
kidney	0	H3K4me2	ENCFF413VXU	ENCFF190RFD
kidney	0	H3K4me2	ENCFF018WHT	ENCFF523XKB
kidney	0	H3K4me3	ENCFF023ZTU	ENCFF190RFD
kidney	0	H3K4me3	ENCFF427XVM	ENCFF523XKB
kidney	0	H3K4me1	ENCFF746MFH	ENCFF190RFD
kidney	0	H3K4me1	ENCFF831WZT	ENCFF523XKB
kidney	0	H3K9ac	ENCFF301RJU	ENCFF190RFD
kidney	0	H3K9ac	ENCFF720PCI	ENCFF523XKB
kidney	0	H3K9me3	ENCFF748IRD	ENCFF523XKB
kidney	0	H3K9me3	ENCFF965HDQ	ENCFF190RFD
kidney	0	H3K27ac	ENCFF676EHD	ENCFF523XKB
kidney	0	H3K27ac	ENCFF049LRQ	ENCFF190RFD
limb	13.5	H3K9me3	ENCFF928BKW	ENCFF876QJH
limb	13.5	H3K9me3	ENCFF163QXW	ENCFF200JPL
limb	13.5	H3K4me1	ENCFF937SNJ	ENCFF876QJH
limb	13.5	H3K4me1	ENCFF256EFQ	ENCFF200JPL
limb	13.5	H3K9ac	ENCFF614VDU	ENCFF876QJH
limb	13.5	H3K9ac	ENCFF167BKB	ENCFF200JPL
limb	13.5	H3K36me3	ENCFF184WXX	ENCFF876QJH
limb	13.5	H3K36me3	ENCFF670ISA	ENCFF200JPL
limb	13.5	H3K4me3	ENCFF646NUH	ENCFF200JPL
limb	13.5	H3K4me3	ENCFF131ZRV	ENCFF876QJH
limb	13.5	H3K27me3	ENCFF100CRL	ENCFF876QJH
limb	13.5	H3K27me3	ENCFF915PPM	ENCFF200JPL
limb	13.5	H3K27ac	ENCFF768UWF	ENCFF876QJH
limb	13.5	H3K27ac	ENCFF961NOC	ENCFF200JPL
limb	13.5	H3K4me2	ENCFF108JXL	ENCFF200JPL
limb	13.5	H3K4me2	ENCFF925KDL	ENCFF876QJH
neural_tube	11.5	H3K4me2	ENCFF047LRB	ENCFF130PCO
neural_tube	11.5	H3K4me2	ENCFF283HFS	ENCFF735XMC
neural_tube	11.5	H3K27ac	ENCFF265DHQ	ENCFF130PCO
neural_tube	11.5	H3K27ac	ENCFF944YMB	ENCFF735XMC
neural_tube	11.5	H3K36me3	ENCFF073CPJ	ENCFF735XMC
neural_tube	11.5	H3K36me3	ENCFF362ZXG	ENCFF130PCO
neural_tube	11.5	H3K4me1	ENCFF933AXR	ENCFF735XMC
neural_tube	11.5	H3K4me1	ENCFF885NWI	ENCFF130PCO
neural_tube	11.5	H3K4me3	ENCFF439ENR	ENCFF130PCO
neural_tube	11.5	H3K4me3	ENCFF242GSM	ENCFF735XMC
neural_tube	11.5	H3K9me3	ENCFF314IHA	ENCFF735XMC
neural_tube	11.5	H3K9me3	ENCFF077YVV	ENCFF130PCO
neural_tube	11.5	H3K9ac	ENCFF641CMD	ENCFF735XMC
neural_tube	11.5	H3K9ac	ENCFF188DLK	ENCFF130PCO
neural_tube	11.5	H3K27me3	ENCFF483GFV	ENCFF735XMC
neural_tube	11.5	H3K27me3	ENCFF378ELV	ENCFF130PCO
forebrain	12.5	H3K4me1	ENCFF434XWY	ENCFF563KVK
forebrain	12.5	H3K4me1	ENCFF297ZBU	ENCFF741BBU
forebrain	12.5	H3K27me3	ENCFF198HVF	ENCFF741BBU
forebrain	12.5	H3K27me3	ENCFF092TYS	ENCFF563KVK
forebrain	12.5	H3K27ac	ENCFF708TFR	ENCFF563KVK
forebrain	12.5	H3K27ac	ENCFF913ZAZ	ENCFF741BBU
forebrain	12.5	H3K9me3	ENCFF978JBO	ENCFF563KVK
forebrain	12.5	H3K9me3	ENCFF374YGB	ENCFF741BBU
forebrain	12.5	H3K36me3	ENCFF736TSN	ENCFF563KVK
forebrain	12.5	H3K36me3	ENCFF592DSG	ENCFF741BBU
forebrain	12.5	H3K4me3	ENCFF676ASY	ENCFF741BBU
forebrain	12.5	H3K4me3	ENCFF471MKR	ENCFF563KVK
forebrain	12.5	H3K9ac	ENCFF979RFA	ENCFF741BBU
forebrain	12.5	H3K9ac	ENCFF472PUD	ENCFF563KVK
forebrain	12.5	H3K4me2	ENCFF252XMF	ENCFF563KVK
forebrain	12.5	H3K4me2	ENCFF332ONP	ENCFF741BBU
midbrain	11.5	H3K36me3	ENCFF544ETA	ENCFF437LOC
midbrain	11.5	H3K36me3	ENCFF873ILA	ENCFF468BIZ
midbrain	11.5	H3K9me3	ENCFF295QBQ	ENCFF437LOC
midbrain	11.5	H3K9me3	ENCFF510WLW	ENCFF468BIZ
midbrain	11.5	H3K4me1	ENCFF077CVJ	ENCFF437LOC
midbrain	11.5	H3K4me1	ENCFF102COW	ENCFF468BIZ
midbrain	11.5	H3K27ac	ENCFF420SSZ	ENCFF437LOC
midbrain	11.5	H3K27ac	ENCFF182UHB	ENCFF468BIZ
midbrain	11.5	H3K4me3	ENCFF133FNA	ENCFF468BIZ
midbrain	11.5	H3K4me3	ENCFF253JKS	ENCFF437LOC
midbrain	11.5	H3K27me3	ENCFF970VYC	ENCFF437LOC
midbrain	11.5	H3K27me3	ENCFF965EGM	ENCFF468BIZ
midbrain	11.5	H3K9ac	ENCFF893XVE	ENCFF437LOC
midbrain	11.5	H3K9ac	ENCFF955BBU	ENCFF468BIZ
midbrain	11.5	H3K4me2	ENCFF539SEX	ENCFF437LOC
midbrain	11.5	H3K4me2	ENCFF812SUN	ENCFF468BIZ
lung	14.5	H3K9me3	ENCFF783ZWB	ENCFF254ZVX
lung	14.5	H3K9me3	ENCFF527KOB	ENCFF425WGB
lung	14.5	H3K27ac	ENCFF302NXX	ENCFF254ZVX
lung	14.5	H3K27ac	ENCFF248GZB	ENCFF425WGB
lung	14.5	H3K27me3	ENCFF338KYU	ENCFF254ZVX
lung	14.5	H3K27me3	ENCFF891ETM	ENCFF425WGB
lung	14.5	H3K9ac	ENCFF350KBC	ENCFF254ZVX
lung	14.5	H3K9ac	ENCFF083IZP	ENCFF425WGB
lung	14.5	H3K36me3	ENCFF210WCN	ENCFF425WGB
lung	14.5	H3K36me3	ENCFF532ZUY	ENCFF254ZVX
lung	14.5	H3K4me1	ENCFF469WQB	ENCFF254ZVX
lung	14.5	H3K4me1	ENCFF997PIL	ENCFF425WGB
lung	14.5	H3K4me3	ENCFF643WML	ENCFF254ZVX
lung	14.5	H3K4me3	ENCFF794RXP	ENCFF425WGB
lung	14.5	H3K4me2	ENCFF642UCF	ENCFF254ZVX
lung	14.5	H3K4me2	ENCFF749MTO	ENCFF425WGB
heart	13.5	H3K27ac	ENCFF695YAS	ENCFF060JKD
heart	13.5	H3K27ac	ENCFF982HXU	ENCFF884PDZ
heart	13.5	H3K9ac	ENCFF893CMD	ENCFF884PDZ
heart	13.5	H3K9ac	ENCFF824QGV	ENCFF060JKD
heart	13.5	H3K9me3	ENCFF291OCV	ENCFF060JKD
heart	13.5	H3K9me3	ENCFF673LAV	ENCFF884PDZ
heart	13.5	H3K4me1	ENCFF150DAL	ENCFF884PDZ
heart	13.5	H3K4me1	ENCFF145LTP	ENCFF060JKD
heart	13.5	H3K27me3	ENCFF691FJO	ENCFF060JKD
heart	13.5	H3K27me3	ENCFF408PUU	ENCFF884PDZ
heart	13.5	H3K4me3	ENCFF658CWV	ENCFF884PDZ
heart	13.5	H3K4me3	ENCFF077YAW	ENCFF060JKD
heart	13.5	H3K36me3	ENCFF467QLQ	ENCFF060JKD
heart	13.5	H3K36me3	ENCFF400DYR	ENCFF884PDZ
heart	13.5	H3K4me2	ENCFF594JSE	ENCFF060JKD
heart	13.5	H3K4me2	ENCFF782GWE	ENCFF884PDZ
lung	0	H3K9ac	ENCFF647QBV	ENCFF517DFW
lung	0	H3K9ac	ENCFF167HPH	ENCFF040DTM
lung	0	H3K27me3	ENCFF503USJ	ENCFF040DTM
lung	0	H3K27me3	ENCFF205RXI	ENCFF517DFW
lung	0	H3K4me3	ENCFF206DXM	ENCFF517DFW
lung	0	H3K4me3	ENCFF428OFW	ENCFF040DTM
lung	0	H3K36me3	ENCFF385YIJ	ENCFF517DFW
lung	0	H3K36me3	ENCFF818YUU	ENCFF040DTM
lung	0	H3K4me2	ENCFF369MZW	ENCFF517DFW
lung	0	H3K4me2	ENCFF637RHJ	ENCFF040DTM
lung	0	H3K4me1	ENCFF290PPJ	ENCFF040DTM
lung	0	H3K4me1	ENCFF657FTZ	ENCFF517DFW
lung	0	H3K27ac	ENCFF513KCC	ENCFF517DFW
lung	0	H3K27ac	ENCFF956DZC	ENCFF040DTM
lung	0	H3K9me3	ENCFF272ODL	ENCFF040DTM
lung	0	H3K9me3	ENCFF389WXF	ENCFF517DFW
heart	0	H3K4me1	ENCFF783CQI	ENCFF160FCQ
heart	0	H3K4me1	ENCFF038APK	ENCFF504TMU
heart	0	H3K4me2	ENCFF212UXF	ENCFF160FCQ
heart	0	H3K4me2	ENCFF293XAV	ENCFF504TMU
heart	0	H3K4me3	ENCFF297IPM	ENCFF504TMU
heart	0	H3K4me3	ENCFF518XMT	ENCFF160FCQ
heart	0	H3K9me3	ENCFF083UAF	ENCFF160FCQ
heart	0	H3K9me3	ENCFF406TMT	ENCFF504TMU
heart	0	H3K27ac	ENCFF659KMV	ENCFF504TMU
heart	0	H3K27ac	ENCFF441FKM	ENCFF160FCQ
heart	0	H3K36me3	ENCFF312NPA	ENCFF160FCQ
heart	0	H3K36me3	ENCFF743VEF	ENCFF504TMU
heart	0	H3K9ac	ENCFF795AOE	ENCFF160FCQ
heart	0	H3K9ac	ENCFF128MHU	ENCFF504TMU
heart	0	H3K27me3	ENCFF906MEI	ENCFF160FCQ
heart	0	H3K27me3	ENCFF921ADB	ENCFF504TMU
liver	11.5	H3K27me3	ENCFF927XSY	ENCFF010EXO
liver	11.5	H3K27me3	ENCFF006ZGX	ENCFF804FRH
liver	11.5	H3K4me2	ENCFF171KXP	ENCFF804FRH
liver	11.5	H3K4me2	ENCFF468XEU	ENCFF010EXO
liver	11.5	H3K9ac	ENCFF076JPB	ENCFF010EXO
liver	11.5	H3K9ac	ENCFF543YTQ	ENCFF804FRH
liver	11.5	H3K4me3	ENCFF283VWT	ENCFF804FRH
liver	11.5	H3K4me3	ENCFF718KJC	ENCFF010EXO
liver	11.5	H3K27ac	ENCFF244KMU	ENCFF010EXO
liver	11.5	H3K27ac	ENCFF922NBA	ENCFF804FRH
liver	11.5	H3K9me3	ENCFF705BZW	ENCFF010EXO
liver	11.5	H3K9me3	ENCFF613RIM	ENCFF804FRH
liver	11.5	H3K36me3	ENCFF964PCP	ENCFF010EXO
liver	11.5	H3K36me3	ENCFF021TZE	ENCFF804FRH
liver	11.5	H3K4me1	ENCFF785NAQ	ENCFF010EXO
liver	11.5	H3K4me1	ENCFF833PQS	ENCFF804FRH
limb	11.5	H3K4me2	ENCFF664RRL	ENCFF903TSE
limb	11.5	H3K4me2	ENCFF122NZU	ENCFF563TGK
limb	11.5	H3K9ac	ENCFF158YWA	ENCFF563TGK
limb	11.5	H3K9ac	ENCFF224RCU	ENCFF903TSE
limb	11.5	H3K4me1	ENCFF539LFN	ENCFF903TSE
limb	11.5	H3K4me1	ENCFF118NNH	ENCFF563TGK
limb	11.5	H3K9me3	ENCFF717GHT	ENCFF563TGK
limb	11.5	H3K9me3	ENCFF258ZNR	ENCFF903TSE
limb	11.5	H3K27me3	ENCFF425GXY	ENCFF903TSE
limb	11.5	H3K27me3	ENCFF830COJ	ENCFF563TGK
limb	11.5	H3K36me3	ENCFF124DZZ	ENCFF563TGK
limb	11.5	H3K36me3	ENCFF980DPR	ENCFF903TSE
limb	11.5	H3K4me3	ENCFF894SLJ	ENCFF903TSE
limb	11.5	H3K4me3	ENCFF826NRB	ENCFF563TGK
limb	11.5	H3K27ac	ENCFF586IKN	ENCFF563TGK
limb	11.5	H3K27ac	ENCFF878QWY	ENCFF903TSE
forebrain	0	H3K27me3	ENCFF851TRP	ENCFF702TNM
forebrain	0	H3K27me3	ENCFF775YDY	ENCFF453URD
forebrain	0	H3K9me3	ENCFF714JCT	ENCFF702TNM
forebrain	0	H3K9me3	ENCFF517AMP	ENCFF453URD
forebrain	0	H3K9ac	ENCFF879GPS	ENCFF453URD
forebrain	0	H3K9ac	ENCFF080NOM	ENCFF702TNM
forebrain	0	H3K27ac	ENCFF227EZO	ENCFF702TNM
forebrain	0	H3K27ac	ENCFF052ZGM	ENCFF453URD
forebrain	0	H3K4me2	ENCFF202UDK	ENCFF702TNM
forebrain	0	H3K4me2	ENCFF265OHW	ENCFF453URD
forebrain	0	H3K4me1	ENCFF117UNU	ENCFF453URD
forebrain	0	H3K4me1	ENCFF662ZCU	ENCFF702TNM
forebrain	0	H3K36me3	ENCFF504OKT	ENCFF702TNM
forebrain	0	H3K36me3	ENCFF882ITE	ENCFF453URD
forebrain	0	H3K4me3	ENCFF268XUX	ENCFF453URD
forebrain	0	H3K4me3	ENCFF084XLB	ENCFF702TNM
hindbrain	14.5	H3K4me3	ENCFF657XFB	ENCFF504TWB
hindbrain	14.5	H3K4me3	ENCFF203FLD	ENCFF963FIQ
hindbrain	14.5	H3K9me3	ENCFF544ZAB	ENCFF963FIQ
hindbrain	14.5	H3K9me3	ENCFF394ZQB	ENCFF504TWB
hindbrain	14.5	H3K36me3	ENCFF540HFT	ENCFF504TWB
hindbrain	14.5	H3K36me3	ENCFF562SMG	ENCFF963FIQ
hindbrain	14.5	H3K27me3	ENCFF539VSP	ENCFF504TWB
hindbrain	14.5	H3K27me3	ENCFF572CFF	ENCFF963FIQ
hindbrain	14.5	H3K4me1	ENCFF111ANM	ENCFF963FIQ
hindbrain	14.5	H3K4me1	ENCFF482ICX	ENCFF504TWB
hindbrain	14.5	H3K4me2	ENCFF039FZR	ENCFF504TWB
hindbrain	14.5	H3K4me2	ENCFF037NXI	ENCFF963FIQ
hindbrain	14.5	H3K27ac	ENCFF589HQA	ENCFF504TWB
hindbrain	14.5	H3K27ac	ENCFF714EXR	ENCFF963FIQ
hindbrain	14.5	H3K9ac	ENCFF643PMC	ENCFF963FIQ
hindbrain	14.5	H3K9ac	ENCFF310VFG	ENCFF504TWB
embryonic_facial_prominence	11.5	H3K27me3	ENCFF777WBC	ENCFF512NUW
embryonic_facial_prominence	11.5	H3K27me3	ENCFF356RDU	ENCFF377IXU
embryonic_facial_prominence	11.5	H3K4me3	ENCFF883AUA	ENCFF377IXU
embryonic_facial_prominence	11.5	H3K4me3	ENCFF904OSZ	ENCFF512NUW
embryonic_facial_prominence	11.5	H3K36me3	ENCFF460YML	ENCFF512NUW
embryonic_facial_prominence	11.5	H3K36me3	ENCFF073PPI	ENCFF377IXU
embryonic_facial_prominence	11.5	H3K4me2	ENCFF164TXZ	ENCFF377IXU
embryonic_facial_prominence	11.5	H3K4me2	ENCFF258NCT	ENCFF512NUW
embryonic_facial_prominence	11.5	H3K9ac	ENCFF884GIM	ENCFF377IXU
embryonic_facial_prominence	11.5	H3K9ac	ENCFF553VHF	ENCFF512NUW
embryonic_facial_prominence	11.5	H3K9me3	ENCFF432OEF	ENCFF377IXU
embryonic_facial_prominence	11.5	H3K9me3	ENCFF092FTW	ENCFF512NUW
embryonic_facial_prominence	11.5	H3K4me1	ENCFF665NIE	ENCFF512NUW
embryonic_facial_prominence	11.5	H3K4me1	ENCFF791LRE	ENCFF377IXU
embryonic_facial_prominence	11.5	H3K27ac	ENCFF968EIP	ENCFF377IXU
embryonic_facial_prominence	11.5	H3K27ac	ENCFF297SAH	ENCFF512NUW
neural_tube	13.5	H3K9ac	ENCFF212YKE	ENCFF904KQI
neural_tube	13.5	H3K9ac	ENCFF569YRJ	ENCFF814RAT
neural_tube	13.5	H3K4me1	ENCFF667UPO	ENCFF904KQI
neural_tube	13.5	H3K4me1	ENCFF039PYR	ENCFF814RAT
neural_tube	13.5	H3K9me3	ENCFF687IDO	ENCFF814RAT
neural_tube	13.5	H3K9me3	ENCFF971ZBT	ENCFF904KQI
neural_tube	13.5	H3K4me3	ENCFF895XCG	ENCFF904KQI
neural_tube	13.5	H3K4me3	ENCFF640MMJ	ENCFF814RAT
neural_tube	13.5	H3K27ac	ENCFF235IHH	ENCFF904KQI
neural_tube	13.5	H3K27ac	ENCFF506WBP	ENCFF814RAT
neural_tube	13.5	H3K4me2	ENCFF501EBY	ENCFF904KQI
neural_tube	13.5	H3K4me2	ENCFF938IJT	ENCFF814RAT
neural_tube	13.5	H3K36me3	ENCFF939LXA	ENCFF904KQI
neural_tube	13.5	H3K36me3	ENCFF133ZFX	ENCFF814RAT
neural_tube	13.5	H3K27me3	ENCFF677ASA	ENCFF814RAT
neural_tube	13.5	H3K27me3	ENCFF668ZKU	ENCFF904KQI
lung	16.5	H3K36me3	ENCFF309KXO	ENCFF855ISH
lung	16.5	H3K36me3	ENCFF637WOG	ENCFF018HYW
lung	16.5	H3K4me3	ENCFF437ESL	ENCFF855ISH
lung	16.5	H3K4me3	ENCFF844DSD	ENCFF018HYW
lung	16.5	H3K4me1	ENCFF440VFN	ENCFF855ISH
lung	16.5	H3K4me1	ENCFF151AXQ	ENCFF018HYW
lung	16.5	H3K9ac	ENCFF066NXA	ENCFF018HYW
lung	16.5	H3K9ac	ENCFF125QDH	ENCFF855ISH
lung	16.5	H3K27ac	ENCFF149TQU	ENCFF855ISH
lung	16.5	H3K27ac	ENCFF431CSN	ENCFF018HYW
lung	16.5	H3K27me3	ENCFF788UXL	ENCFF855ISH
lung	16.5	H3K27me3	ENCFF079QHR	ENCFF018HYW
lung	16.5	H3K4me2	ENCFF082NQA	ENCFF018HYW
lung	16.5	H3K4me2	ENCFF020ZBU	ENCFF855ISH
lung	16.5	H3K9me3	ENCFF154XLL	ENCFF018HYW
lung	16.5	H3K9me3	ENCFF675WAT	ENCFF855ISH
midbrain	13.5	H3K9ac	ENCFF774QGM	ENCFF962XXR
midbrain	13.5	H3K9ac	ENCFF742PPH	ENCFF561HVM
midbrain	13.5	H3K27ac	ENCFF449TKZ	ENCFF561HVM
midbrain	13.5	H3K27ac	ENCFF031GNX	ENCFF962XXR
midbrain	13.5	H3K27me3	ENCFF729MAQ	ENCFF962XXR
midbrain	13.5	H3K27me3	ENCFF797BHA	ENCFF561HVM
midbrain	13.5	H3K9me3	ENCFF106FYX	ENCFF962XXR
midbrain	13.5	H3K9me3	ENCFF736GZB	ENCFF561HVM
midbrain	13.5	H3K4me3	ENCFF718JOG	ENCFF561HVM
midbrain	13.5	H3K4me3	ENCFF936USI	ENCFF962XXR
midbrain	13.5	H3K4me1	ENCFF674BRI	ENCFF561HVM
midbrain	13.5	H3K4me1	ENCFF915ZRV	ENCFF962XXR
midbrain	13.5	H3K4me2	ENCFF581JBZ	ENCFF962XXR
midbrain	13.5	H3K4me2	ENCFF191ZBM	ENCFF561HVM
midbrain	13.5	H3K36me3	ENCFF600XLT	ENCFF962XXR
midbrain	13.5	H3K36me3	ENCFF575ZDW	ENCFF561HVM
forebrain	13.5	H3K9me3	ENCFF089TYO	ENCFF956XFI
forebrain	13.5	H3K9me3	ENCFF530BJI	ENCFF837CRH
forebrain	13.5	H3K4me3	ENCFF920CYN	ENCFF837CRH
forebrain	13.5	H3K4me3	ENCFF119USK	ENCFF956XFI
forebrain	13.5	H3K27me3	ENCFF683RHK	ENCFF956XFI
forebrain	13.5	H3K27me3	ENCFF367TEX	ENCFF837CRH
forebrain	13.5	H3K4me2	ENCFF786VTB	ENCFF837CRH
forebrain	13.5	H3K4me2	ENCFF191QNB	ENCFF956XFI
forebrain	13.5	H3K4me1	ENCFF874VSN	ENCFF956XFI
forebrain	13.5	H3K4me1	ENCFF043ECE	ENCFF837CRH
forebrain	13.5	H3K27ac	ENCFF604ABD	ENCFF837CRH
forebrain	13.5	H3K27ac	ENCFF848BQN	ENCFF956XFI
forebrain	13.5	H3K9ac	ENCFF366OLL	ENCFF837CRH
forebrain	13.5	H3K9ac	ENCFF258HLV	ENCFF956XFI
forebrain	13.5	H3K36me3	ENCFF686DEV	ENCFF837CRH
forebrain	13.5	H3K36me3	ENCFF874RFY	ENCFF956XFI
lung	15.5	H3K27ac	ENCFF497ZYH	ENCFF269JKO
lung	15.5	H3K27ac	ENCFF561MSI	ENCFF079JAD
lung	15.5	H3K27me3	ENCFF788XZB	ENCFF079JAD
lung	15.5	H3K27me3	ENCFF801BAX	ENCFF269JKO
lung	15.5	H3K36me3	ENCFF018JYA	ENCFF269JKO
lung	15.5	H3K36me3	ENCFF880XNZ	ENCFF079JAD
lung	15.5	H3K4me2	ENCFF535JYV	ENCFF079JAD
lung	15.5	H3K4me2	ENCFF109ONM	ENCFF269JKO
lung	15.5	H3K4me1	ENCFF338GKD	ENCFF079JAD
lung	15.5	H3K4me1	ENCFF555LDI	ENCFF269JKO
lung	15.5	H3K4me3	ENCFF669NCH	ENCFF269JKO
lung	15.5	H3K4me3	ENCFF401RKM	ENCFF079JAD
lung	15.5	H3K9ac	ENCFF552LAL	ENCFF079JAD
lung	15.5	H3K9ac	ENCFF275UXH	ENCFF269JKO
lung	15.5	H3K9me3	ENCFF047XND	ENCFF079JAD
lung	15.5	H3K9me3	ENCFF746PPT	ENCFF269JKO
hindbrain	0	H3K27me3	ENCFF066ZYB	ENCFF088KYO
hindbrain	0	H3K27me3	ENCFF791FHZ	ENCFF517WIG
hindbrain	0	H3K9ac	ENCFF334ZFR	ENCFF088KYO
hindbrain	0	H3K9ac	ENCFF300HPE	ENCFF517WIG
hindbrain	0	H3K4me2	ENCFF720IYG	ENCFF517WIG
hindbrain	0	H3K4me2	ENCFF433TDY	ENCFF088KYO
hindbrain	0	H3K36me3	ENCFF259AIP	ENCFF088KYO
hindbrain	0	H3K36me3	ENCFF109EIV	ENCFF517WIG
hindbrain	0	H3K27ac	ENCFF324VCI	ENCFF517WIG
hindbrain	0	H3K27ac	ENCFF752PJZ	ENCFF088KYO
hindbrain	0	H3K4me3	ENCFF625QPV	ENCFF517WIG
hindbrain	0	H3K4me3	ENCFF656DDK	ENCFF088KYO
hindbrain	0	H3K4me1	ENCFF416EHB	ENCFF517WIG
hindbrain	0	H3K4me1	ENCFF120IBZ	ENCFF088KYO
hindbrain	0	H3K9me3	ENCFF403BNE	ENCFF517WIG
hindbrain	0	H3K9me3	ENCFF903JRN	ENCFF088KYO
embryonic_facial_prominence	12.5	H3K9me3	ENCFF426YCD	ENCFF609XDL
embryonic_facial_prominence	12.5	H3K9me3	ENCFF817IEO	ENCFF399MAG
embryonic_facial_prominence	12.5	H3K27me3	ENCFF003LEB	ENCFF609XDL
embryonic_facial_prominence	12.5	H3K27me3	ENCFF700LJU	ENCFF399MAG
embryonic_facial_prominence	12.5	H3K36me3	ENCFF173TAZ	ENCFF609XDL
embryonic_facial_prominence	12.5	H3K36me3	ENCFF420MVF	ENCFF399MAG
embryonic_facial_prominence	12.5	H3K4me1	ENCFF600JWW	ENCFF399MAG
embryonic_facial_prominence	12.5	H3K4me1	ENCFF740UXX	ENCFF609XDL
embryonic_facial_prominence	12.5	H3K9ac	ENCFF788WWW	ENCFF399MAG
embryonic_facial_prominence	12.5	H3K9ac	ENCFF366PWS	ENCFF609XDL
embryonic_facial_prominence	12.5	H3K4me2	ENCFF710GWJ	ENCFF399MAG
embryonic_facial_prominence	12.5	H3K4me2	ENCFF935UMH	ENCFF609XDL
embryonic_facial_prominence	12.5	H3K4me3	ENCFF867PLP	ENCFF399MAG
embryonic_facial_prominence	12.5	H3K4me3	ENCFF364XLJ	ENCFF609XDL
embryonic_facial_prominence	12.5	H3K27ac	ENCFF866UAI	ENCFF609XDL
embryonic_facial_prominence	12.5	H3K27ac	ENCFF435JOP	ENCFF399MAG
limb	12.5	H3K27ac	ENCFF046JTO	ENCFF570IJH
limb	12.5	H3K27ac	ENCFF691PZW	ENCFF387WDC
limb	12.5	H3K9me3	ENCFF143TPR	ENCFF387WDC
limb	12.5	H3K9me3	ENCFF861QSV	ENCFF570IJH
limb	12.5	H3K9ac	ENCFF809QLS	ENCFF387WDC
limb	12.5	H3K9ac	ENCFF470OWJ	ENCFF570IJH
limb	12.5	H3K36me3	ENCFF815BRW	ENCFF387WDC
limb	12.5	H3K36me3	ENCFF809PGZ	ENCFF570IJH
limb	12.5	H3K27me3	ENCFF567HES	ENCFF570IJH
limb	12.5	H3K27me3	ENCFF848DSS	ENCFF387WDC
limb	12.5	H3K4me2	ENCFF349LSN	ENCFF570IJH
limb	12.5	H3K4me2	ENCFF299UHM	ENCFF387WDC
limb	12.5	H3K4me1	ENCFF434BNI	ENCFF570IJH
limb	12.5	H3K4me1	ENCFF827BYE	ENCFF387WDC
limb	12.5	H3K4me3	ENCFF796VLK	ENCFF387WDC
limb	12.5	H3K4me3	ENCFF033BAT	ENCFF570IJH
kidney	14.5	H3K36me3	ENCFF145CIM	ENCFF446WFN
kidney	14.5	H3K36me3	ENCFF829KJG	ENCFF854WZD
kidney	14.5	H3K9me3	ENCFF709VTI	ENCFF446WFN
kidney	14.5	H3K9me3	ENCFF876SAR	ENCFF854WZD
kidney	14.5	H3K27ac	ENCFF484DFB	ENCFF854WZD
kidney	14.5	H3K27ac	ENCFF313FDX	ENCFF446WFN
kidney	14.5	H3K27me3	ENCFF148HWT	ENCFF446WFN
kidney	14.5	H3K27me3	ENCFF647QQP	ENCFF854WZD
kidney	14.5	H3K9ac	ENCFF542RYU	ENCFF446WFN
kidney	14.5	H3K9ac	ENCFF083YAZ	ENCFF854WZD
kidney	14.5	H3K4me3	ENCFF527OOW	ENCFF446WFN
kidney	14.5	H3K4me3	ENCFF996ELE	ENCFF854WZD
kidney	14.5	H3K4me2	ENCFF023THF	ENCFF854WZD
kidney	14.5	H3K4me2	ENCFF986VDL	ENCFF446WFN
kidney	14.5	H3K4me1	ENCFF177RNG	ENCFF854WZD
kidney	14.5	H3K4me1	ENCFF727SKQ	ENCFF446WFN
liver	12.5	H3K4me2	ENCFF773CUR	ENCFF865QGZ
liver	12.5	H3K4me2	ENCFF110KFL	ENCFF438RYK
liver	12.5	H3K27ac	ENCFF322QGS	ENCFF438RYK
liver	12.5	H3K27ac	ENCFF524ZFV	ENCFF865QGZ
liver	12.5	H3K4me1	ENCFF340ACH	ENCFF438RYK
liver	12.5	H3K4me1	ENCFF788JMC	ENCFF865QGZ
liver	12.5	H3K4me3	ENCFF587PZE	ENCFF438RYK
liver	12.5	H3K4me3	ENCFF211WGC	ENCFF865QGZ
liver	12.5	H3K36me3	ENCFF513SBJ	ENCFF438RYK
liver	12.5	H3K36me3	ENCFF962IPZ	ENCFF865QGZ
liver	12.5	H3K27me3	ENCFF171KAM	ENCFF438RYK
liver	12.5	H3K27me3	ENCFF811DWT	ENCFF865QGZ
liver	12.5	H3K9me3	ENCFF711UCP	ENCFF438RYK
liver	12.5	H3K9me3	ENCFF368LAT	ENCFF865QGZ
liver	12.5	H3K9ac	ENCFF777WWT	ENCFF865QGZ
liver	12.5	H3K9ac	ENCFF795RYB	ENCFF438RYK
midbrain	12.5	H3K9ac	ENCFF879FUS	ENCFF548IIV
midbrain	12.5	H3K9ac	ENCFF876AAU	ENCFF781DUP
midbrain	12.5	H3K9me3	ENCFF572VFK	ENCFF548IIV
midbrain	12.5	H3K9me3	ENCFF806YSN	ENCFF781DUP
midbrain	12.5	H3K4me1	ENCFF563JOE	ENCFF781DUP
midbrain	12.5	H3K4me1	ENCFF468WHG	ENCFF548IIV
midbrain	12.5	H3K4me3	ENCFF266CNS	ENCFF781DUP
midbrain	12.5	H3K4me3	ENCFF014TDL	ENCFF548IIV
midbrain	12.5	H3K36me3	ENCFF731GHU	ENCFF781DUP
midbrain	12.5	H3K36me3	ENCFF441SPC	ENCFF548IIV
midbrain	12.5	H3K27me3	ENCFF666HAV	ENCFF781DUP
midbrain	12.5	H3K27me3	ENCFF864RQD	ENCFF548IIV
midbrain	12.5	H3K4me2	ENCFF587YQL	ENCFF781DUP
midbrain	12.5	H3K4me2	ENCFF836XNP	ENCFF548IIV
midbrain	12.5	H3K27ac	ENCFF037LKE	ENCFF781DUP
midbrain	12.5	H3K27ac	ENCFF839QUF	ENCFF548IIV
forebrain	11.5	H3K36me3	ENCFF032PSJ	ENCFF658BBR
forebrain	11.5	H3K36me3	ENCFF161BYI	ENCFF631YQS
forebrain	11.5	H3K4me2	ENCFF106DNK	ENCFF631YQS
forebrain	11.5	H3K4me2	ENCFF420QXG	ENCFF658BBR
forebrain	11.5	H3K27ac	ENCFF393PYK	ENCFF658BBR
forebrain	11.5	H3K27ac	ENCFF439HJF	ENCFF631YQS
forebrain	11.5	H3K27me3	ENCFF330LCP	ENCFF658BBR
forebrain	11.5	H3K27me3	ENCFF854DPK	ENCFF631YQS
forebrain	11.5	H3K4me1	ENCFF528ZVN	ENCFF631YQS
forebrain	11.5	H3K4me1	ENCFF695PCS	ENCFF658BBR
forebrain	11.5	H3K9ac	ENCFF012BNH	ENCFF631YQS
forebrain	11.5	H3K9ac	ENCFF950CZX	ENCFF658BBR
forebrain	11.5	H3K4me3	ENCFF354JHH	ENCFF658BBR
forebrain	11.5	H3K4me3	ENCFF437KKV	ENCFF631YQS
forebrain	11.5	H3K9me3	ENCFF828ITY	ENCFF631YQS
forebrain	11.5	H3K9me3	ENCFF670JTV	ENCFF658BBR
intestine	0	H3K4me2	ENCFF289RMU	ENCFF858PPY
intestine	0	H3K4me2	ENCFF909LEP	ENCFF507BQX
intestine	0	H3K27ac	ENCFF751EWM	ENCFF507BQX
intestine	0	H3K27ac	ENCFF005SOY	ENCFF858PPY
intestine	0	H3K9me3	ENCFF296XDZ	ENCFF858PPY
intestine	0	H3K9me3	ENCFF636CIJ	ENCFF507BQX
intestine	0	H3K27me3	ENCFF806TLD	ENCFF858PPY
intestine	0	H3K27me3	ENCFF266JUV	ENCFF507BQX
intestine	0	H3K4me1	ENCFF867HNK	ENCFF507BQX
intestine	0	H3K4me1	ENCFF526PLC	ENCFF858PPY
intestine	0	H3K4me3	ENCFF781PWF	ENCFF507BQX
intestine	0	H3K4me3	ENCFF475ZGG	ENCFF858PPY
intestine	0	H3K9ac	ENCFF810IHX	ENCFF858PPY
intestine	0	H3K9ac	ENCFF217RGM	ENCFF507BQX
intestine	0	H3K36me3	ENCFF645UXS	ENCFF858PPY
intestine	0	H3K36me3	ENCFF258ATT	ENCFF507BQX
neural_tube	12.5	H3K36me3	ENCFF517LTD	ENCFF614XRG
neural_tube	12.5	H3K36me3	ENCFF549CKG	ENCFF970FNZ
neural_tube	12.5	H3K27ac	ENCFF304RDU	ENCFF614XRG
neural_tube	12.5	H3K27ac	ENCFF509BWJ	ENCFF970FNZ
neural_tube	12.5	H3K4me1	ENCFF844PQK	ENCFF614XRG
neural_tube	12.5	H3K4me1	ENCFF148LKH	ENCFF970FNZ
neural_tube	12.5	H3K9ac	ENCFF471UAH	ENCFF614XRG
neural_tube	12.5	H3K9ac	ENCFF823HVL	ENCFF970FNZ
neural_tube	12.5	H3K9me3	ENCFF650YOU	ENCFF970FNZ
neural_tube	12.5	H3K9me3	ENCFF778UPF	ENCFF614XRG
neural_tube	12.5	H3K27me3	ENCFF492PMM	ENCFF970FNZ
neural_tube	12.5	H3K27me3	ENCFF224PSG	ENCFF614XRG
neural_tube	12.5	H3K4me2	ENCFF240VYF	ENCFF614XRG
neural_tube	12.5	H3K4me2	ENCFF303IPG	ENCFF970FNZ
neural_tube	12.5	H3K4me3	ENCFF968WKI	ENCFF970FNZ
neural_tube	12.5	H3K4me3	ENCFF799BRW	ENCFF614XRG
hindbrain	15.5	H3K4me3	ENCFF955BLP	ENCFF164ZUK
hindbrain	15.5	H3K4me3	ENCFF884HYZ	ENCFF615JIE
hindbrain	15.5	H3K9ac	ENCFF128HND	ENCFF615JIE
hindbrain	15.5	H3K9ac	ENCFF561SYL	ENCFF164ZUK
hindbrain	15.5	H3K9me3	ENCFF485DDP	ENCFF164ZUK
hindbrain	15.5	H3K9me3	ENCFF170JCI	ENCFF615JIE
hindbrain	15.5	H3K4me1	ENCFF891VNO	ENCFF164ZUK
hindbrain	15.5	H3K4me1	ENCFF989KUF	ENCFF615JIE
hindbrain	15.5	H3K36me3	ENCFF789AII	ENCFF164ZUK
hindbrain	15.5	H3K36me3	ENCFF287VDV	ENCFF615JIE
hindbrain	15.5	H3K27ac	ENCFF156DKT	ENCFF164ZUK
hindbrain	15.5	H3K27ac	ENCFF413NTF	ENCFF615JIE
hindbrain	15.5	H3K4me2	ENCFF317EGK	ENCFF164ZUK
hindbrain	15.5	H3K4me2	ENCFF705OKE	ENCFF615JIE
hindbrain	15.5	H3K27me3	ENCFF642MWW	ENCFF615JIE
hindbrain	15.5	H3K27me3	ENCFF187EVU	ENCFF164ZUK
heart	12.5	H3K27ac	ENCFF778SLY	ENCFF104UXG
heart	12.5	H3K27ac	ENCFF218WWW	ENCFF741HOY
heart	12.5	H3K9ac	ENCFF842AYU	ENCFF104UXG
heart	12.5	H3K9ac	ENCFF933NMB	ENCFF741HOY
heart	12.5	H3K4me3	ENCFF203GWC	ENCFF741HOY
heart	12.5	H3K4me3	ENCFF925KNX	ENCFF104UXG
heart	12.5	H3K36me3	ENCFF530QAI	ENCFF104UXG
heart	12.5	H3K36me3	ENCFF451DSW	ENCFF741HOY
heart	12.5	H3K4me1	ENCFF495ASM	ENCFF741HOY
heart	12.5	H3K4me1	ENCFF052DEE	ENCFF104UXG
heart	12.5	H3K9me3	ENCFF774SMG	ENCFF104UXG
heart	12.5	H3K9me3	ENCFF003MDP	ENCFF741HOY
heart	12.5	H3K27me3	ENCFF530EYP	ENCFF741HOY
heart	12.5	H3K27me3	ENCFF201HRC	ENCFF104UXG
heart	12.5	H3K4me2	ENCFF142UWE	ENCFF104UXG
heart	12.5	H3K4me2	ENCFF609FSJ	ENCFF741HOY
kidney	16.5	H3K27me3	ENCFF419CLC	ENCFF394IRO
kidney	16.5	H3K27me3	ENCFF186WJD	ENCFF742VJP
kidney	16.5	H3K4me2	ENCFF976AWB	ENCFF394IRO
kidney	16.5	H3K4me2	ENCFF931ASG	ENCFF742VJP
kidney	16.5	H3K27ac	ENCFF097OBB	ENCFF394IRO
kidney	16.5	H3K27ac	ENCFF829WUL	ENCFF742VJP
kidney	16.5	H3K4me3	ENCFF082OHV	ENCFF742VJP
kidney	16.5	H3K4me3	ENCFF562KIH	ENCFF394IRO
kidney	16.5	H3K36me3	ENCFF675TWH	ENCFF394IRO
kidney	16.5	H3K36me3	ENCFF366SPT	ENCFF742VJP
kidney	16.5	H3K9me3	ENCFF363APO	ENCFF394IRO
kidney	16.5	H3K9me3	ENCFF622PSB	ENCFF742VJP
kidney	16.5	H3K9ac	ENCFF550QPN	ENCFF742VJP
kidney	16.5	H3K9ac	ENCFF674KMB	ENCFF394IRO
kidney	16.5	H3K4me1	ENCFF221WFK	ENCFF394IRO
kidney	16.5	H3K4me1	ENCFF391CLH	ENCFF742VJP
neural_tube	14.5	H3K9me3	ENCFF623EXR	ENCFF424QZD
neural_tube	14.5	H3K9me3	ENCFF084AGQ	ENCFF767URV
neural_tube	14.5	H3K4me2	ENCFF593JQG	ENCFF424QZD
neural_tube	14.5	H3K4me2	ENCFF814JIH	ENCFF767URV
neural_tube	14.5	H3K27me3	ENCFF586WVO	ENCFF767URV
neural_tube	14.5	H3K27me3	ENCFF386JWC	ENCFF424QZD
neural_tube	14.5	H3K4me1	ENCFF453MJN	ENCFF767URV
neural_tube	14.5	H3K4me1	ENCFF652NJR	ENCFF424QZD
neural_tube	14.5	H3K9ac	ENCFF375GZK	ENCFF767URV
neural_tube	14.5	H3K9ac	ENCFF945JAC	ENCFF424QZD
neural_tube	14.5	H3K4me3	ENCFF224AIG	ENCFF424QZD
neural_tube	14.5	H3K4me3	ENCFF989GSB	ENCFF767URV
neural_tube	14.5	H3K36me3	ENCFF917WHG	ENCFF767URV
neural_tube	14.5	H3K36me3	ENCFF076LIY	ENCFF424QZD
neural_tube	14.5	H3K27ac	ENCFF224EJF	ENCFF767URV
neural_tube	14.5	H3K27ac	ENCFF030BHO	ENCFF424QZD
midbrain	14.5	H3K4me3	ENCFF953IAT	ENCFF568CQH
midbrain	14.5	H3K4me3	ENCFF189YWL	ENCFF621MOH
midbrain	14.5	H3K9me3	ENCFF912DOB	ENCFF621MOH
midbrain	14.5	H3K9me3	ENCFF321LZQ	ENCFF568CQH
midbrain	14.5	H3K4me1	ENCFF212KHM	ENCFF568CQH
midbrain	14.5	H3K4me1	ENCFF345AQI	ENCFF621MOH
midbrain	14.5	H3K9ac	ENCFF487UBO	ENCFF568CQH
midbrain	14.5	H3K9ac	ENCFF087FBF	ENCFF621MOH
midbrain	14.5	H3K27me3	ENCFF606NRV	ENCFF621MOH
midbrain	14.5	H3K27me3	ENCFF337BBR	ENCFF568CQH
midbrain	14.5	H3K4me2	ENCFF287MUT	ENCFF568CQH
midbrain	14.5	H3K4me2	ENCFF556XTP	ENCFF621MOH
midbrain	14.5	H3K36me3	ENCFF434TRS	ENCFF568CQH
midbrain	14.5	H3K36me3	ENCFF024KWU	ENCFF621MOH
midbrain	14.5	H3K27ac	ENCFF174ZKG	ENCFF621MOH
midbrain	14.5	H3K27ac	ENCFF104MNP	ENCFF568CQH
intestine	14.5	H3K9ac	ENCFF584KVI	ENCFF831XWF
intestine	14.5	H3K9ac	ENCFF353TKR	ENCFF911DNW
intestine	14.5	H3K9me3	ENCFF325CZK	ENCFF911DNW
intestine	14.5	H3K9me3	ENCFF600ACM	ENCFF831XWF
intestine	14.5	H3K36me3	ENCFF588ALD	ENCFF911DNW
intestine	14.5	H3K36me3	ENCFF273SIC	ENCFF831XWF
intestine	14.5	H3K4me1	ENCFF348WKW	ENCFF831XWF
intestine	14.5	H3K4me1	ENCFF825CUB	ENCFF911DNW
intestine	14.5	H3K4me3	ENCFF439LXI	ENCFF831XWF
intestine	14.5	H3K4me3	ENCFF663BAP	ENCFF911DNW
intestine	14.5	H3K27me3	ENCFF446QOS	ENCFF831XWF
intestine	14.5	H3K27me3	ENCFF508LDF	ENCFF911DNW
intestine	14.5	H3K27ac	ENCFF467NEJ	ENCFF911DNW
intestine	14.5	H3K27ac	ENCFF346XYF	ENCFF831XWF
intestine	14.5	H3K4me2	ENCFF476QXJ	ENCFF831XWF
intestine	14.5	H3K4me2	ENCFF427VDY	ENCFF911DNW
stomach	14.5	H3K9ac	ENCFF049OBF	ENCFF197VGA
stomach	14.5	H3K9ac	ENCFF607BJN	ENCFF304BRA
stomach	14.5	H3K4me2	ENCFF663MJH	ENCFF304BRA
stomach	14.5	H3K4me2	ENCFF623FDQ	ENCFF197VGA
stomach	14.5	H3K36me3	ENCFF956RMP	ENCFF304BRA
stomach	14.5	H3K36me3	ENCFF323VNH	ENCFF197VGA
stomach	14.5	H3K4me3	ENCFF770YME	ENCFF304BRA
stomach	14.5	H3K4me3	ENCFF141HPN	ENCFF197VGA
stomach	14.5	H3K27me3	ENCFF595ECC	ENCFF304BRA
stomach	14.5	H3K27me3	ENCFF939UPO	ENCFF197VGA
stomach	14.5	H3K27ac	ENCFF808RDP	ENCFF197VGA
stomach	14.5	H3K27ac	ENCFF736NVD	ENCFF304BRA
stomach	14.5	H3K9me3	ENCFF225RAW	ENCFF197VGA
stomach	14.5	H3K9me3	ENCFF160ZFG	ENCFF304BRA
stomach	14.5	H3K4me1	ENCFF562EBE	ENCFF197VGA
stomach	14.5	H3K4me1	ENCFF158KCF	ENCFF304BRA
heart	14.5	H3K27me3	ENCFF610GSF	ENCFF396CVK
heart	14.5	H3K27me3	ENCFF055PTM	ENCFF077VND
heart	14.5	H3K36me3	ENCFF196YTT	ENCFF396CVK
heart	14.5	H3K36me3	ENCFF972RFC	ENCFF077VND
heart	14.5	H3K4me3	ENCFF581BUI	ENCFF396CVK
heart	14.5	H3K4me3	ENCFF749ROV	ENCFF077VND
heart	14.5	H3K27ac	ENCFF098HOY	ENCFF077VND
heart	14.5	H3K27ac	ENCFF549PWG	ENCFF396CVK
heart	14.5	H3K9me3	ENCFF175ZLG	ENCFF396CVK
heart	14.5	H3K9me3	ENCFF746FYC	ENCFF077VND
heart	14.5	H3K4me2	ENCFF520SPV	ENCFF077VND
heart	14.5	H3K4me2	ENCFF983REC	ENCFF396CVK
heart	14.5	H3K4me1	ENCFF073OZT	ENCFF396CVK
heart	14.5	H3K4me1	ENCFF940TTQ	ENCFF077VND
heart	14.5	H3K9ac	ENCFF418HGV	ENCFF396CVK
heart	14.5	H3K9ac	ENCFF079VRL	ENCFF077VND
liver	16.5	H3K9ac	ENCFF904JCK	ENCFF095LNY
liver	16.5	H3K9ac	ENCFF574YSD	ENCFF426BAZ
liver	16.5	H3K27ac	ENCFF268SBZ	ENCFF426BAZ
liver	16.5	H3K27ac	ENCFF262IER	ENCFF095LNY
liver	16.5	H3K27me3	ENCFF410JXV	ENCFF095LNY
liver	16.5	H3K27me3	ENCFF474XKX	ENCFF426BAZ
liver	16.5	H3K4me3	ENCFF972ELN	ENCFF095LNY
liver	16.5	H3K4me3	ENCFF426YPX	ENCFF426BAZ
liver	16.5	H3K4me2	ENCFF912MNS	ENCFF426BAZ
liver	16.5	H3K4me2	ENCFF673JYS	ENCFF095LNY
liver	16.5	H3K4me1	ENCFF539SPH	ENCFF426BAZ
liver	16.5	H3K4me1	ENCFF282ONU	ENCFF095LNY
liver	16.5	H3K36me3	ENCFF483SIL	ENCFF095LNY
liver	16.5	H3K36me3	ENCFF148MFU	ENCFF426BAZ
liver	16.5	H3K9me3	ENCFF964HOB	ENCFF426BAZ
liver	16.5	H3K9me3	ENCFF477YGA	ENCFF095LNY
hindbrain	13.5	H3K9ac	ENCFF192YAM	ENCFF160VSE
hindbrain	13.5	H3K9ac	ENCFF150FTG	ENCFF048BGA
hindbrain	13.5	H3K27me3	ENCFF967JPU	ENCFF160VSE
hindbrain	13.5	H3K27me3	ENCFF814VHW	ENCFF048BGA
hindbrain	13.5	H3K9me3	ENCFF217XNX	ENCFF048BGA
hindbrain	13.5	H3K9me3	ENCFF861JST	ENCFF160VSE
hindbrain	13.5	H3K27ac	ENCFF536TSM	ENCFF048BGA
hindbrain	13.5	H3K27ac	ENCFF238QVV	ENCFF160VSE
hindbrain	13.5	H3K36me3	ENCFF911ZQM	ENCFF048BGA
hindbrain	13.5	H3K36me3	ENCFF846DLR	ENCFF160VSE
hindbrain	13.5	H3K4me2	ENCFF823ZDR	ENCFF048BGA
hindbrain	13.5	H3K4me2	ENCFF334XPU	ENCFF160VSE
hindbrain	13.5	H3K4me1	ENCFF500REJ	ENCFF048BGA
hindbrain	13.5	H3K4me1	ENCFF993UQZ	ENCFF160VSE
hindbrain	13.5	H3K4me3	ENCFF378EDH	ENCFF048BGA
hindbrain	13.5	H3K4me3	ENCFF483RME	ENCFF160VSE
stomach	16.5	H3K36me3	ENCFF822DNM	ENCFF658UBJ
stomach	16.5	H3K36me3	ENCFF852VCN	ENCFF025IEP
stomach	16.5	H3K4me3	ENCFF447GAC	ENCFF025IEP
stomach	16.5	H3K4me3	ENCFF663HQH	ENCFF658UBJ
stomach	16.5	H3K27ac	ENCFF753EXZ	ENCFF658UBJ
stomach	16.5	H3K27ac	ENCFF078BRI	ENCFF025IEP
stomach	16.5	H3K27me3	ENCFF962LTG	ENCFF658UBJ
stomach	16.5	H3K27me3	ENCFF821RRY	ENCFF025IEP
stomach	16.5	H3K4me2	ENCFF965WSU	ENCFF025IEP
stomach	16.5	H3K4me2	ENCFF375VYV	ENCFF658UBJ
stomach	16.5	H3K4me1	ENCFF298UEM	ENCFF025IEP
stomach	16.5	H3K4me1	ENCFF929HGZ	ENCFF658UBJ
stomach	16.5	H3K9me3	ENCFF989HCI	ENCFF658UBJ
stomach	16.5	H3K9me3	ENCFF668WPD	ENCFF025IEP
stomach	16.5	H3K9ac	ENCFF157IWD	ENCFF025IEP
stomach	16.5	H3K9ac	ENCFF129MPS	ENCFF658UBJ
intestine	16.5	H3K4me1	ENCFF013TON	ENCFF631VBQ
intestine	16.5	H3K4me1	ENCFF988ECO	ENCFF568KLX
intestine	16.5	H3K27me3	ENCFF755WEB	ENCFF631VBQ
intestine	16.5	H3K27me3	ENCFF417IOF	ENCFF568KLX
intestine	16.5	H3K9me3	ENCFF413VCS	ENCFF568KLX
intestine	16.5	H3K9me3	ENCFF568MXC	ENCFF631VBQ
intestine	16.5	H3K4me2	ENCFF393XAJ	ENCFF631VBQ
intestine	16.5	H3K4me2	ENCFF669SYQ	ENCFF568KLX
intestine	16.5	H3K4me3	ENCFF569VLD	ENCFF631VBQ
intestine	16.5	H3K4me3	ENCFF053WYD	ENCFF568KLX
intestine	16.5	H3K9ac	ENCFF692PLL	ENCFF631VBQ
intestine	16.5	H3K9ac	ENCFF430JSU	ENCFF568KLX
intestine	16.5	H3K27ac	ENCFF911DLL	ENCFF568KLX
intestine	16.5	H3K27ac	ENCFF649BJN	ENCFF631VBQ
intestine	16.5	H3K36me3	ENCFF260XKJ	ENCFF568KLX
intestine	16.5	H3K36me3	ENCFF946GAW	ENCFF631VBQ
forebrain	15.5	H3K27ac	ENCFF236VKK	ENCFF880SQD
forebrain	15.5	H3K27ac	ENCFF761HMI	ENCFF901RYX
forebrain	15.5	H3K27me3	ENCFF460TKS	ENCFF901RYX
forebrain	15.5	H3K27me3	ENCFF926ANX	ENCFF880SQD
forebrain	15.5	H3K4me2	ENCFF530AAI	ENCFF880SQD
forebrain	15.5	H3K4me2	ENCFF579SSL	ENCFF901RYX
forebrain	15.5	H3K9ac	ENCFF382CMT	ENCFF901RYX
forebrain	15.5	H3K9ac	ENCFF201FOH	ENCFF880SQD
forebrain	15.5	H3K4me3	ENCFF755BPV	ENCFF880SQD
forebrain	15.5	H3K4me3	ENCFF911RYA	ENCFF901RYX
forebrain	15.5	H3K36me3	ENCFF746WWE	ENCFF901RYX
forebrain	15.5	H3K36me3	ENCFF290NRO	ENCFF880SQD
forebrain	15.5	H3K4me1	ENCFF551NRH	ENCFF880SQD
forebrain	15.5	H3K4me1	ENCFF924YFS	ENCFF901RYX
forebrain	15.5	H3K9me3	ENCFF710FJE	ENCFF901RYX
forebrain	15.5	H3K9me3	ENCFF491OGT	ENCFF880SQD
midbrain	16.5	H3K4me3	ENCFF006GSW	ENCFF749WCS
midbrain	16.5	H3K4me3	ENCFF422UXC	ENCFF101LNW
midbrain	16.5	H3K27ac	ENCFF806SJH	ENCFF101LNW
midbrain	16.5	H3K27ac	ENCFF548PJI	ENCFF749WCS
midbrain	16.5	H3K9ac	ENCFF892GEP	ENCFF101LNW
midbrain	16.5	H3K9ac	ENCFF267PKP	ENCFF749WCS
midbrain	16.5	H3K4me1	ENCFF560NAK	ENCFF101LNW
midbrain	16.5	H3K4me1	ENCFF015PFZ	ENCFF749WCS
midbrain	16.5	H3K9me3	ENCFF308XTN	ENCFF101LNW
midbrain	16.5	H3K9me3	ENCFF763JDV	ENCFF749WCS
midbrain	16.5	H3K4me2	ENCFF212FRL	ENCFF749WCS
midbrain	16.5	H3K4me2	ENCFF836OGK	ENCFF101LNW
midbrain	16.5	H3K36me3	ENCFF422CEX	ENCFF749WCS
midbrain	16.5	H3K36me3	ENCFF621IGQ	ENCFF101LNW
midbrain	16.5	H3K27me3	ENCFF633TYC	ENCFF101LNW
midbrain	16.5	H3K27me3	ENCFF785LLE	ENCFF749WCS
liver	14.5	H3K9ac	ENCFF393KEH	ENCFF310BPU
liver	14.5	H3K9ac	ENCFF585XLF	ENCFF957ZHQ
liver	14.5	H3K4me2	ENCFF582XLM	ENCFF310BPU
liver	14.5	H3K4me2	ENCFF377MNZ	ENCFF957ZHQ
liver	14.5	H3K4me1	ENCFF411CGO	ENCFF310BPU
liver	14.5	H3K4me1	ENCFF945SPR	ENCFF957ZHQ
liver	14.5	H3K36me3	ENCFF375RZM	ENCFF310BPU
liver	14.5	H3K36me3	ENCFF144DAE	ENCFF957ZHQ
liver	14.5	H3K27me3	ENCFF676PSX	ENCFF310BPU
liver	14.5	H3K27me3	ENCFF886NKI	ENCFF957ZHQ
liver	14.5	H3K27ac	ENCFF106QPA	ENCFF310BPU
liver	14.5	H3K27ac	ENCFF825HOE	ENCFF957ZHQ
liver	14.5	H3K9me3	ENCFF743RKU	ENCFF957ZHQ
liver	14.5	H3K9me3	ENCFF548LOV	ENCFF310BPU
liver	14.5	H3K4me3	ENCFF761GFG	ENCFF310BPU
liver	14.5	H3K4me3	ENCFF412RVM	ENCFF957ZHQ
heart	16.5	H3K9me3	ENCFF086VAQ	ENCFF276TCT
heart	16.5	H3K9me3	ENCFF506ZWN	ENCFF461JUO
heart	16.5	H3K4me3	ENCFF107RED	ENCFF276TCT
heart	16.5	H3K4me3	ENCFF229TZP	ENCFF461JUO
heart	16.5	H3K36me3	ENCFF270SYW	ENCFF276TCT
heart	16.5	H3K36me3	ENCFF513GMK	ENCFF461JUO
heart	16.5	H3K27ac	ENCFF716BZP	ENCFF461JUO
heart	16.5	H3K27ac	ENCFF095YRX	ENCFF276TCT
heart	16.5	H3K27me3	ENCFF264DHI	ENCFF276TCT
heart	16.5	H3K27me3	ENCFF258THY	ENCFF461JUO
heart	16.5	H3K4me2	ENCFF775GOU	ENCFF461JUO
heart	16.5	H3K4me2	ENCFF781XPO	ENCFF276TCT
heart	16.5	H3K9ac	ENCFF429BQC	ENCFF276TCT
heart	16.5	H3K9ac	ENCFF074EHQ	ENCFF461JUO
heart	16.5	H3K4me1	ENCFF458WQW	ENCFF276TCT
heart	16.5	H3K4me1	ENCFF369UUS	ENCFF461JUO
midbrain	0	H3K27ac	ENCFF488YJW	ENCFF681SBF
midbrain	0	H3K27ac	ENCFF364OBA	ENCFF319PHE
midbrain	0	H3K27me3	ENCFF057KJC	ENCFF319PHE
midbrain	0	H3K27me3	ENCFF146USR	ENCFF681SBF
midbrain	0	H3K4me1	ENCFF159IDS	ENCFF319PHE
midbrain	0	H3K4me1	ENCFF602ZZK	ENCFF681SBF
midbrain	0	H3K9me3	ENCFF695DES	ENCFF681SBF
midbrain	0	H3K9me3	ENCFF127ZWH	ENCFF319PHE
midbrain	0	H3K4me3	ENCFF120ZIL	ENCFF319PHE
midbrain	0	H3K4me3	ENCFF191GQW	ENCFF681SBF
midbrain	0	H3K9ac	ENCFF182WFB	ENCFF319PHE
midbrain	0	H3K9ac	ENCFF871KGD	ENCFF681SBF
midbrain	0	H3K4me2	ENCFF197UYP	ENCFF681SBF
midbrain	0	H3K4me2	ENCFF946TKX	ENCFF319PHE
midbrain	0	H3K36me3	ENCFF739AYO	ENCFF681SBF
midbrain	0	H3K36me3	ENCFF235EMQ	ENCFF319PHE
embryonic_facial_prominence	14.5	H3K36me3	ENCFF197GEE	ENCFF255XXC
embryonic_facial_prominence	14.5	H3K36me3	ENCFF282WAG	ENCFF921XQX
embryonic_facial_prominence	14.5	H3K27ac	ENCFF401QXS	ENCFF255XXC
embryonic_facial_prominence	14.5	H3K27ac	ENCFF984ITL	ENCFF921XQX
embryonic_facial_prominence	14.5	H3K9me3	ENCFF410KJU	ENCFF921XQX
embryonic_facial_prominence	14.5	H3K9me3	ENCFF034IZG	ENCFF255XXC
embryonic_facial_prominence	14.5	H3K9ac	ENCFF710AWZ	ENCFF921XQX
embryonic_facial_prominence	14.5	H3K9ac	ENCFF593DFX	ENCFF255XXC
embryonic_facial_prominence	14.5	H3K4me3	ENCFF676FCR	ENCFF255XXC
embryonic_facial_prominence	14.5	H3K4me3	ENCFF505WSS	ENCFF921XQX
embryonic_facial_prominence	14.5	H3K4me2	ENCFF806SME	ENCFF921XQX
embryonic_facial_prominence	14.5	H3K4me2	ENCFF807XYN	ENCFF255XXC
embryonic_facial_prominence	14.5	H3K27me3	ENCFF675TIA	ENCFF921XQX
embryonic_facial_prominence	14.5	H3K27me3	ENCFF585VGP	ENCFF255XXC
embryonic_facial_prominence	14.5	H3K4me1	ENCFF917GUV	ENCFF921XQX
embryonic_facial_prominence	14.5	H3K4me1	ENCFF820MBE	ENCFF255XXC
hindbrain	11.5	H3K4me1	ENCFF781URQ	ENCFF026JTV
hindbrain	11.5	H3K4me1	ENCFF206GAZ	ENCFF627JLU
hindbrain	11.5	H3K9me3	ENCFF890VUY	ENCFF026JTV
hindbrain	11.5	H3K9me3	ENCFF886GLK	ENCFF627JLU
hindbrain	11.5	H3K4me2	ENCFF413ARE	ENCFF026JTV
hindbrain	11.5	H3K4me2	ENCFF153JVH	ENCFF627JLU
hindbrain	11.5	H3K4me3	ENCFF426RVW	ENCFF026JTV
hindbrain	11.5	H3K4me3	ENCFF876VMW	ENCFF627JLU
hindbrain	11.5	H3K27me3	ENCFF244SXN	ENCFF627JLU
hindbrain	11.5	H3K27me3	ENCFF482QED	ENCFF026JTV
hindbrain	11.5	H3K36me3	ENCFF242VMG	ENCFF026JTV
hindbrain	11.5	H3K36me3	ENCFF811ANE	ENCFF627JLU
hindbrain	11.5	H3K27ac	ENCFF834BEU	ENCFF627JLU
hindbrain	11.5	H3K27ac	ENCFF031OBD	ENCFF026JTV
hindbrain	11.5	H3K9ac	ENCFF134ATU	ENCFF026JTV
hindbrain	11.5	H3K9ac	ENCFF985VSV	ENCFF627JLU
limb	14.5	H3K4me2	ENCFF439TLQ	ENCFF598OHC
limb	14.5	H3K4me2	ENCFF248HGQ	ENCFF383CGK
limb	14.5	H3K9ac	ENCFF589OMC	ENCFF598OHC
limb	14.5	H3K9ac	ENCFF225JPR	ENCFF383CGK
limb	14.5	H3K27ac	ENCFF050SGU	ENCFF383CGK
limb	14.5	H3K27ac	ENCFF219IYF	ENCFF598OHC
limb	14.5	H3K4me3	ENCFF074NXM	ENCFF383CGK
limb	14.5	H3K4me3	ENCFF358KVN	ENCFF598OHC
limb	14.5	H3K27me3	ENCFF087TDB	ENCFF383CGK
limb	14.5	H3K27me3	ENCFF289DEQ	ENCFF598OHC
limb	14.5	H3K36me3	ENCFF252MKC	ENCFF383CGK
limb	14.5	H3K36me3	ENCFF067WJX	ENCFF598OHC
limb	14.5	H3K4me1	ENCFF851KQD	ENCFF383CGK
limb	14.5	H3K4me1	ENCFF946FSF	ENCFF598OHC
limb	14.5	H3K9me3	ENCFF888BTM	ENCFF383CGK
limb	14.5	H3K9me3	ENCFF520QES	ENCFF598OHC

## Sheet: S1b WGBS
Tissue	Timepoint	Experiment	File
stomach	15.5	ENCSR013VIR	ENCFF880SXA
stomach	15.5	ENCSR013VIR	ENCFF301QSZ
stomach	16.5	ENCSR953WFU	ENCFF532SZJ
stomach	16.5	ENCSR953WFU	ENCFF803ATF
kidney	15.5	ENCSR906HLA	ENCFF420PMS
kidney	15.5	ENCSR906HLA	ENCFF364RJZ
intestine	15.5	ENCSR842QTB	ENCFF488REA
intestine	15.5	ENCSR842QTB	ENCFF963EBD
hindbrain	0	ENCSR168RTO	ENCFF303GFV
hindbrain	0	ENCSR168RTO	ENCFF433NPI
neural tube	11.5	ENCSR613BMI	ENCFF859JHQ
neural tube	11.5	ENCSR613BMI	ENCFF943HMN
heart	15.5	ENCSR265OMO	ENCFF951TJQ
heart	15.5	ENCSR265OMO	ENCFF963WCA
forebrain	0	ENCSR020GGM	ENCFF446IJS
forebrain	0	ENCSR020GGM	ENCFF783ZKP
hindbrain	15.5	ENCSR227RPE	ENCFF941BTB
hindbrain	15.5	ENCSR227RPE	ENCFF949ZVJ
midbrain	14.5	ENCSR344GSM	ENCFF897NOL
midbrain	14.5	ENCSR344GSM	ENCFF793ZHN
kidney	16.5	ENCSR425NDU	ENCFF478YVH
kidney	16.5	ENCSR425NDU	ENCFF444WNU
embryonic facial prominence	13.5	ENCSR587ASA	ENCFF311GQV
embryonic facial prominence	13.5	ENCSR587ASA	ENCFF235LSX
liver	15.5	ENCSR324NAF	ENCFF553AFX
liver	15.5	ENCSR324NAF	ENCFF371FSG
midbrain	11.5	ENCSR091VFX	ENCFF611XAY
midbrain	11.5	ENCSR091VFX	ENCFF750DYD
stomach	14.5	ENCSR545WRA	ENCFF720OAC
stomach	14.5	ENCSR545WRA	ENCFF029NDO
hindbrain	16.5	ENCSR037RNN	ENCFF994CUN
hindbrain	16.5	ENCSR037RNN	ENCFF407TGX
lung	15.5	ENCSR027ICI	ENCFF138NBE
lung	15.5	ENCSR027ICI	ENCFF922AMS
limb	12.5	ENCSR254OTS	ENCFF103DRR
limb	12.5	ENCSR254OTS	ENCFF080DSY
heart	11.5	ENCSR633CON	ENCFF107UNJ
heart	11.5	ENCSR633CON	ENCFF008KDS
neural tube	13.5	ENCSR651PAZ	ENCFF152ZUF
neural tube	13.5	ENCSR651PAZ	ENCFF101JDR
embryonic facial prominence	14.5	ENCSR473ZCM	ENCFF989UNH
embryonic facial prominence	14.5	ENCSR473ZCM	ENCFF686ZQQ
liver	14.5	ENCSR788XSZ	ENCFF288JXO
liver	14.5	ENCSR788XSZ	ENCFF079JQZ
neural tube	15.5	ENCSR476OEL	ENCFF115JNG
neural tube	15.5	ENCSR476OEL	ENCFF192NIG
liver	16.5	ENCSR129SBE	ENCFF243ELJ
liver	16.5	ENCSR129SBE	ENCFF363NVM
forebrain	16.5	ENCSR430SAY	ENCFF592SYK
forebrain	16.5	ENCSR430SAY	ENCFF098QRE
limb	14.5	ENCSR099RYD	ENCFF176VLZ
limb	14.5	ENCSR099RYD	ENCFF038IVS
kidney	0	ENCSR128HOP	ENCFF226ISA
kidney	0	ENCSR128HOP	ENCFF745SMP
hindbrain	13.5	ENCSR734GST	ENCFF467JWP
hindbrain	13.5	ENCSR734GST	ENCFF894POI
intestine	0	ENCSR353IFP	ENCFF644XMA
intestine	0	ENCSR353IFP	ENCFF968JQK
heart	12.5	ENCSR258MDR	ENCFF816XTJ
heart	12.5	ENCSR258MDR	ENCFF464PLY
forebrain	11.5	ENCSR271HQP	ENCFF530SDQ
forebrain	11.5	ENCSR271HQP	ENCFF144FZS
hindbrain	12.5	ENCSR609ZCD	ENCFF172LOQ
hindbrain	12.5	ENCSR609ZCD	ENCFF599BKR
heart	14.5	ENCSR641SDF	ENCFF925EPJ
heart	14.5	ENCSR641SDF	ENCFF203TRR
limb	15.5	ENCSR695BII	ENCFF724AJN
limb	15.5	ENCSR695BII	ENCFF613ASH
liver	11.5	ENCSR033PGF	ENCFF903TZX
liver	11.5	ENCSR033PGF	ENCFF306MCB
heart	13.5	ENCSR149GUT	ENCFF114EIZ
heart	13.5	ENCSR149GUT	ENCFF711PFS
hindbrain	11.5	ENCSR398UCM	ENCFF279GQT
hindbrain	11.5	ENCSR398UCM	ENCFF159VIE
midbrain	16.5	ENCSR871FJZ	ENCFF796POX
midbrain	16.5	ENCSR871FJZ	ENCFF320XZV
kidney	14.5	ENCSR841TRV	ENCFF078LCR
kidney	14.5	ENCSR841TRV	ENCFF783ZZK
hindbrain	14.5	ENCSR804EWT	ENCFF434IOR
hindbrain	14.5	ENCSR804EWT	ENCFF362ENF
lung	14.5	ENCSR191UKH	ENCFF070FVI
lung	14.5	ENCSR191UKH	ENCFF054AYU
embryonic facial prominence	15.5	ENCSR735PMJ	ENCFF581CMO
embryonic facial prominence	15.5	ENCSR735PMJ	ENCFF396QSA
liver	0	ENCSR550CYA	ENCFF770AUO
liver	0	ENCSR550CYA	ENCFF195LEN
neural tube	12.5	ENCSR144UTF	ENCFF231BLL
neural tube	12.5	ENCSR144UTF	ENCFF697TML
intestine	14.5	ENCSR089FFK	ENCFF550JOH
intestine	14.5	ENCSR089FFK	ENCFF232RQE
limb	13.5	ENCSR700FCF	ENCFF556ENA
limb	13.5	ENCSR700FCF	ENCFF834PXN
lung	16.5	ENCSR535YCH	ENCFF359CFG
lung	16.5	ENCSR535YCH	ENCFF222XYK
heart	0	ENCSR397YEG	ENCFF467UEZ
heart	0	ENCSR397YEG	ENCFF096RYX
limb	11.5	ENCSR916GKL	ENCFF800JCD
limb	11.5	ENCSR916GKL	ENCFF644JJD
liver	12.5	ENCSR334GBD	ENCFF134ECD
liver	12.5	ENCSR334GBD	ENCFF624JYN
embryonic facial prominence	11.5	ENCSR950OMB	ENCFF306DKT
embryonic facial prominence	11.5	ENCSR950OMB	ENCFF083XWZ
lung	0	ENCSR409HKJ	ENCFF920WHY
lung	0	ENCSR409HKJ	ENCFF555SRI
intestine	16.5	ENCSR217TMK	ENCFF895RRK
intestine	16.5	ENCSR217TMK	ENCFF690ADB
midbrain	13.5	ENCSR952CMN	ENCFF326GKU
midbrain	13.5	ENCSR952CMN	ENCFF646TSJ
midbrain	12.5	ENCSR634OPL	ENCFF390NTN
midbrain	12.5	ENCSR634OPL	ENCFF393VFF
midbrain	15.5	ENCSR215QTA	ENCFF688RHG
midbrain	15.5	ENCSR215QTA	ENCFF426XRG
forebrain	15.5	ENCSR019HJV	ENCFF310XUL
forebrain	15.5	ENCSR019HJV	ENCFF146KIN
forebrain	14.5	ENCSR415FAF	ENCFF873SBV
forebrain	14.5	ENCSR415FAF	ENCFF321BQX
heart	16.5	ENCSR050EXR	ENCFF574RDQ
heart	16.5	ENCSR050EXR	ENCFF633ZDN
midbrain	0	ENCSR874LLF	ENCFF504HKC
midbrain	0	ENCSR874LLF	ENCFF966UJE
neural tube	14.5	ENCSR450UMG	ENCFF937GFF
neural tube	14.5	ENCSR450UMG	ENCFF152IRW
forebrain	13.5	ENCSR141ZVB	ENCFF140TCV
forebrain	13.5	ENCSR141ZVB	ENCFF356GTX
liver	13.5	ENCSR660CKG	ENCFF516VJL
liver	13.5	ENCSR660CKG	ENCFF178WUX
forebrain	12.5	ENCSR007JSP	ENCFF326BGA
forebrain	12.5	ENCSR007JSP	ENCFF078XSR
stomach	0	ENCSR286OOJ	ENCFF051OZQ
stomach	0	ENCSR286OOJ	ENCFF562RGL
embryonic facial prominence	12.5	ENCSR628KWF	ENCFF698HGV
embryonic facial prominence	12.5	ENCSR628KWF	ENCFF497NGX

## Sheet: S1c RNA-seq
Tissue	Timepoint	Experiment	File
hindbrain	13.5	ENCFF573EBY	ENCSR921PRX
hindbrain	13.5	ENCFF459LAE	ENCSR921PRX
limb	15.5	ENCFF056ENX	ENCSR830IVQ
limb	15.5	ENCFF493RBC	ENCSR830IVQ
stomach	0	ENCFF016FUN	ENCSR178GUS
stomach	0	ENCFF626ZYJ	ENCSR178GUS
forebrain	11.5	ENCFF188PFI	ENCSR160IIN
forebrain	11.5	ENCFF835ORP	ENCSR160IIN
stomach	16.5	ENCFF217DFC	ENCSR466KZY
stomach	16.5	ENCFF190TYU	ENCSR466KZY
midbrain	13.5	ENCFF579DSJ	ENCSR792RJV
midbrain	13.5	ENCFF175EPA	ENCSR792RJV
limb	11.5	ENCFF016PFH	ENCSR541XZK
limb	11.5	ENCFF734PQG	ENCSR541XZK
lung	14.5	ENCFF683CDB	ENCSR039ADS
lung	14.5	ENCFF074PVL	ENCSR039ADS
forebrain	0	ENCFF564LUK	ENCSR362AIZ
forebrain	0	ENCFF326RPH	ENCSR362AIZ
kidney	0	ENCFF040MHS	ENCSR173PJN
kidney	0	ENCFF460LIW	ENCSR173PJN
embryonic_facial_prominence	11.5	ENCFF526CYZ	ENCSR848HOX
embryonic_facial_prominence	11.5	ENCFF214ZAX	ENCSR848HOX
forebrain	13.5	ENCFF842IEX	ENCSR970EWM
forebrain	13.5	ENCFF349EPG	ENCSR970EWM
lung	15.5	ENCFF562AII	ENCSR457RRW
lung	15.5	ENCFF780BBM	ENCSR457RRW
midbrain	14.5	ENCFF485YCL	ENCSR343YLB
midbrain	14.5	ENCFF527KUP	ENCSR343YLB
embryonic_facial_prominence	14.5	ENCFF532FIB	ENCSR823VEE
embryonic_facial_prominence	14.5	ENCFF426MIB	ENCSR823VEE
heart	11.5	ENCFF352YUQ	ENCSR691OPQ
heart	11.5	ENCFF475INC	ENCSR691OPQ
liver	0	ENCFF906LGZ	ENCSR096STK
liver	0	ENCFF606FPZ	ENCSR096STK
midbrain	15.5	ENCFF437YRA	ENCSR557RMA
midbrain	15.5	ENCFF319NXW	ENCSR557RMA
forebrain	15.5	ENCFF470WPH	ENCSR752RGN
forebrain	15.5	ENCFF276FYC	ENCSR752RGN
kidney	14.5	ENCFF581TTE	ENCSR504GEG
kidney	14.5	ENCFF820XAS	ENCSR504GEG
stomach	14.5	ENCFF932HNU	ENCSR290RRR
stomach	14.5	ENCFF981VWN	ENCSR290RRR
intestine	15.5	ENCFF498LXH	ENCSR370SFB
intestine	15.5	ENCFF814JKL	ENCSR370SFB
lung	0	ENCFF728RXM	ENCSR982MRY
lung	0	ENCFF876VNH	ENCSR982MRY
liver	11.5	ENCFF637EGF	ENCSR284AMY
liver	11.5	ENCFF458EVB	ENCSR284AMY
lung	16.5	ENCFF185SJY	ENCSR992WBR
lung	16.5	ENCFF767MKY	ENCSR992WBR
kidney	15.5	ENCFF769OEA	ENCSR062VTB
kidney	15.5	ENCFF543VPN	ENCSR062VTB
neural_tube	11.5	ENCFF460LPF	ENCSR337FYI
neural_tube	11.5	ENCFF788ZFI	ENCSR337FYI
limb	14.5	ENCFF130SVC	ENCSR216NEG
limb	14.5	ENCFF051KUF	ENCSR216NEG
midbrain	0	ENCFF964YBJ	ENCSR719NAJ
midbrain	0	ENCFF916DLE	ENCSR719NAJ
forebrain	12.5	ENCFF420OST	ENCSR647QBV
forebrain	12.5	ENCFF044UTP	ENCSR647QBV
limb	12.5	ENCFF792ATH	ENCSR750YSX
limb	12.5	ENCFF010QWW	ENCSR750YSX
liver	12.5	ENCFF313TLT	ENCSR648YEP
liver	12.5	ENCFF099YNH	ENCSR648YEP
heart	0	ENCFF985NOP	ENCSR526SEX
heart	0	ENCFF688VYL	ENCSR526SEX
midbrain	11.5	ENCFF653RXL	ENCSR307BCA
midbrain	11.5	ENCFF962PEW	ENCSR307BCA
hindbrain	16.5	ENCFF636BRI	ENCSR285WZV
hindbrain	16.5	ENCFF430LFN	ENCSR285WZV
neural_tube	14.5	ENCFF243KEC	ENCSR928OXI
neural_tube	14.5	ENCFF488KSE	ENCSR928OXI
hindbrain	12.5	ENCFF433AOS	ENCSR420QTO
hindbrain	12.5	ENCFF616JVT	ENCSR420QTO
forebrain	14.5	ENCFF462BMN	ENCSR185LWM
forebrain	14.5	ENCFF422NRY	ENCSR185LWM
forebrain	16.5	ENCFF506QML	ENCSR080EVZ
forebrain	16.5	ENCFF068YZO	ENCSR080EVZ
liver	16.5	ENCFF100WOE	ENCSR826HIQ
liver	16.5	ENCFF128JHQ	ENCSR826HIQ
heart	16.5	ENCFF541EDK	ENCSR020DGG
heart	16.5	ENCFF851PCD	ENCSR020DGG
liver	15.5	ENCFF397LRH	ENCSR611PTP
liver	15.5	ENCFF450RIO	ENCSR611PTP
embryonic_facial_prominence	12.5	ENCFF774WSX	ENCSR851HEC
embryonic_facial_prominence	12.5	ENCFF438GHP	ENCSR851HEC
midbrain	12.5	ENCFF106UQQ	ENCSR908JWT
midbrain	12.5	ENCFF978KAP	ENCSR908JWT
intestine	0	ENCFF193RTU	ENCSR331XCE
intestine	0	ENCFF393OVB	ENCSR331XCE
heart	12.5	ENCFF073KJS	ENCSR150CUE
heart	12.5	ENCFF226NXF	ENCSR150CUE
intestine	14.5	ENCFF321GNV	ENCSR932TRU
intestine	14.5	ENCFF430MCL	ENCSR932TRU
hindbrain	14.5	ENCFF249GBN	ENCSR559TRB
hindbrain	14.5	ENCFF281YEE	ENCSR559TRB
kidney	16.5	ENCFF709YLW	ENCSR537GNQ
kidney	16.5	ENCFF488HLD	ENCSR537GNQ
liver	14.5	ENCFF367LQB	ENCSR867YNV
liver	14.5	ENCFF742ERR	ENCSR867YNV
embryonic_facial_prominence	13.5	ENCFF946LEK	ENCSR538WYL
embryonic_facial_prominence	13.5	ENCFF127RJY	ENCSR538WYL
midbrain	16.5	ENCFF274UCF	ENCSR367ZPZ
midbrain	16.5	ENCSR367ZPZ	ENCFF861MLR
heart	14.5	ENCSR727FHP	ENCFF196SUL
heart	14.5	ENCSR727FHP	ENCFF080KZO
intestine	16.5	ENCSR848GST	ENCFF410BTA
intestine	16.5	ENCSR848GST	ENCFF411WZW
neural_tube	15.5	ENCSR004XCU	ENCFF346PRA
neural_tube	15.5	ENCSR004XCU	ENCFF301NKF
neural_tube	13.5	ENCSR115TWD	ENCFF789LMJ
neural_tube	13.5	ENCSR115TWD	ENCFF028DKY
neural_tube	12.5	ENCSR508GWZ	ENCFF494DTT
neural_tube	12.5	ENCSR508GWZ	ENCFF964TAM
heart	13.5	ENCSR284YKY	ENCFF202UVT
heart	13.5	ENCSR284YKY	ENCFF245ZGS
hindbrain	11.5	ENCSR760TOE	ENCFF400JIC
hindbrain	11.5	ENCSR760TOE	ENCFF658AUO
heart	15.5	ENCSR597UZW	ENCFF027WCY
heart	15.5	ENCSR597UZW	ENCFF836AFL
stomach	15.5	ENCSR906YQZ	ENCFF376OIM
stomach	15.5	ENCSR906YQZ	ENCFF537GAJ
embryonic_facial_prominence	15.5	ENCSR636CWO	ENCFF562XHL
embryonic_facial_prominence	15.5	ENCSR636CWO	ENCFF472CVD
limb	13.5	ENCSR347SQR	ENCFF703ILV
limb	13.5	ENCSR347SQR	ENCFF466OJM
hindbrain	0	ENCSR017JEG	ENCFF775PFB
hindbrain	0	ENCSR017JEG	ENCFF263FJA
liver	13.5	ENCSR448MXQ	ENCFF661DXP
liver	13.5	ENCSR448MXQ	ENCFF938KFW
hindbrain	15.5	ENCSR401BSG	ENCFF675CWB
hindbrain	15.5	ENCSR401BSG	ENCFF894AVY

## Sheet: S1d ATAC-seq
Tissue	Timepoint	Experiment	File
embryonic_facial_prominence	11.5	ENCSR150RMQ	ENCFF515UHR
embryonic_facial_prominence	11.5	ENCSR150RMQ	ENCFF649FDY
embryonic_facial_prominence	12.5	ENCSR031HDN	ENCFF349RHU
embryonic_facial_prominence	12.5	ENCSR031HDN	ENCFF981WNB
embryonic_facial_prominence	13.5	ENCSR358MOW	ENCFF499KPO
embryonic_facial_prominence	13.5	ENCSR358MOW	ENCFF551RDV
embryonic_facial_prominence	14.5	ENCSR876SYO	ENCFF365AVS
embryonic_facial_prominence	14.5	ENCSR876SYO	ENCFF589CIN
embryonic_facial_prominence	15.5	ENCSR261ICG	ENCFF823ZRN
embryonic_facial_prominence	15.5	ENCSR261ICG	ENCFF857IYP
forebrain	0	ENCSR310MLB	ENCFF337ETV
forebrain	0	ENCSR310MLB	ENCFF535DAV
forebrain	11.5	ENCSR273UFV	ENCFF275OKU
forebrain	11.5	ENCSR273UFV	ENCFF426VDN
forebrain	12.5	ENCSR559FAJ	ENCFF002LRT
forebrain	12.5	ENCSR559FAJ	ENCFF576SKK
forebrain	13.5	ENCSR903GMO	ENCFF592ZRO
forebrain	13.5	ENCSR903GMO	ENCFF798QON
forebrain	14.5	ENCSR810HQR	ENCFF336VLY
forebrain	14.5	ENCSR810HQR	ENCFF407NCE
forebrain	15.5	ENCSR976LWP	ENCFF572CMB
forebrain	15.5	ENCSR976LWP	ENCFF695FLH
forebrain	16.5	ENCSR836PUC	ENCFF130WMA
forebrain	16.5	ENCSR836PUC	ENCFF224JRS
heart	0	ENCSR451NAE	ENCFF051PYH
heart	0	ENCSR451NAE	ENCFF576WTX
heart	11.5	ENCSR820ACB	ENCFF083GAV
heart	11.5	ENCSR820ACB	ENCFF708BWM
heart	12.5	ENCSR652CNN	ENCFF501GXA
heart	12.5	ENCSR652CNN	ENCFF759GZP
heart	13.5	ENCSR552ABC	ENCFF451GHC
heart	13.5	ENCSR552ABC	ENCFF886XPZ
heart	14.5	ENCSR068YGC	ENCFF131UPV
heart	14.5	ENCSR068YGC	ENCFF981WCR
heart	15.5	ENCSR603MWL	ENCFF667AUP
heart	15.5	ENCSR603MWL	ENCFF909ADF
heart	16.5	ENCSR371KFW	ENCFF755QHL
heart	16.5	ENCSR371KFW	ENCFF952OZU
hindbrain	0	ENCSR312LQX	ENCFF597GFP
hindbrain	0	ENCSR312LQX	ENCFF873VGR
hindbrain	11.5	ENCSR012YAB	ENCFF520IWZ
hindbrain	11.5	ENCSR012YAB	ENCFF668ELB
hindbrain	12.5	ENCSR088UYE	ENCFF185XPS
hindbrain	12.5	ENCSR088UYE	ENCFF204CQS
hindbrain	13.5	ENCSR176BYZ	ENCFF751DXE
hindbrain	13.5	ENCSR176BYZ	ENCFF842OQL
hindbrain	14.5	ENCSR798FDL	ENCFF421CCY
hindbrain	14.5	ENCSR798FDL	ENCFF929TGH
hindbrain	15.5	ENCSR662KNY	ENCFF233GPO
hindbrain	15.5	ENCSR662KNY	ENCFF754UVG
hindbrain	16.5	ENCSR623GSD	ENCFF632DLR
hindbrain	16.5	ENCSR623GSD	ENCFF913EAN
intestine	0	ENCSR079GOY	ENCFF708XJW
intestine	0	ENCSR079GOY	ENCFF927MBS
intestine	14.5	ENCSR150EOO	ENCFF328LCK
intestine	14.5	ENCSR150EOO	ENCFF844OPA
intestine	15.5	ENCSR961SMM	ENCFF248NDD
intestine	15.5	ENCSR961SMM	ENCFF262ECE
intestine	16.5	ENCSR966ORC	ENCFF397MHJ
intestine	16.5	ENCSR966ORC	ENCFF567OSZ
kidney	0	ENCSR389CLN	ENCFF197DRD
kidney	0	ENCSR389CLN	ENCFF458XMI
kidney	14.5	ENCSR758IRM	ENCFF759TYX
kidney	14.5	ENCSR758IRM	ENCFF950YMD
kidney	15.5	ENCSR023QZX	ENCFF036RNM
kidney	15.5	ENCSR023QZX	ENCFF477SZP
kidney	16.5	ENCSR732OTZ	ENCFF525KUY
kidney	16.5	ENCSR732OTZ	ENCFF979TLW
limb	11.5	ENCSR377YDY	ENCFF019XAV
limb	11.5	ENCSR377YDY	ENCFF165PHR
limb	12.5	ENCSR551WBK	ENCFF212MJK
limb	12.5	ENCSR551WBK	ENCFF268VMX
limb	13.5	ENCSR896XIN	ENCFF482VGU
limb	13.5	ENCSR896XIN	ENCFF694CRQ
limb	14.5	ENCSR460BUL	ENCFF270QRE
limb	14.5	ENCSR460BUL	ENCFF617OBH
limb	15.5	ENCSR204ZTY	ENCFF433RRJ
limb	15.5	ENCSR204ZTY	ENCFF488DPH
liver	0	ENCSR609OHJ	ENCFF109LQF
liver	0	ENCSR609OHJ	ENCFF146ZCO
liver	11.5	ENCSR785NEL	ENCFF007HEF
liver	11.5	ENCSR785NEL	ENCFF550NVA
liver	12.5	ENCSR302LIV	ENCFF848NLJ
liver	12.5	ENCSR302LIV	ENCFF929LOH
liver	13.5	ENCSR343TXK	ENCFF790OXJ
liver	13.5	ENCSR343TXK	ENCFF962WJI
liver	14.5	ENCSR032HKE	ENCFF012WXS
liver	14.5	ENCSR032HKE	ENCFF736QUU
liver	15.5	ENCSR465PYP	ENCFF311HRI
liver	15.5	ENCSR465PYP	ENCFF636KWG
liver	16.5	ENCSR255XTC	ENCFF039MPN
liver	16.5	ENCSR255XTC	ENCFF967MCN
lung	0	ENCSR102NGD	ENCFF203DOC
lung	0	ENCSR102NGD	ENCFF823PTD
lung	14.5	ENCSR335VJW	ENCFF559WQD
lung	14.5	ENCSR335VJW	ENCFF700YVO
lung	15.5	ENCSR668EIA	ENCFF077BQC
lung	15.5	ENCSR668EIA	ENCFF291BAU
lung	16.5	ENCSR627OCR	ENCFF776CYL
lung	16.5	ENCSR627OCR	ENCFF843ESQ
midbrain	0	ENCSR211OCS	ENCFF788AOX
midbrain	0	ENCSR211OCS	ENCFF918JAL
midbrain	11.5	ENCSR382RUC	ENCFF788FML
midbrain	11.5	ENCSR382RUC	ENCFF879AYI
midbrain	12.5	ENCSR154BXN	ENCFF256DPB
midbrain	12.5	ENCSR154BXN	ENCFF654XYH
midbrain	13.5	ENCSR819QOJ	ENCFF051SQY
midbrain	13.5	ENCSR819QOJ	ENCFF795KPB
midbrain	14.5	ENCSR384JBF	ENCFF350JLH
midbrain	14.5	ENCSR384JBF	ENCFF876KZI
midbrain	15.5	ENCSR468GUI	ENCFF060YWL
midbrain	15.5	ENCSR468GUI	ENCFF100IBX
midbrain	16.5	ENCSR096JCC	ENCFF060SRR
midbrain	16.5	ENCSR096JCC	ENCFF222REZ
neural_tube	11.5	ENCSR282YTE	ENCFF113DPC
neural_tube	11.5	ENCSR282YTE	ENCFF194URI
neural_tube	12.5	ENCSR690VOH	ENCFF430QVB
neural_tube	12.5	ENCSR690VOH	ENCFF739SWG
neural_tube	13.5	ENCSR217NOA	ENCFF157RGK
neural_tube	13.5	ENCSR217NOA	ENCFF777YAA
neural_tube	14.5	ENCSR700QBR	ENCFF832MZN
neural_tube	14.5	ENCSR700QBR	ENCFF995SHF
neural_tube	15.5	ENCSR983JWA	ENCFF126AGJ
neural_tube	15.5	ENCSR983JWA	ENCFF800LDK
stomach	0	ENCSR597BGP	ENCFF201HYP
stomach	0	ENCSR597BGP	ENCFF338CVG
stomach	14.5	ENCSR618HDK	ENCFF274QOD
stomach	14.5	ENCSR618HDK	ENCFF517SOV
stomach	15.5	ENCSR486XAS	ENCFF015EAX
stomach	15.5	ENCSR486XAS	ENCFF415ZHD
stomach	16.5	ENCSR363SKQ	ENCFF244QXU
stomach	16.5	ENCSR363SKQ	ENCFF831KQR

## Sheet: S1e DNase-seq
Tissue	Timepoint	Experiment	File
embryonic_facial_prominence	11.5	ENCSR196VDE	ENCFF161GXT
embryonic_facial_prominence	14.5	ENCSR959HKR	ENCFF666GBM
forebrain	0	ENCSR791AJY	ENCFF162AIS
forebrain	14.5	ENCSR337EDG	ENCFF657BPN
heart	0	ENCSR005WPU	ENCFF766AHY
hindbrain	0	ENCSR469VGZ	ENCFF741QLP
hindbrain	11.5	ENCSR358ESL	ENCFF606PCD
hindbrain	14.5	ENCSR179PIH	ENCFF196CWA
kidney	0	ENCSR066DPD	ENCFF103RJE
limb	11.5	ENCSR661HDP	ENCFF505NAQ
limb	14.5	ENCSR636NXY	ENCFF908NVU
liver	0	ENCSR216UMD	ENCFF495NUY
liver	14.5	ENCSR000CNJ	ENCFF766WAD
lung	0	ENCSR094XAY	ENCFF496OKD
lung	14.5	ENCSR742DUR	ENCFF075WKU
midbrain	0	ENCSR767AJS	ENCFF530INW
midbrain	11.5	ENCSR292QBA	ENCFF918OVD
midbrain	14.5	ENCSR367FCW	ENCFF114FMP
neural_tube	11.5	ENCSR312QVY	ENCFF841DWG
stomach	0	ENCSR969OPE	ENCFF109VGU
