# Supplementary material for: Annotation of chromatin states in 66 complete mouse epigenomes during development
Source: Commun Biol. 2021 Feb 22;4:239. doi: 10.1038/s42003-021-01756-4 (PMC7900196; doi:10.1038/s42003-021-01756-4)
Supplement: Supplementary file 4 — Supplementary Data 2 [file 42003_2021_1756_MOESM4_ESM.xlsx]

## Sheet: Supplementary Data 2
Supplementary Data 2: Bivalent TSSs in each biosample. GENCODE M4 TSS annotations were intersected with bivalent regions in each biosample. Sites occupying the same genomic position were merged.

## Sheet: Bivalent TSSs in all biosamples
chromosome	start	end	TSS	gene	tissue	timepoint
chr1	3671497	3671498	ENSMUST00000070533.4	ENSMUSG00000051951.5	embryonic_facial_prominence	13.5
chr1	3671497	3671498	ENSMUST00000070533.4	ENSMUSG00000051951.5	embryonic_facial_prominence	15.5
chr1	3671497	3671498	ENSMUST00000070533.4	ENSMUSG00000051951.5	heart	0
chr1	3671497	3671498	ENSMUST00000070533.4	ENSMUSG00000051951.5	heart	16.5
chr1	3671497	3671498	ENSMUST00000070533.4	ENSMUSG00000051951.5	kidney	14.5
chr1	3671497	3671498	ENSMUST00000070533.4	ENSMUSG00000051951.5	kidney	15.5
chr1	3671497	3671498	ENSMUST00000070533.4	ENSMUSG00000051951.5	kidney	16.5
chr1	3671497	3671498	ENSMUST00000070533.4	ENSMUSG00000051951.5	limb	12.5
chr1	3671497	3671498	ENSMUST00000070533.4	ENSMUSG00000051951.5	limb	13.5
chr1	3671497	3671498	ENSMUST00000070533.4	ENSMUSG00000051951.5	limb	15.5
chr1	3671497	3671498	ENSMUST00000070533.4	ENSMUSG00000051951.5	liver	0
chr1	3671497	3671498	ENSMUST00000070533.4	ENSMUSG00000051951.5	liver	11.5
chr1	3671497	3671498	ENSMUST00000070533.4	ENSMUSG00000051951.5	liver	12.5
chr1	3671497	3671498	ENSMUST00000070533.4	ENSMUSG00000051951.5	liver	13.5
chr1	3671497	3671498	ENSMUST00000070533.4	ENSMUSG00000051951.5	liver	14.5
chr1	3671497	3671498	ENSMUST00000070533.4	ENSMUSG00000051951.5	liver	15.5
chr1	3671497	3671498	ENSMUST00000070533.4	ENSMUSG00000051951.5	liver	16.5
chr1	3671497	3671498	ENSMUST00000070533.4	ENSMUSG00000051951.5	lung	0
chr1	3671497	3671498	ENSMUST00000070533.4	ENSMUSG00000051951.5	lung	15.5
chr1	3671497	3671498	ENSMUST00000070533.4	ENSMUSG00000051951.5	lung	16.5
chr1	4493603	4493604	ENSMUST00000192505.1	ENSMUSG00000025902.9	embryonic_facial_prominence	11.5
chr1	4493603	4493604	ENSMUST00000192505.1	ENSMUSG00000025902.9	embryonic_facial_prominence	12.5
chr1	4493603	4493604	ENSMUST00000192505.1	ENSMUSG00000025902.9	embryonic_facial_prominence	13.5
chr1	4493603	4493604	ENSMUST00000192505.1	ENSMUSG00000025902.9	embryonic_facial_prominence	14.5
chr1	4493603	4493604	ENSMUST00000192505.1	ENSMUSG00000025902.9	embryonic_facial_prominence	15.5
chr1	4493603	4493604	ENSMUST00000192505.1	ENSMUSG00000025902.9	forebrain	0
chr1	4493603	4493604	ENSMUST00000192505.1	ENSMUSG00000025902.9	forebrain	11.5
chr1	4493603	4493604	ENSMUST00000192505.1	ENSMUSG00000025902.9	forebrain	12.5
chr1	4493603	4493604	ENSMUST00000192505.1	ENSMUSG00000025902.9	forebrain	13.5
chr1	4493603	4493604	ENSMUST00000192505.1	ENSMUSG00000025902.9	forebrain	14.5
chr1	4493603	4493604	ENSMUST00000192505.1	ENSMUSG00000025902.9	forebrain	15.5
chr1	4493603	4493604	ENSMUST00000192505.1	ENSMUSG00000025902.9	forebrain	16.5
chr1	4493603	4493604	ENSMUST00000192505.1	ENSMUSG00000025902.9	heart	11.5
chr1	4493603	4493604	ENSMUST00000192505.1	ENSMUSG00000025902.9	heart	12.5
chr1	4493603	4493604	ENSMUST00000192505.1	ENSMUSG00000025902.9	heart	13.5
chr1	4493603	4493604	ENSMUST00000192505.1	ENSMUSG00000025902.9	heart	14.5
chr1	4493603	4493604	ENSMUST00000192505.1	ENSMUSG00000025902.9	heart	15.5
chr1	4493603	4493604	ENSMUST00000192505.1	ENSMUSG00000025902.9	hindbrain	0
chr1	4493603	4493604	ENSMUST00000192505.1	ENSMUSG00000025902.9	hindbrain	11.5
chr1	4493603	4493604	ENSMUST00000192505.1	ENSMUSG00000025902.9	hindbrain	12.5
chr1	4493603	4493604	ENSMUST00000192505.1	ENSMUSG00000025902.9	hindbrain	13.5
chr1	4493603	4493604	ENSMUST00000192505.1	ENSMUSG00000025902.9	hindbrain	14.5
chr1	4493603	4493604	ENSMUST00000192505.1	ENSMUSG00000025902.9	hindbrain	15.5
chr1	4493603	4493604	ENSMUST00000192505.1	ENSMUSG00000025902.9	hindbrain	16.5
chr1	4493603	4493604	ENSMUST00000192505.1	ENSMUSG00000025902.9	intestine	0
chr1	4493603	4493604	ENSMUST00000192505.1	ENSMUSG00000025902.9	intestine	14.5
chr1	4493603	4493604	ENSMUST00000192505.1	ENSMUSG00000025902.9	intestine	15.5
chr1	4493603	4493604	ENSMUST00000192505.1	ENSMUSG00000025902.9	intestine	16.5
chr1	4493603	4493604	ENSMUST00000192505.1	ENSMUSG00000025902.9	kidney	0
chr1	4493603	4493604	ENSMUST00000192505.1	ENSMUSG00000025902.9	kidney	14.5
chr1	4493603	4493604	ENSMUST00000192505.1	ENSMUSG00000025902.9	kidney	15.5
chr1	4493603	4493604	ENSMUST00000192505.1	ENSMUSG00000025902.9	kidney	16.5
chr1	4493603	4493604	ENSMUST00000192505.1	ENSMUSG00000025902.9	limb	11.5
chr1	4493603	4493604	ENSMUST00000192505.1	ENSMUSG00000025902.9	limb	12.5
chr1	4493603	4493604	ENSMUST00000192505.1	ENSMUSG00000025902.9	limb	13.5
chr1	4493603	4493604	ENSMUST00000192505.1	ENSMUSG00000025902.9	limb	14.5
chr1	4493603	4493604	ENSMUST00000192505.1	ENSMUSG00000025902.9	limb	15.5
chr1	4493603	4493604	ENSMUST00000192505.1	ENSMUSG00000025902.9	liver	0
chr1	4493603	4493604	ENSMUST00000192505.1	ENSMUSG00000025902.9	liver	11.5
chr1	4493603	4493604	ENSMUST00000192505.1	ENSMUSG00000025902.9	liver	12.5
chr1	4493603	4493604	ENSMUST00000192505.1	ENSMUSG00000025902.9	liver	13.5
chr1	4493603	4493604	ENSMUST00000192505.1	ENSMUSG00000025902.9	liver	15.5
chr1	4493603	4493604	ENSMUST00000192505.1	ENSMUSG00000025902.9	liver	16.5
chr1	4493603	4493604	ENSMUST00000192505.1	ENSMUSG00000025902.9	midbrain	0
chr1	4493603	4493604	ENSMUST00000192505.1	ENSMUSG00000025902.9	midbrain	11.5
chr1	4493603	4493604	ENSMUST00000192505.1	ENSMUSG00000025902.9	midbrain	12.5
chr1	4493603	4493604	ENSMUST00000192505.1	ENSMUSG00000025902.9	midbrain	13.5
chr1	4493603	4493604	ENSMUST00000192505.1	ENSMUSG00000025902.9	midbrain	14.5
chr1	4493603	4493604	ENSMUST00000192505.1	ENSMUSG00000025902.9	midbrain	16.5
chr1	4493603	4493604	ENSMUST00000192505.1	ENSMUSG00000025902.9	neural_tube	11.5
chr1	4493603	4493604	ENSMUST00000192505.1	ENSMUSG00000025902.9	neural_tube	12.5
chr1	4493603	4493604	ENSMUST00000192505.1	ENSMUSG00000025902.9	neural_tube	13.5
chr1	4493603	4493604	ENSMUST00000192505.1	ENSMUSG00000025902.9	neural_tube	14.5
chr1	4493603	4493604	ENSMUST00000192505.1	ENSMUSG00000025902.9	neural_tube	15.5
chr1	4493603	4493604	ENSMUST00000192505.1	ENSMUSG00000025902.9	per_sample_tss/ES_Bruce4_unknown_mm10_18_bivalent.bed_tss.bed
chr1	4493603	4493604	ENSMUST00000192505.1	ENSMUSG00000025902.9	stomach	0
chr1	4493603	4493604	ENSMUST00000192505.1	ENSMUSG00000025902.9	stomach	14.5
chr1	4493603	4493604	ENSMUST00000192505.1	ENSMUSG00000025902.9	stomach	15.5
chr1	4493603	4493604	ENSMUST00000192505.1	ENSMUSG00000025902.9	stomach	16.5
chr1	4493734	4493735	ENSMUST00000191939.1	ENSMUSG00000025902.9	embryonic_facial_prominence	11.5
chr1	4493734	4493735	ENSMUST00000191939.1	ENSMUSG00000025902.9	embryonic_facial_prominence	12.5
chr1	4493734	4493735	ENSMUST00000191939.1	ENSMUSG00000025902.9	embryonic_facial_prominence	13.5
chr1	4493734	4493735	ENSMUST00000191939.1	ENSMUSG00000025902.9	embryonic_facial_prominence	14.5
chr1	4493734	4493735	ENSMUST00000191939.1	ENSMUSG00000025902.9	embryonic_facial_prominence	15.5
chr1	4493734	4493735	ENSMUST00000191939.1	ENSMUSG00000025902.9	forebrain	0
chr1	4493734	4493735	ENSMUST00000191939.1	ENSMUSG00000025902.9	forebrain	11.5
chr1	4493734	4493735	ENSMUST00000191939.1	ENSMUSG00000025902.9	forebrain	12.5
chr1	4493734	4493735	ENSMUST00000191939.1	ENSMUSG00000025902.9	forebrain	13.5
chr1	4493734	4493735	ENSMUST00000191939.1	ENSMUSG00000025902.9	forebrain	14.5
chr1	4493734	4493735	ENSMUST00000191939.1	ENSMUSG00000025902.9	forebrain	15.5
chr1	4493734	4493735	ENSMUST00000191939.1	ENSMUSG00000025902.9	forebrain	16.5
chr1	4493734	4493735	ENSMUST00000191939.1	ENSMUSG00000025902.9	heart	11.5
chr1	4493734	4493735	ENSMUST00000191939.1	ENSMUSG00000025902.9	heart	12.5
chr1	4493734	4493735	ENSMUST00000191939.1	ENSMUSG00000025902.9	heart	13.5
chr1	4493734	4493735	ENSMUST00000191939.1	ENSMUSG00000025902.9	heart	14.5
chr1	4493734	4493735	ENSMUST00000191939.1	ENSMUSG00000025902.9	heart	15.5
chr1	4493734	4493735	ENSMUST00000191939.1	ENSMUSG00000025902.9	hindbrain	0
chr1	4493734	4493735	ENSMUST00000191939.1	ENSMUSG00000025902.9	hindbrain	11.5
chr1	4493734	4493735	ENSMUST00000191939.1	ENSMUSG00000025902.9	hindbrain	12.5
chr1	4493734	4493735	ENSMUST00000191939.1	ENSMUSG00000025902.9	hindbrain	13.5
chr1	4493734	4493735	ENSMUST00000191939.1	ENSMUSG00000025902.9	hindbrain	14.5
chr1	4493734	4493735	ENSMUST00000191939.1	ENSMUSG00000025902.9	hindbrain	15.5
chr1	4493734	4493735	ENSMUST00000191939.1	ENSMUSG00000025902.9	hindbrain	16.5
chr1	4493734	4493735	ENSMUST00000191939.1	ENSMUSG00000025902.9	intestine	0
chr1	4493734	4493735	ENSMUST00000191939.1	ENSMUSG00000025902.9	intestine	14.5
chr1	4493734	4493735	ENSMUST00000191939.1	ENSMUSG00000025902.9	intestine	15.5
chr1	4493734	4493735	ENSMUST00000191939.1	ENSMUSG00000025902.9	intestine	16.5
chr1	4493734	4493735	ENSMUST00000191939.1	ENSMUSG00000025902.9	kidney	0
chr1	4493734	4493735	ENSMUST00000191939.1	ENSMUSG00000025902.9	kidney	14.5
chr1	4493734	4493735	ENSMUST00000191939.1	ENSMUSG00000025902.9	kidney	15.5
chr1	4493734	4493735	ENSMUST00000191939.1	ENSMUSG00000025902.9	kidney	16.5
chr1	4493734	4493735	ENSMUST00000191939.1	ENSMUSG00000025902.9	limb	11.5
chr1	4493734	4493735	ENSMUST00000191939.1	ENSMUSG00000025902.9	limb	12.5
chr1	4493734	4493735	ENSMUST00000191939.1	ENSMUSG00000025902.9	limb	13.5
chr1	4493734	4493735	ENSMUST00000191939.1	ENSMUSG00000025902.9	limb	14.5
chr1	4493734	4493735	ENSMUST00000191939.1	ENSMUSG00000025902.9	limb	15.5
chr1	4493734	4493735	ENSMUST00000191939.1	ENSMUSG00000025902.9	liver	0
chr1	4493734	4493735	ENSMUST00000191939.1	ENSMUSG00000025902.9	liver	11.5
chr1	4493734	4493735	ENSMUST00000191939.1	ENSMUSG00000025902.9	liver	12.5
chr1	4493734	4493735	ENSMUST00000191939.1	ENSMUSG00000025902.9	liver	13.5
chr1	4493734	4493735	ENSMUST00000191939.1	ENSMUSG00000025902.9	liver	15.5
chr1	4493734	4493735	ENSMUST00000191939.1	ENSMUSG00000025902.9	liver	16.5
chr1	4493734	4493735	ENSMUST00000191939.1	ENSMUSG00000025902.9	midbrain	0
chr1	4493734	4493735	ENSMUST00000191939.1	ENSMUSG00000025902.9	midbrain	11.5
chr1	4493734	4493735	ENSMUST00000191939.1	ENSMUSG00000025902.9	midbrain	12.5
chr1	4493734	4493735	ENSMUST00000191939.1	ENSMUSG00000025902.9	midbrain	13.5
chr1	4493734	4493735	ENSMUST00000191939.1	ENSMUSG00000025902.9	midbrain	14.5
chr1	4493734	4493735	ENSMUST00000191939.1	ENSMUSG00000025902.9	midbrain	16.5
chr1	4493734	4493735	ENSMUST00000191939.1	ENSMUSG00000025902.9	neural_tube	11.5
chr1	4493734	4493735	ENSMUST00000191939.1	ENSMUSG00000025902.9	neural_tube	12.5
chr1	4493734	4493735	ENSMUST00000191939.1	ENSMUSG00000025902.9	neural_tube	13.5
chr1	4493734	4493735	ENSMUST00000191939.1	ENSMUSG00000025902.9	neural_tube	14.5
chr1	4493734	4493735	ENSMUST00000191939.1	ENSMUSG00000025902.9	neural_tube	15.5
chr1	4493734	4493735	ENSMUST00000191939.1	ENSMUSG00000025902.9	per_sample_tss/ES_Bruce4_unknown_mm10_18_bivalent.bed_tss.bed
chr1	4493734	4493735	ENSMUST00000191939.1	ENSMUSG00000025902.9	stomach	0
chr1	4493734	4493735	ENSMUST00000191939.1	ENSMUSG00000025902.9	stomach	14.5
chr1	4493734	4493735	ENSMUST00000191939.1	ENSMUSG00000025902.9	stomach	15.5
chr1	4493734	4493735	ENSMUST00000191939.1	ENSMUSG00000025902.9	stomach	16.5
chr1	4496329	4496330	ENSMUST00000191647.1	ENSMUSG00000025902.9	embryonic_facial_prominence	12.5
chr1	4496329	4496330	ENSMUST00000191647.1	ENSMUSG00000025902.9	embryonic_facial_prominence	15.5
chr1	4496329	4496330	ENSMUST00000191647.1	ENSMUSG00000025902.9	forebrain	0
chr1	4496329	4496330	ENSMUST00000191647.1	ENSMUSG00000025902.9	forebrain	14.5
chr1	4496329	4496330	ENSMUST00000191647.1	ENSMUSG00000025902.9	forebrain	16.5
chr1	4496329	4496330	ENSMUST00000191647.1	ENSMUSG00000025902.9	heart	0
chr1	4496329	4496330	ENSMUST00000191647.1	ENSMUSG00000025902.9	heart	11.5
chr1	4496329	4496330	ENSMUST00000191647.1	ENSMUSG00000025902.9	heart	12.5
chr1	4496329	4496330	ENSMUST00000191647.1	ENSMUSG00000025902.9	heart	13.5
chr1	4496329	4496330	ENSMUST00000191647.1	ENSMUSG00000025902.9	heart	14.5
chr1	4496329	4496330	ENSMUST00000191647.1	ENSMUSG00000025902.9	heart	15.5
chr1	4496329	4496330	ENSMUST00000191647.1	ENSMUSG00000025902.9	heart	16.5
chr1	4496329	4496330	ENSMUST00000191647.1	ENSMUSG00000025902.9	hindbrain	0
chr1	4496329	4496330	ENSMUST00000191647.1	ENSMUSG00000025902.9	hindbrain	12.5
chr1	4496329	4496330	ENSMUST00000191647.1	ENSMUSG00000025902.9	hindbrain	13.5
chr1	4496329	4496330	ENSMUST00000191647.1	ENSMUSG00000025902.9	hindbrain	14.5
chr1	4496329	4496330	ENSMUST00000191647.1	ENSMUSG00000025902.9	hindbrain	15.5
chr1	4496329	4496330	ENSMUST00000191647.1	ENSMUSG00000025902.9	hindbrain	16.5
chr1	4496329	4496330	ENSMUST00000191647.1	ENSMUSG00000025902.9	intestine	0
chr1	4496329	4496330	ENSMUST00000191647.1	ENSMUSG00000025902.9	intestine	14.5
chr1	4496329	4496330	ENSMUST00000191647.1	ENSMUSG00000025902.9	intestine	15.5
chr1	4496329	4496330	ENSMUST00000191647.1	ENSMUSG00000025902.9	intestine	16.5
chr1	4496329	4496330	ENSMUST00000191647.1	ENSMUSG00000025902.9	kidney	0
chr1	4496329	4496330	ENSMUST00000191647.1	ENSMUSG00000025902.9	kidney	14.5
chr1	4496329	4496330	ENSMUST00000191647.1	ENSMUSG00000025902.9	kidney	15.5
chr1	4496329	4496330	ENSMUST00000191647.1	ENSMUSG00000025902.9	kidney	16.5
chr1	4496329	4496330	ENSMUST00000191647.1	ENSMUSG00000025902.9	limb	12.5
chr1	4496329	4496330	ENSMUST00000191647.1	ENSMUSG00000025902.9	limb	13.5
chr1	4496329	4496330	ENSMUST00000191647.1	ENSMUSG00000025902.9	limb	14.5
chr1	4496329	4496330	ENSMUST00000191647.1	ENSMUSG00000025902.9	limb	15.5
chr1	4496329	4496330	ENSMUST00000191647.1	ENSMUSG00000025902.9	liver	0
chr1	4496329	4496330	ENSMUST00000191647.1	ENSMUSG00000025902.9	liver	11.5
chr1	4496329	4496330	ENSMUST00000191647.1	ENSMUSG00000025902.9	liver	12.5
chr1	4496329	4496330	ENSMUST00000191647.1	ENSMUSG00000025902.9	liver	13.5
chr1	4496329	4496330	ENSMUST00000191647.1	ENSMUSG00000025902.9	liver	16.5
chr1	4496329	4496330	ENSMUST00000191647.1	ENSMUSG00000025902.9	lung	15.5
chr1	4496329	4496330	ENSMUST00000191647.1	ENSMUSG00000025902.9	midbrain	0
chr1	4496329	4496330	ENSMUST00000191647.1	ENSMUSG00000025902.9	midbrain	13.5
chr1	4496329	4496330	ENSMUST00000191647.1	ENSMUSG00000025902.9	midbrain	16.5
chr1	4496329	4496330	ENSMUST00000191647.1	ENSMUSG00000025902.9	neural_tube	12.5
chr1	4496329	4496330	ENSMUST00000191647.1	ENSMUSG00000025902.9	neural_tube	13.5
chr1	4496329	4496330	ENSMUST00000191647.1	ENSMUSG00000025902.9	neural_tube	14.5
chr1	4496329	4496330	ENSMUST00000191647.1	ENSMUSG00000025902.9	neural_tube	15.5
chr1	4496329	4496330	ENSMUST00000191647.1	ENSMUSG00000025902.9	per_sample_tss/ES_Bruce4_unknown_mm10_18_bivalent.bed_tss.bed
chr1	4496329	4496330	ENSMUST00000191647.1	ENSMUSG00000025902.9	stomach	0
chr1	4496329	4496330	ENSMUST00000191647.1	ENSMUSG00000025902.9	stomach	14.5
chr1	4496329	4496330	ENSMUST00000191647.1	ENSMUSG00000025902.9	stomach	15.5
chr1	4496329	4496330	ENSMUST00000191647.1	ENSMUSG00000025902.9	stomach	16.5
chr1	4496362	4496363	ENSMUST00000116652.3	ENSMUSG00000025902.9	embryonic_facial_prominence	12.5
chr1	4496362	4496363	ENSMUST00000116652.3	ENSMUSG00000025902.9	embryonic_facial_prominence	15.5
chr1	4496362	4496363	ENSMUST00000116652.3	ENSMUSG00000025902.9	forebrain	0
chr1	4496362	4496363	ENSMUST00000116652.3	ENSMUSG00000025902.9	forebrain	14.5
chr1	4496362	4496363	ENSMUST00000116652.3	ENSMUSG00000025902.9	forebrain	16.5
chr1	4496362	4496363	ENSMUST00000116652.3	ENSMUSG00000025902.9	heart	0
chr1	4496362	4496363	ENSMUST00000116652.3	ENSMUSG00000025902.9	heart	11.5
chr1	4496362	4496363	ENSMUST00000116652.3	ENSMUSG00000025902.9	heart	12.5
chr1	4496362	4496363	ENSMUST00000116652.3	ENSMUSG00000025902.9	heart	13.5
chr1	4496362	4496363	ENSMUST00000116652.3	ENSMUSG00000025902.9	heart	14.5
chr1	4496362	4496363	ENSMUST00000116652.3	ENSMUSG00000025902.9	heart	15.5
chr1	4496362	4496363	ENSMUST00000116652.3	ENSMUSG00000025902.9	heart	16.5
chr1	4496362	4496363	ENSMUST00000116652.3	ENSMUSG00000025902.9	hindbrain	0
chr1	4496362	4496363	ENSMUST00000116652.3	ENSMUSG00000025902.9	hindbrain	12.5
chr1	4496362	4496363	ENSMUST00000116652.3	ENSMUSG00000025902.9	hindbrain	13.5
chr1	4496362	4496363	ENSMUST00000116652.3	ENSMUSG00000025902.9	hindbrain	14.5
chr1	4496362	4496363	ENSMUST00000116652.3	ENSMUSG00000025902.9	hindbrain	15.5
chr1	4496362	4496363	ENSMUST00000116652.3	ENSMUSG00000025902.9	hindbrain	16.5
chr1	4496362	4496363	ENSMUST00000116652.3	ENSMUSG00000025902.9	intestine	0
chr1	4496362	4496363	ENSMUST00000116652.3	ENSMUSG00000025902.9	intestine	14.5
chr1	4496362	4496363	ENSMUST00000116652.3	ENSMUSG00000025902.9	intestine	15.5
chr1	4496362	4496363	ENSMUST00000116652.3	ENSMUSG00000025902.9	intestine	16.5
chr1	4496362	4496363	ENSMUST00000116652.3	ENSMUSG00000025902.9	kidney	0
chr1	4496362	4496363	ENSMUST00000116652.3	ENSMUSG00000025902.9	kidney	14.5
chr1	4496362	4496363	ENSMUST00000116652.3	ENSMUSG00000025902.9	kidney	15.5
chr1	4496362	4496363	ENSMUST00000116652.3	ENSMUSG00000025902.9	kidney	16.5
chr1	4496362	4496363	ENSMUST00000116652.3	ENSMUSG00000025902.9	limb	12.5
chr1	4496362	4496363	ENSMUST00000116652.3	ENSMUSG00000025902.9	limb	13.5
chr1	4496362	4496363	ENSMUST00000116652.3	ENSMUSG00000025902.9	limb	14.5
chr1	4496362	4496363	ENSMUST00000116652.3	ENSMUSG00000025902.9	limb	15.5
chr1	4496362	4496363	ENSMUST00000116652.3	ENSMUSG00000025902.9	liver	0
chr1	4496362	4496363	ENSMUST00000116652.3	ENSMUSG00000025902.9	liver	11.5
chr1	4496362	4496363	ENSMUST00000116652.3	ENSMUSG00000025902.9	liver	12.5
chr1	4496362	4496363	ENSMUST00000116652.3	ENSMUSG00000025902.9	liver	13.5
chr1	4496362	4496363	ENSMUST00000116652.3	ENSMUSG00000025902.9	liver	16.5
chr1	4496362	4496363	ENSMUST00000116652.3	ENSMUSG00000025902.9	lung	15.5
chr1	4496362	4496363	ENSMUST00000116652.3	ENSMUSG00000025902.9	midbrain	0
chr1	4496362	4496363	ENSMUST00000116652.3	ENSMUSG00000025902.9	midbrain	13.5
chr1	4496362	4496363	ENSMUST00000116652.3	ENSMUSG00000025902.9	midbrain	16.5
chr1	4496362	4496363	ENSMUST00000116652.3	ENSMUSG00000025902.9	neural_tube	12.5
chr1	4496362	4496363	ENSMUST00000116652.3	ENSMUSG00000025902.9	neural_tube	13.5
chr1	4496362	4496363	ENSMUST00000116652.3	ENSMUSG00000025902.9	neural_tube	14.5
chr1	4496362	4496363	ENSMUST00000116652.3	ENSMUSG00000025902.9	neural_tube	15.5
chr1	4496362	4496363	ENSMUST00000116652.3	ENSMUSG00000025902.9	per_sample_tss/ES_Bruce4_unknown_mm10_18_bivalent.bed_tss.bed
chr1	4496362	4496363	ENSMUST00000116652.3	ENSMUSG00000025902.9	stomach	0
chr1	4496362	4496363	ENSMUST00000116652.3	ENSMUSG00000025902.9	stomach	14.5
chr1	4496362	4496363	ENSMUST00000116652.3	ENSMUSG00000025902.9	stomach	15.5
chr1	4496362	4496363	ENSMUST00000116652.3	ENSMUSG00000025902.9	stomach	16.5
chr1	4496395	4496396	ENSMUST00000192913.1	ENSMUSG00000025902.9	embryonic_facial_prominence	12.5
chr1	4496395	4496396	ENSMUST00000192913.1	ENSMUSG00000025902.9	embryonic_facial_prominence	15.5
chr1	4496395	4496396	ENSMUST00000192913.1	ENSMUSG00000025902.9	forebrain	0
chr1	4496395	4496396	ENSMUST00000192913.1	ENSMUSG00000025902.9	forebrain	14.5
chr1	4496395	4496396	ENSMUST00000192913.1	ENSMUSG00000025902.9	forebrain	16.5
chr1	4496395	4496396	ENSMUST00000192913.1	ENSMUSG00000025902.9	heart	0
chr1	4496395	4496396	ENSMUST00000192913.1	ENSMUSG00000025902.9	heart	11.5
chr1	4496395	4496396	ENSMUST00000192913.1	ENSMUSG00000025902.9	heart	12.5
chr1	4496395	4496396	ENSMUST00000192913.1	ENSMUSG00000025902.9	heart	13.5
chr1	4496395	4496396	ENSMUST00000192913.1	ENSMUSG00000025902.9	heart	14.5
chr1	4496395	4496396	ENSMUST00000192913.1	ENSMUSG00000025902.9	heart	15.5
chr1	4496395	4496396	ENSMUST00000192913.1	ENSMUSG00000025902.9	heart	16.5
chr1	4496395	4496396	ENSMUST00000192913.1	ENSMUSG00000025902.9	hindbrain	0
chr1	4496395	4496396	ENSMUST00000192913.1	ENSMUSG00000025902.9	hindbrain	12.5
chr1	4496395	4496396	ENSMUST00000192913.1	ENSMUSG00000025902.9	hindbrain	13.5
chr1	4496395	4496396	ENSMUST00000192913.1	ENSMUSG00000025902.9	hindbrain	14.5
chr1	4496395	4496396	ENSMUST00000192913.1	ENSMUSG00000025902.9	hindbrain	15.5
chr1	4496395	4496396	ENSMUST00000192913.1	ENSMUSG00000025902.9	hindbrain	16.5
chr1	4496395	4496396	ENSMUST00000192913.1	ENSMUSG00000025902.9	intestine	0
chr1	4496395	4496396	ENSMUST00000192913.1	ENSMUSG00000025902.9	intestine	14.5
chr1	4496395	4496396	ENSMUST00000192913.1	ENSMUSG00000025902.9	intestine	15.5
chr1	4496395	4496396	ENSMUST00000192913.1	ENSMUSG00000025902.9	intestine	16.5
chr1	4496395	4496396	ENSMUST00000192913.1	ENSMUSG00000025902.9	kidney	0
chr1	4496395	4496396	ENSMUST00000192913.1	ENSMUSG00000025902.9	kidney	14.5
chr1	4496395	4496396	ENSMUST00000192913.1	ENSMUSG00000025902.9	kidney	15.5
chr1	4496395	4496396	ENSMUST00000192913.1	ENSMUSG00000025902.9	kidney	16.5
chr1	4496395	4496396	ENSMUST00000192913.1	ENSMUSG00000025902.9	limb	12.5
chr1	4496395	4496396	ENSMUST00000192913.1	ENSMUSG00000025902.9	limb	13.5
chr1	4496395	4496396	ENSMUST00000192913.1	ENSMUSG00000025902.9	limb	14.5
chr1	4496395	4496396	ENSMUST00000192913.1	ENSMUSG00000025902.9	limb	15.5
chr1	4496395	4496396	ENSMUST00000192913.1	ENSMUSG00000025902.9	liver	0
chr1	4496395	4496396	ENSMUST00000192913.1	ENSMUSG00000025902.9	liver	11.5
chr1	4496395	4496396	ENSMUST00000192913.1	ENSMUSG00000025902.9	liver	12.5
chr1	4496395	4496396	ENSMUST00000192913.1	ENSMUSG00000025902.9	liver	13.5
chr1	4496395	4496396	ENSMUST00000192913.1	ENSMUSG00000025902.9	liver	16.5
chr1	4496395	4496396	ENSMUST00000192913.1	ENSMUSG00000025902.9	lung	15.5
chr1	4496395	4496396	ENSMUST00000192913.1	ENSMUSG00000025902.9	midbrain	0
chr1	4496395	4496396	ENSMUST00000192913.1	ENSMUSG00000025902.9	midbrain	13.5
chr1	4496395	4496396	ENSMUST00000192913.1	ENSMUSG00000025902.9	midbrain	16.5
chr1	4496395	4496396	ENSMUST00000192913.1	ENSMUSG00000025902.9	neural_tube	12.5
chr1	4496395	4496396	ENSMUST00000192913.1	ENSMUSG00000025902.9	neural_tube	13.5
chr1	4496395	4496396	ENSMUST00000192913.1	ENSMUSG00000025902.9	neural_tube	14.5
chr1	4496395	4496396	ENSMUST00000192913.1	ENSMUSG00000025902.9	neural_tube	15.5
chr1	4496395	4496396	ENSMUST00000192913.1	ENSMUSG00000025902.9	per_sample_tss/ES_Bruce4_unknown_mm10_18_bivalent.bed_tss.bed
chr1	4496395	4496396	ENSMUST00000192913.1	ENSMUSG00000025902.9	stomach	0
chr1	4496395	4496396	ENSMUST00000192913.1	ENSMUSG00000025902.9	stomach	14.5
chr1	4496395	4496396	ENSMUST00000192913.1	ENSMUSG00000025902.9	stomach	15.5
chr1	4496395	4496396	ENSMUST00000192913.1	ENSMUSG00000025902.9	stomach	16.5
chr1	4496412	4496413	ENSMUST00000027035.5	ENSMUSG00000025902.9	embryonic_facial_prominence	12.5
chr1	4496412	4496413	ENSMUST00000027035.5	ENSMUSG00000025902.9	embryonic_facial_prominence	14.5
chr1	4496412	4496413	ENSMUST00000027035.5	ENSMUSG00000025902.9	embryonic_facial_prominence	15.5
chr1	4496412	4496413	ENSMUST00000027035.5	ENSMUSG00000025902.9	forebrain	0
chr1	4496412	4496413	ENSMUST00000027035.5	ENSMUSG00000025902.9	forebrain	13.5
chr1	4496412	4496413	ENSMUST00000027035.5	ENSMUSG00000025902.9	forebrain	14.5
chr1	4496412	4496413	ENSMUST00000027035.5	ENSMUSG00000025902.9	forebrain	16.5
chr1	4496412	4496413	ENSMUST00000027035.5	ENSMUSG00000025902.9	heart	0
chr1	4496412	4496413	ENSMUST00000027035.5	ENSMUSG00000025902.9	heart	11.5
chr1	4496412	4496413	ENSMUST00000027035.5	ENSMUSG00000025902.9	heart	12.5
chr1	4496412	4496413	ENSMUST00000027035.5	ENSMUSG00000025902.9	heart	13.5
chr1	4496412	4496413	ENSMUST00000027035.5	ENSMUSG00000025902.9	heart	14.5
chr1	4496412	4496413	ENSMUST00000027035.5	ENSMUSG00000025902.9	heart	15.5
chr1	4496412	4496413	ENSMUST00000027035.5	ENSMUSG00000025902.9	heart	16.5
chr1	4496412	4496413	ENSMUST00000027035.5	ENSMUSG00000025902.9	hindbrain	0
chr1	4496412	4496413	ENSMUST00000027035.5	ENSMUSG00000025902.9	hindbrain	12.5
chr1	4496412	4496413	ENSMUST00000027035.5	ENSMUSG00000025902.9	hindbrain	13.5
chr1	4496412	4496413	ENSMUST00000027035.5	ENSMUSG00000025902.9	hindbrain	14.5
chr1	4496412	4496413	ENSMUST00000027035.5	ENSMUSG00000025902.9	hindbrain	15.5
chr1	4496412	4496413	ENSMUST00000027035.5	ENSMUSG00000025902.9	hindbrain	16.5
chr1	4496412	4496413	ENSMUST00000027035.5	ENSMUSG00000025902.9	intestine	0
chr1	4496412	4496413	ENSMUST00000027035.5	ENSMUSG00000025902.9	intestine	14.5
chr1	4496412	4496413	ENSMUST00000027035.5	ENSMUSG00000025902.9	intestine	15.5
chr1	4496412	4496413	ENSMUST00000027035.5	ENSMUSG00000025902.9	intestine	16.5
chr1	4496412	4496413	ENSMUST00000027035.5	ENSMUSG00000025902.9	kidney	0
chr1	4496412	4496413	ENSMUST00000027035.5	ENSMUSG00000025902.9	kidney	14.5
chr1	4496412	4496413	ENSMUST00000027035.5	ENSMUSG00000025902.9	kidney	15.5
chr1	4496412	4496413	ENSMUST00000027035.5	ENSMUSG00000025902.9	kidney	16.5
chr1	4496412	4496413	ENSMUST00000027035.5	ENSMUSG00000025902.9	limb	12.5
chr1	4496412	4496413	ENSMUST00000027035.5	ENSMUSG00000025902.9	limb	13.5
chr1	4496412	4496413	ENSMUST00000027035.5	ENSMUSG00000025902.9	limb	14.5
chr1	4496412	4496413	ENSMUST00000027035.5	ENSMUSG00000025902.9	limb	15.5
chr1	4496412	4496413	ENSMUST00000027035.5	ENSMUSG00000025902.9	liver	0
chr1	4496412	4496413	ENSMUST00000027035.5	ENSMUSG00000025902.9	liver	11.5
chr1	4496412	4496413	ENSMUST00000027035.5	ENSMUSG00000025902.9	liver	12.5
chr1	4496412	4496413	ENSMUST00000027035.5	ENSMUSG00000025902.9	liver	13.5
chr1	4496412	4496413	ENSMUST00000027035.5	ENSMUSG00000025902.9	liver	16.5
chr1	4496412	4496413	ENSMUST00000027035.5	ENSMUSG00000025902.9	lung	15.5
chr1	4496412	4496413	ENSMUST00000027035.5	ENSMUSG00000025902.9	midbrain	0
chr1	4496412	4496413	ENSMUST00000027035.5	ENSMUSG00000025902.9	midbrain	12.5
chr1	4496412	4496413	ENSMUST00000027035.5	ENSMUSG00000025902.9	midbrain	13.5
chr1	4496412	4496413	ENSMUST00000027035.5	ENSMUSG00000025902.9	midbrain	15.5
chr1	4496412	4496413	ENSMUST00000027035.5	ENSMUSG00000025902.9	midbrain	16.5
chr1	4496412	4496413	ENSMUST00000027035.5	ENSMUSG00000025902.9	neural_tube	12.5
chr1	4496412	4496413	ENSMUST00000027035.5	ENSMUSG00000025902.9	neural_tube	13.5
chr1	4496412	4496413	ENSMUST00000027035.5	ENSMUSG00000025902.9	neural_tube	14.5
chr1	4496412	4496413	ENSMUST00000027035.5	ENSMUSG00000025902.9	neural_tube	15.5
chr1	4496412	4496413	ENSMUST00000027035.5	ENSMUSG00000025902.9	per_sample_tss/ES_Bruce4_unknown_mm10_18_bivalent.bed_tss.bed
chr1	4496412	4496413	ENSMUST00000027035.5	ENSMUSG00000025902.9	stomach	0
chr1	4496412	4496413	ENSMUST00000027035.5	ENSMUSG00000025902.9	stomach	14.5
chr1	4496412	4496413	ENSMUST00000027035.5	ENSMUSG00000025902.9	stomach	15.5
chr1	4496412	4496413	ENSMUST00000027035.5	ENSMUSG00000025902.9	stomach	16.5
chr1	4496550	4496551	ENSMUST00000193450.1	ENSMUSG00000104238.1	embryonic_facial_prominence	12.5
chr1	4496550	4496551	ENSMUST00000193450.1	ENSMUSG00000104238.1	embryonic_facial_prominence	14.5
chr1	4496550	4496551	ENSMUST00000193450.1	ENSMUSG00000104238.1	embryonic_facial_prominence	15.5
chr1	4496550	4496551	ENSMUST00000193450.1	ENSMUSG00000104238.1	forebrain	0
chr1	4496550	4496551	ENSMUST00000193450.1	ENSMUSG00000104238.1	forebrain	13.5
chr1	4496550	4496551	ENSMUST00000193450.1	ENSMUSG00000104238.1	forebrain	14.5
chr1	4496550	4496551	ENSMUST00000193450.1	ENSMUSG00000104238.1	forebrain	16.5
chr1	4496550	4496551	ENSMUST00000193450.1	ENSMUSG00000104238.1	heart	0
chr1	4496550	4496551	ENSMUST00000193450.1	ENSMUSG00000104238.1	heart	11.5
chr1	4496550	4496551	ENSMUST00000193450.1	ENSMUSG00000104238.1	heart	12.5
chr1	4496550	4496551	ENSMUST00000193450.1	ENSMUSG00000104238.1	heart	13.5
chr1	4496550	4496551	ENSMUST00000193450.1	ENSMUSG00000104238.1	heart	14.5
chr1	4496550	4496551	ENSMUST00000193450.1	ENSMUSG00000104238.1	heart	15.5
chr1	4496550	4496551	ENSMUST00000193450.1	ENSMUSG00000104238.1	heart	16.5
chr1	4496550	4496551	ENSMUST00000193450.1	ENSMUSG00000104238.1	hindbrain	0
chr1	4496550	4496551	ENSMUST00000193450.1	ENSMUSG00000104238.1	hindbrain	12.5
chr1	4496550	4496551	ENSMUST00000193450.1	ENSMUSG00000104238.1	hindbrain	13.5
chr1	4496550	4496551	ENSMUST00000193450.1	ENSMUSG00000104238.1	hindbrain	14.5
chr1	4496550	4496551	ENSMUST00000193450.1	ENSMUSG00000104238.1	hindbrain	15.5
chr1	4496550	4496551	ENSMUST00000193450.1	ENSMUSG00000104238.1	hindbrain	16.5
chr1	4496550	4496551	ENSMUST00000193450.1	ENSMUSG00000104238.1	intestine	0
chr1	4496550	4496551	ENSMUST00000193450.1	ENSMUSG00000104238.1	intestine	14.5
chr1	4496550	4496551	ENSMUST00000193450.1	ENSMUSG00000104238.1	intestine	15.5
chr1	4496550	4496551	ENSMUST00000193450.1	ENSMUSG00000104238.1	intestine	16.5
chr1	4496550	4496551	ENSMUST00000193450.1	ENSMUSG00000104238.1	kidney	0
chr1	4496550	4496551	ENSMUST00000193450.1	ENSMUSG00000104238.1	kidney	14.5
chr1	4496550	4496551	ENSMUST00000193450.1	ENSMUSG00000104238.1	kidney	15.5
chr1	4496550	4496551	ENSMUST00000193450.1	ENSMUSG00000104238.1	kidney	16.5
chr1	4496550	4496551	ENSMUST00000193450.1	ENSMUSG00000104238.1	limb	12.5
chr1	4496550	4496551	ENSMUST00000193450.1	ENSMUSG00000104238.1	limb	13.5
chr1	4496550	4496551	ENSMUST00000193450.1	ENSMUSG00000104238.1	limb	14.5
chr1	4496550	4496551	ENSMUST00000193450.1	ENSMUSG00000104238.1	limb	15.5
chr1	4496550	4496551	ENSMUST00000193450.1	ENSMUSG00000104238.1	liver	0
chr1	4496550	4496551	ENSMUST00000193450.1	ENSMUSG00000104238.1	liver	11.5
chr1	4496550	4496551	ENSMUST00000193450.1	ENSMUSG00000104238.1	liver	12.5
chr1	4496550	4496551	ENSMUST00000193450.1	ENSMUSG00000104238.1	liver	13.5
chr1	4496550	4496551	ENSMUST00000193450.1	ENSMUSG00000104238.1	liver	16.5
chr1	4496550	4496551	ENSMUST00000193450.1	ENSMUSG00000104238.1	lung	15.5
chr1	4496550	4496551	ENSMUST00000193450.1	ENSMUSG00000104238.1	midbrain	0
chr1	4496550	4496551	ENSMUST00000193450.1	ENSMUSG00000104238.1	midbrain	12.5
chr1	4496550	4496551	ENSMUST00000193450.1	ENSMUSG00000104238.1	midbrain	13.5
chr1	4496550	4496551	ENSMUST00000193450.1	ENSMUSG00000104238.1	midbrain	15.5
chr1	4496550	4496551	ENSMUST00000193450.1	ENSMUSG00000104238.1	midbrain	16.5
chr1	4496550	4496551	ENSMUST00000193450.1	ENSMUSG00000104238.1	neural_tube	12.5
chr1	4496550	4496551	ENSMUST00000193450.1	ENSMUSG00000104238.1	neural_tube	13.5
chr1	4496550	4496551	ENSMUST00000193450.1	ENSMUSG00000104238.1	neural_tube	14.5
chr1	4496550	4496551	ENSMUST00000193450.1	ENSMUSG00000104238.1	neural_tube	15.5
chr1	4496550	4496551	ENSMUST00000193450.1	ENSMUSG00000104238.1	per_sample_tss/ES_Bruce4_unknown_mm10_18_bivalent.bed_tss.bed
chr1	4496550	4496551	ENSMUST00000193450.1	ENSMUSG00000104238.1	stomach	0
chr1	4496550	4496551	ENSMUST00000193450.1	ENSMUSG00000104238.1	stomach	14.5
chr1	4496550	4496551	ENSMUST00000193450.1	ENSMUSG00000104238.1	stomach	15.5
chr1	4496550	4496551	ENSMUST00000193450.1	ENSMUSG00000104238.1	stomach	16.5
chr1	4496756	4496757	ENSMUST00000195555.1	ENSMUSG00000025902.9	embryonic_facial_prominence	11.5
chr1	4496756	4496757	ENSMUST00000195555.1	ENSMUSG00000025902.9	embryonic_facial_prominence	12.5
chr1	4496756	4496757	ENSMUST00000195555.1	ENSMUSG00000025902.9	embryonic_facial_prominence	14.5
chr1	4496756	4496757	ENSMUST00000195555.1	ENSMUSG00000025902.9	embryonic_facial_prominence	15.5
chr1	4496756	4496757	ENSMUST00000195555.1	ENSMUSG00000025902.9	forebrain	0
chr1	4496756	4496757	ENSMUST00000195555.1	ENSMUSG00000025902.9	forebrain	11.5
chr1	4496756	4496757	ENSMUST00000195555.1	ENSMUSG00000025902.9	forebrain	12.5
chr1	4496756	4496757	ENSMUST00000195555.1	ENSMUSG00000025902.9	forebrain	13.5
chr1	4496756	4496757	ENSMUST00000195555.1	ENSMUSG00000025902.9	forebrain	14.5
chr1	4496756	4496757	ENSMUST00000195555.1	ENSMUSG00000025902.9	forebrain	15.5
chr1	4496756	4496757	ENSMUST00000195555.1	ENSMUSG00000025902.9	forebrain	16.5
chr1	4496756	4496757	ENSMUST00000195555.1	ENSMUSG00000025902.9	heart	0
chr1	4496756	4496757	ENSMUST00000195555.1	ENSMUSG00000025902.9	heart	11.5
chr1	4496756	4496757	ENSMUST00000195555.1	ENSMUSG00000025902.9	heart	12.5
chr1	4496756	4496757	ENSMUST00000195555.1	ENSMUSG00000025902.9	heart	13.5
chr1	4496756	4496757	ENSMUST00000195555.1	ENSMUSG00000025902.9	heart	14.5
chr1	4496756	4496757	ENSMUST00000195555.1	ENSMUSG00000025902.9	heart	15.5
chr1	4496756	4496757	ENSMUST00000195555.1	ENSMUSG00000025902.9	heart	16.5
chr1	4496756	4496757	ENSMUST00000195555.1	ENSMUSG00000025902.9	hindbrain	0
chr1	4496756	4496757	ENSMUST00000195555.1	ENSMUSG00000025902.9	hindbrain	12.5
chr1	4496756	4496757	ENSMUST00000195555.1	ENSMUSG00000025902.9	hindbrain	13.5
chr1	4496756	4496757	ENSMUST00000195555.1	ENSMUSG00000025902.9	hindbrain	14.5
chr1	4496756	4496757	ENSMUST00000195555.1	ENSMUSG00000025902.9	hindbrain	15.5
chr1	4496756	4496757	ENSMUST00000195555.1	ENSMUSG00000025902.9	hindbrain	16.5
chr1	4496756	4496757	ENSMUST00000195555.1	ENSMUSG00000025902.9	intestine	0
chr1	4496756	4496757	ENSMUST00000195555.1	ENSMUSG00000025902.9	intestine	14.5
chr1	4496756	4496757	ENSMUST00000195555.1	ENSMUSG00000025902.9	intestine	15.5
chr1	4496756	4496757	ENSMUST00000195555.1	ENSMUSG00000025902.9	intestine	16.5
chr1	4496756	4496757	ENSMUST00000195555.1	ENSMUSG00000025902.9	kidney	0
chr1	4496756	4496757	ENSMUST00000195555.1	ENSMUSG00000025902.9	kidney	14.5
chr1	4496756	4496757	ENSMUST00000195555.1	ENSMUSG00000025902.9	kidney	15.5
chr1	4496756	4496757	ENSMUST00000195555.1	ENSMUSG00000025902.9	kidney	16.5
chr1	4496756	4496757	ENSMUST00000195555.1	ENSMUSG00000025902.9	limb	12.5
chr1	4496756	4496757	ENSMUST00000195555.1	ENSMUSG00000025902.9	limb	13.5
chr1	4496756	4496757	ENSMUST00000195555.1	ENSMUSG00000025902.9	limb	14.5
chr1	4496756	4496757	ENSMUST00000195555.1	ENSMUSG00000025902.9	limb	15.5
chr1	4496756	4496757	ENSMUST00000195555.1	ENSMUSG00000025902.9	liver	0
chr1	4496756	4496757	ENSMUST00000195555.1	ENSMUSG00000025902.9	liver	11.5
chr1	4496756	4496757	ENSMUST00000195555.1	ENSMUSG00000025902.9	liver	12.5
chr1	4496756	4496757	ENSMUST00000195555.1	ENSMUSG00000025902.9	liver	13.5
chr1	4496756	4496757	ENSMUST00000195555.1	ENSMUSG00000025902.9	liver	15.5
chr1	4496756	4496757	ENSMUST00000195555.1	ENSMUSG00000025902.9	liver	16.5
chr1	4496756	4496757	ENSMUST00000195555.1	ENSMUSG00000025902.9	lung	15.5
chr1	4496756	4496757	ENSMUST00000195555.1	ENSMUSG00000025902.9	midbrain	0
chr1	4496756	4496757	ENSMUST00000195555.1	ENSMUSG00000025902.9	midbrain	11.5
chr1	4496756	4496757	ENSMUST00000195555.1	ENSMUSG00000025902.9	midbrain	12.5
chr1	4496756	4496757	ENSMUST00000195555.1	ENSMUSG00000025902.9	midbrain	13.5
chr1	4496756	4496757	ENSMUST00000195555.1	ENSMUSG00000025902.9	midbrain	15.5
chr1	4496756	4496757	ENSMUST00000195555.1	ENSMUSG00000025902.9	midbrain	16.5
chr1	4496756	4496757	ENSMUST00000195555.1	ENSMUSG00000025902.9	neural_tube	11.5
chr1	4496756	4496757	ENSMUST00000195555.1	ENSMUSG00000025902.9	neural_tube	12.5
chr1	4496756	4496757	ENSMUST00000195555.1	ENSMUSG00000025902.9	neural_tube	13.5
chr1	4496756	4496757	ENSMUST00000195555.1	ENSMUSG00000025902.9	neural_tube	14.5
chr1	4496756	4496757	ENSMUST00000195555.1	ENSMUSG00000025902.9	neural_tube	15.5
chr1	4496756	4496757	ENSMUST00000195555.1	ENSMUSG00000025902.9	per_sample_tss/ES_Bruce4_unknown_mm10_18_bivalent.bed_tss.bed
chr1	4496756	4496757	ENSMUST00000195555.1	ENSMUSG00000025902.9	stomach	0
chr1	4496756	4496757	ENSMUST00000195555.1	ENSMUSG00000025902.9	stomach	14.5
chr1	4496756	4496757	ENSMUST00000195555.1	ENSMUSG00000025902.9	stomach	15.5
chr1	4496756	4496757	ENSMUST00000195555.1	ENSMUSG00000025902.9	stomach	16.5
chr1	4497353	4497354	ENSMUST00000192650.1	ENSMUSG00000025902.9	embryonic_facial_prominence	11.5
chr1	4497353	4497354	ENSMUST00000192650.1	ENSMUSG00000025902.9	embryonic_facial_prominence	12.5
chr1	4497353	4497354	ENSMUST00000192650.1	ENSMUSG00000025902.9	embryonic_facial_prominence	14.5
chr1	4497353	4497354	ENSMUST00000192650.1	ENSMUSG00000025902.9	embryonic_facial_prominence	15.5
chr1	4497353	4497354	ENSMUST00000192650.1	ENSMUSG00000025902.9	forebrain	0
chr1	4497353	4497354	ENSMUST00000192650.1	ENSMUSG00000025902.9	forebrain	11.5
chr1	4497353	4497354	ENSMUST00000192650.1	ENSMUSG00000025902.9	forebrain	12.5
chr1	4497353	4497354	ENSMUST00000192650.1	ENSMUSG00000025902.9	forebrain	13.5
chr1	4497353	4497354	ENSMUST00000192650.1	ENSMUSG00000025902.9	forebrain	14.5
chr1	4497353	4497354	ENSMUST00000192650.1	ENSMUSG00000025902.9	forebrain	15.5
chr1	4497353	4497354	ENSMUST00000192650.1	ENSMUSG00000025902.9	forebrain	16.5
chr1	4497353	4497354	ENSMUST00000192650.1	ENSMUSG00000025902.9	heart	0
chr1	4497353	4497354	ENSMUST00000192650.1	ENSMUSG00000025902.9	heart	11.5
chr1	4497353	4497354	ENSMUST00000192650.1	ENSMUSG00000025902.9	heart	12.5
chr1	4497353	4497354	ENSMUST00000192650.1	ENSMUSG00000025902.9	heart	13.5
chr1	4497353	4497354	ENSMUST00000192650.1	ENSMUSG00000025902.9	heart	14.5
chr1	4497353	4497354	ENSMUST00000192650.1	ENSMUSG00000025902.9	heart	15.5
chr1	4497353	4497354	ENSMUST00000192650.1	ENSMUSG00000025902.9	heart	16.5
chr1	4497353	4497354	ENSMUST00000192650.1	ENSMUSG00000025902.9	hindbrain	0
chr1	4497353	4497354	ENSMUST00000192650.1	ENSMUSG00000025902.9	hindbrain	11.5
chr1	4497353	4497354	ENSMUST00000192650.1	ENSMUSG00000025902.9	hindbrain	12.5
chr1	4497353	4497354	ENSMUST00000192650.1	ENSMUSG00000025902.9	hindbrain	13.5
chr1	4497353	4497354	ENSMUST00000192650.1	ENSMUSG00000025902.9	hindbrain	14.5
chr1	4497353	4497354	ENSMUST00000192650.1	ENSMUSG00000025902.9	hindbrain	15.5
chr1	4497353	4497354	ENSMUST00000192650.1	ENSMUSG00000025902.9	hindbrain	16.5
chr1	4497353	4497354	ENSMUST00000192650.1	ENSMUSG00000025902.9	intestine	0
chr1	4497353	4497354	ENSMUST00000192650.1	ENSMUSG00000025902.9	intestine	14.5
chr1	4497353	4497354	ENSMUST00000192650.1	ENSMUSG00000025902.9	intestine	15.5
chr1	4497353	4497354	ENSMUST00000192650.1	ENSMUSG00000025902.9	intestine	16.5
chr1	4497353	4497354	ENSMUST00000192650.1	ENSMUSG00000025902.9	kidney	0
chr1	4497353	4497354	ENSMUST00000192650.1	ENSMUSG00000025902.9	kidney	14.5
chr1	4497353	4497354	ENSMUST00000192650.1	ENSMUSG00000025902.9	kidney	15.5
chr1	4497353	4497354	ENSMUST00000192650.1	ENSMUSG00000025902.9	kidney	16.5
chr1	4497353	4497354	ENSMUST00000192650.1	ENSMUSG00000025902.9	limb	12.5
chr1	4497353	4497354	ENSMUST00000192650.1	ENSMUSG00000025902.9	limb	13.5
chr1	4497353	4497354	ENSMUST00000192650.1	ENSMUSG00000025902.9	limb	14.5
chr1	4497353	4497354	ENSMUST00000192650.1	ENSMUSG00000025902.9	limb	15.5
chr1	4497353	4497354	ENSMUST00000192650.1	ENSMUSG00000025902.9	liver	0
chr1	4497353	4497354	ENSMUST00000192650.1	ENSMUSG00000025902.9	liver	11.5
chr1	4497353	4497354	ENSMUST00000192650.1	ENSMUSG00000025902.9	liver	12.5
chr1	4497353	4497354	ENSMUST00000192650.1	ENSMUSG00000025902.9	liver	13.5
chr1	4497353	4497354	ENSMUST00000192650.1	ENSMUSG00000025902.9	liver	14.5
chr1	4497353	4497354	ENSMUST00000192650.1	ENSMUSG00000025902.9	liver	15.5
chr1	4497353	4497354	ENSMUST00000192650.1	ENSMUSG00000025902.9	liver	16.5
chr1	4497353	4497354	ENSMUST00000192650.1	ENSMUSG00000025902.9	lung	15.5
chr1	4497353	4497354	ENSMUST00000192650.1	ENSMUSG00000025902.9	midbrain	0
chr1	4497353	4497354	ENSMUST00000192650.1	ENSMUSG00000025902.9	midbrain	11.5
chr1	4497353	4497354	ENSMUST00000192650.1	ENSMUSG00000025902.9	midbrain	12.5
chr1	4497353	4497354	ENSMUST00000192650.1	ENSMUSG00000025902.9	midbrain	13.5
chr1	4497353	4497354	ENSMUST00000192650.1	ENSMUSG00000025902.9	midbrain	15.5
chr1	4497353	4497354	ENSMUST00000192650.1	ENSMUSG00000025902.9	midbrain	16.5
chr1	4497353	4497354	ENSMUST00000192650.1	ENSMUSG00000025902.9	neural_tube	11.5
chr1	4497353	4497354	ENSMUST00000192650.1	ENSMUSG00000025902.9	neural_tube	12.5
chr1	4497353	4497354	ENSMUST00000192650.1	ENSMUSG00000025902.9	neural_tube	13.5
chr1	4497353	4497354	ENSMUST00000192650.1	ENSMUSG00000025902.9	neural_tube	14.5
chr1	4497353	4497354	ENSMUST00000192650.1	ENSMUSG00000025902.9	neural_tube	15.5
chr1	4497353	4497354	ENSMUST00000192650.1	ENSMUSG00000025902.9	per_sample_tss/ES_Bruce4_unknown_mm10_18_bivalent.bed_tss.bed
chr1	4497353	4497354	ENSMUST00000192650.1	ENSMUSG00000025902.9	stomach	0
chr1	4497353	4497354	ENSMUST00000192650.1	ENSMUSG00000025902.9	stomach	14.5
chr1	4497353	4497354	ENSMUST00000192650.1	ENSMUSG00000025902.9	stomach	15.5
chr1	4497353	4497354	ENSMUST00000192650.1	ENSMUSG00000025902.9	stomach	16.5
chr1	4497473	4497474	ENSMUST00000194935.1	ENSMUSG00000104238.1	embryonic_facial_prominence	11.5
chr1	4497473	4497474	ENSMUST00000194935.1	ENSMUSG00000104238.1	embryonic_facial_prominence	12.5
chr1	4497473	4497474	ENSMUST00000194935.1	ENSMUSG00000104238.1	embryonic_facial_prominence	14.5
chr1	4497473	4497474	ENSMUST00000194935.1	ENSMUSG00000104238.1	embryonic_facial_prominence	15.5
chr1	4497473	4497474	ENSMUST00000194935.1	ENSMUSG00000104238.1	forebrain	0
chr1	4497473	4497474	ENSMUST00000194935.1	ENSMUSG00000104238.1	forebrain	11.5
chr1	4497473	4497474	ENSMUST00000194935.1	ENSMUSG00000104238.1	forebrain	12.5
chr1	4497473	4497474	ENSMUST00000194935.1	ENSMUSG00000104238.1	forebrain	13.5
chr1	4497473	4497474	ENSMUST00000194935.1	ENSMUSG00000104238.1	forebrain	14.5
chr1	4497473	4497474	ENSMUST00000194935.1	ENSMUSG00000104238.1	forebrain	15.5
chr1	4497473	4497474	ENSMUST00000194935.1	ENSMUSG00000104238.1	forebrain	16.5
chr1	4497473	4497474	ENSMUST00000194935.1	ENSMUSG00000104238.1	heart	0
chr1	4497473	4497474	ENSMUST00000194935.1	ENSMUSG00000104238.1	heart	11.5
chr1	4497473	4497474	ENSMUST00000194935.1	ENSMUSG00000104238.1	heart	12.5
chr1	4497473	4497474	ENSMUST00000194935.1	ENSMUSG00000104238.1	heart	13.5
chr1	4497473	4497474	ENSMUST00000194935.1	ENSMUSG00000104238.1	heart	14.5
chr1	4497473	4497474	ENSMUST00000194935.1	ENSMUSG00000104238.1	heart	15.5
chr1	4497473	4497474	ENSMUST00000194935.1	ENSMUSG00000104238.1	heart	16.5
chr1	4497473	4497474	ENSMUST00000194935.1	ENSMUSG00000104238.1	hindbrain	0
chr1	4497473	4497474	ENSMUST00000194935.1	ENSMUSG00000104238.1	hindbrain	11.5
chr1	4497473	4497474	ENSMUST00000194935.1	ENSMUSG00000104238.1	hindbrain	12.5
chr1	4497473	4497474	ENSMUST00000194935.1	ENSMUSG00000104238.1	hindbrain	13.5
chr1	4497473	4497474	ENSMUST00000194935.1	ENSMUSG00000104238.1	hindbrain	14.5
chr1	4497473	4497474	ENSMUST00000194935.1	ENSMUSG00000104238.1	hindbrain	15.5
chr1	4497473	4497474	ENSMUST00000194935.1	ENSMUSG00000104238.1	hindbrain	16.5
chr1	4497473	4497474	ENSMUST00000194935.1	ENSMUSG00000104238.1	intestine	0
chr1	4497473	4497474	ENSMUST00000194935.1	ENSMUSG00000104238.1	intestine	14.5
chr1	4497473	4497474	ENSMUST00000194935.1	ENSMUSG00000104238.1	intestine	15.5
chr1	4497473	4497474	ENSMUST00000194935.1	ENSMUSG00000104238.1	intestine	16.5
chr1	4497473	4497474	ENSMUST00000194935.1	ENSMUSG00000104238.1	kidney	0
chr1	4497473	4497474	ENSMUST00000194935.1	ENSMUSG00000104238.1	kidney	14.5
chr1	4497473	4497474	ENSMUST00000194935.1	ENSMUSG00000104238.1	kidney	15.5
chr1	4497473	4497474	ENSMUST00000194935.1	ENSMUSG00000104238.1	kidney	16.5
chr1	4497473	4497474	ENSMUST00000194935.1	ENSMUSG00000104238.1	limb	12.5
chr1	4497473	4497474	ENSMUST00000194935.1	ENSMUSG00000104238.1	limb	13.5
chr1	4497473	4497474	ENSMUST00000194935.1	ENSMUSG00000104238.1	limb	14.5
chr1	4497473	4497474	ENSMUST00000194935.1	ENSMUSG00000104238.1	limb	15.5
chr1	4497473	4497474	ENSMUST00000194935.1	ENSMUSG00000104238.1	liver	0
chr1	4497473	4497474	ENSMUST00000194935.1	ENSMUSG00000104238.1	liver	11.5
chr1	4497473	4497474	ENSMUST00000194935.1	ENSMUSG00000104238.1	liver	12.5
chr1	4497473	4497474	ENSMUST00000194935.1	ENSMUSG00000104238.1	liver	13.5
chr1	4497473	4497474	ENSMUST00000194935.1	ENSMUSG00000104238.1	liver	14.5
chr1	4497473	4497474	ENSMUST00000194935.1	ENSMUSG00000104238.1	liver	15.5
chr1	4497473	4497474	ENSMUST00000194935.1	ENSMUSG00000104238.1	liver	16.5
chr1	4497473	4497474	ENSMUST00000194935.1	ENSMUSG00000104238.1	lung	15.5
chr1	4497473	4497474	ENSMUST00000194935.1	ENSMUSG00000104238.1	midbrain	0
chr1	4497473	4497474	ENSMUST00000194935.1	ENSMUSG00000104238.1	midbrain	11.5
chr1	4497473	4497474	ENSMUST00000194935.1	ENSMUSG00000104238.1	midbrain	12.5
chr1	4497473	4497474	ENSMUST00000194935.1	ENSMUSG00000104238.1	midbrain	13.5
chr1	4497473	4497474	ENSMUST00000194935.1	ENSMUSG00000104238.1	midbrain	15.5
chr1	4497473	4497474	ENSMUST00000194935.1	ENSMUSG00000104238.1	midbrain	16.5
chr1	4497473	4497474	ENSMUST00000194935.1	ENSMUSG00000104238.1	neural_tube	11.5
chr1	4497473	4497474	ENSMUST00000194935.1	ENSMUSG00000104238.1	neural_tube	12.5
chr1	4497473	4497474	ENSMUST00000194935.1	ENSMUSG00000104238.1	neural_tube	13.5
chr1	4497473	4497474	ENSMUST00000194935.1	ENSMUSG00000104238.1	neural_tube	14.5
chr1	4497473	4497474	ENSMUST00000194935.1	ENSMUSG00000104238.1	neural_tube	15.5
chr1	4497473	4497474	ENSMUST00000194935.1	ENSMUSG00000104238.1	per_sample_tss/ES_Bruce4_unknown_mm10_18_bivalent.bed_tss.bed
chr1	4497473	4497474	ENSMUST00000194935.1	ENSMUSG00000104238.1	stomach	0
chr1	4497473	4497474	ENSMUST00000194935.1	ENSMUSG00000104238.1	stomach	14.5
chr1	4497473	4497474	ENSMUST00000194935.1	ENSMUSG00000104238.1	stomach	15.5
chr1	4497473	4497474	ENSMUST00000194935.1	ENSMUSG00000104238.1	stomach	16.5
chr1	4689402	4689403	ENSMUST00000182774.1	ENSMUSG00000098104.1	embryonic_facial_prominence	13.5
chr1	5018734	5018735	ENSMUST00000119256.3	ENSMUSG00000002459.13	embryonic_facial_prominence	11.5
chr1	5018734	5018735	ENSMUST00000119256.3	ENSMUSG00000002459.13	embryonic_facial_prominence	12.5
chr1	5018734	5018735	ENSMUST00000119256.3	ENSMUSG00000002459.13	embryonic_facial_prominence	13.5
chr1	5018734	5018735	ENSMUST00000119256.3	ENSMUSG00000002459.13	embryonic_facial_prominence	14.5
chr1	5018734	5018735	ENSMUST00000119256.3	ENSMUSG00000002459.13	embryonic_facial_prominence	15.5
chr1	5018734	5018735	ENSMUST00000119256.3	ENSMUSG00000002459.13	heart	0
chr1	5018734	5018735	ENSMUST00000119256.3	ENSMUSG00000002459.13	heart	11.5
chr1	5018734	5018735	ENSMUST00000119256.3	ENSMUSG00000002459.13	heart	12.5
chr1	5018734	5018735	ENSMUST00000119256.3	ENSMUSG00000002459.13	heart	13.5
chr1	5018734	5018735	ENSMUST00000119256.3	ENSMUSG00000002459.13	heart	14.5
chr1	5018734	5018735	ENSMUST00000119256.3	ENSMUSG00000002459.13	heart	15.5
chr1	5018734	5018735	ENSMUST00000119256.3	ENSMUSG00000002459.13	heart	16.5
chr1	5018734	5018735	ENSMUST00000119256.3	ENSMUSG00000002459.13	intestine	0
chr1	5018734	5018735	ENSMUST00000119256.3	ENSMUSG00000002459.13	intestine	14.5
chr1	5018734	5018735	ENSMUST00000119256.3	ENSMUSG00000002459.13	intestine	15.5
chr1	5018734	5018735	ENSMUST00000119256.3	ENSMUSG00000002459.13	intestine	16.5
chr1	5018734	5018735	ENSMUST00000119256.3	ENSMUSG00000002459.13	kidney	0
chr1	5018734	5018735	ENSMUST00000119256.3	ENSMUSG00000002459.13	kidney	14.5
chr1	5018734	5018735	ENSMUST00000119256.3	ENSMUSG00000002459.13	kidney	15.5
chr1	5018734	5018735	ENSMUST00000119256.3	ENSMUSG00000002459.13	kidney	16.5
chr1	5018734	5018735	ENSMUST00000119256.3	ENSMUSG00000002459.13	limb	11.5
chr1	5018734	5018735	ENSMUST00000119256.3	ENSMUSG00000002459.13	limb	12.5
chr1	5018734	5018735	ENSMUST00000119256.3	ENSMUSG00000002459.13	limb	13.5
chr1	5018734	5018735	ENSMUST00000119256.3	ENSMUSG00000002459.13	limb	14.5
chr1	5018734	5018735	ENSMUST00000119256.3	ENSMUSG00000002459.13	limb	15.5
chr1	5018734	5018735	ENSMUST00000119256.3	ENSMUSG00000002459.13	liver	0
chr1	5018734	5018735	ENSMUST00000119256.3	ENSMUSG00000002459.13	liver	11.5
chr1	5018734	5018735	ENSMUST00000119256.3	ENSMUSG00000002459.13	liver	12.5
chr1	5018734	5018735	ENSMUST00000119256.3	ENSMUSG00000002459.13	liver	13.5
chr1	5018734	5018735	ENSMUST00000119256.3	ENSMUSG00000002459.13	liver	14.5
chr1	5018734	5018735	ENSMUST00000119256.3	ENSMUSG00000002459.13	liver	15.5
chr1	5018734	5018735	ENSMUST00000119256.3	ENSMUSG00000002459.13	liver	16.5
chr1	5018734	5018735	ENSMUST00000119256.3	ENSMUSG00000002459.13	lung	0
chr1	5018734	5018735	ENSMUST00000119256.3	ENSMUSG00000002459.13	lung	14.5
chr1	5018734	5018735	ENSMUST00000119256.3	ENSMUSG00000002459.13	lung	15.5
chr1	5018734	5018735	ENSMUST00000119256.3	ENSMUSG00000002459.13	lung	16.5
chr1	5018734	5018735	ENSMUST00000119256.3	ENSMUSG00000002459.13	stomach	0
chr1	5018734	5018735	ENSMUST00000119256.3	ENSMUSG00000002459.13	stomach	14.5
chr1	5018734	5018735	ENSMUST00000119256.3	ENSMUSG00000002459.13	stomach	15.5
chr1	5018734	5018735	ENSMUST00000119256.3	ENSMUSG00000002459.13	stomach	16.5
chr1	5019378	5019379	ENSMUST00000156289.1,ENSMUST00000170566.1	ENSMUSG00000002459.13	embryonic_facial_prominence	11.5
chr1	5019378	5019379	ENSMUST00000156289.1,ENSMUST00000170566.1	ENSMUSG00000002459.13	embryonic_facial_prominence	12.5
chr1	5019378	5019379	ENSMUST00000156289.1,ENSMUST00000170566.1	ENSMUSG00000002459.13	embryonic_facial_prominence	13.5
chr1	5019378	5019379	ENSMUST00000156289.1,ENSMUST00000170566.1	ENSMUSG00000002459.13	embryonic_facial_prominence	14.5
chr1	5019378	5019379	ENSMUST00000156289.1,ENSMUST00000170566.1	ENSMUSG00000002459.13	embryonic_facial_prominence	15.5
chr1	5019378	5019379	ENSMUST00000156289.1,ENSMUST00000170566.1	ENSMUSG00000002459.13	heart	0
chr1	5019378	5019379	ENSMUST00000156289.1,ENSMUST00000170566.1	ENSMUSG00000002459.13	heart	11.5
chr1	5019378	5019379	ENSMUST00000156289.1,ENSMUST00000170566.1	ENSMUSG00000002459.13	heart	12.5
chr1	5019378	5019379	ENSMUST00000156289.1,ENSMUST00000170566.1	ENSMUSG00000002459.13	heart	13.5
chr1	5019378	5019379	ENSMUST00000156289.1,ENSMUST00000170566.1	ENSMUSG00000002459.13	heart	14.5
chr1	5019378	5019379	ENSMUST00000156289.1,ENSMUST00000170566.1	ENSMUSG00000002459.13	heart	15.5
chr1	5019378	5019379	ENSMUST00000156289.1,ENSMUST00000170566.1	ENSMUSG00000002459.13	heart	16.5
chr1	5019378	5019379	ENSMUST00000156289.1,ENSMUST00000170566.1	ENSMUSG00000002459.13	intestine	0
chr1	5019378	5019379	ENSMUST00000156289.1,ENSMUST00000170566.1	ENSMUSG00000002459.13	intestine	14.5
chr1	5019378	5019379	ENSMUST00000156289.1,ENSMUST00000170566.1	ENSMUSG00000002459.13	intestine	15.5
chr1	5019378	5019379	ENSMUST00000156289.1,ENSMUST00000170566.1	ENSMUSG00000002459.13	intestine	16.5
chr1	5019378	5019379	ENSMUST00000156289.1,ENSMUST00000170566.1	ENSMUSG00000002459.13	kidney	0
chr1	5019378	5019379	ENSMUST00000156289.1,ENSMUST00000170566.1	ENSMUSG00000002459.13	kidney	14.5
chr1	5019378	5019379	ENSMUST00000156289.1,ENSMUST00000170566.1	ENSMUSG00000002459.13	kidney	15.5
chr1	5019378	5019379	ENSMUST00000156289.1,ENSMUST00000170566.1	ENSMUSG00000002459.13	kidney	16.5
chr1	5019378	5019379	ENSMUST00000156289.1,ENSMUST00000170566.1	ENSMUSG00000002459.13	limb	11.5
chr1	5019378	5019379	ENSMUST00000156289.1,ENSMUST00000170566.1	ENSMUSG00000002459.13	limb	12.5
chr1	5019378	5019379	ENSMUST00000156289.1,ENSMUST00000170566.1	ENSMUSG00000002459.13	limb	13.5
chr1	5019378	5019379	ENSMUST00000156289.1,ENSMUST00000170566.1	ENSMUSG00000002459.13	limb	14.5
chr1	5019378	5019379	ENSMUST00000156289.1,ENSMUST00000170566.1	ENSMUSG00000002459.13	limb	15.5
chr1	5019378	5019379	ENSMUST00000156289.1,ENSMUST00000170566.1	ENSMUSG00000002459.13	liver	0
chr1	5019378	5019379	ENSMUST00000156289.1,ENSMUST00000170566.1	ENSMUSG00000002459.13	liver	11.5
chr1	5019378	5019379	ENSMUST00000156289.1,ENSMUST00000170566.1	ENSMUSG00000002459.13	liver	12.5
chr1	5019378	5019379	ENSMUST00000156289.1,ENSMUST00000170566.1	ENSMUSG00000002459.13	liver	13.5
chr1	5019378	5019379	ENSMUST00000156289.1,ENSMUST00000170566.1	ENSMUSG00000002459.13	liver	14.5
chr1	5019378	5019379	ENSMUST00000156289.1,ENSMUST00000170566.1	ENSMUSG00000002459.13	liver	15.5
chr1	5019378	5019379	ENSMUST00000156289.1,ENSMUST00000170566.1	ENSMUSG00000002459.13	liver	16.5
chr1	5019378	5019379	ENSMUST00000156289.1,ENSMUST00000170566.1	ENSMUSG00000002459.13	lung	0
chr1	5019378	5019379	ENSMUST00000156289.1,ENSMUST00000170566.1	ENSMUSG00000002459.13	lung	14.5
chr1	5019378	5019379	ENSMUST00000156289.1,ENSMUST00000170566.1	ENSMUSG00000002459.13	lung	15.5
chr1	5019378	5019379	ENSMUST00000156289.1,ENSMUST00000170566.1	ENSMUSG00000002459.13	lung	16.5
chr1	5019378	5019379	ENSMUST00000156289.1,ENSMUST00000170566.1	ENSMUSG00000002459.13	stomach	0
chr1	5019378	5019379	ENSMUST00000156289.1,ENSMUST00000170566.1	ENSMUSG00000002459.13	stomach	14.5
chr1	5019378	5019379	ENSMUST00000156289.1,ENSMUST00000170566.1	ENSMUSG00000002459.13	stomach	15.5
chr1	5019378	5019379	ENSMUST00000156289.1,ENSMUST00000170566.1	ENSMUSG00000002459.13	stomach	16.5
chr1	5019538	5019539	ENSMUST00000002533.10	ENSMUSG00000002459.13	embryonic_facial_prominence	11.5
chr1	5019538	5019539	ENSMUST00000002533.10	ENSMUSG00000002459.13	embryonic_facial_prominence	12.5
chr1	5019538	5019539	ENSMUST00000002533.10	ENSMUSG00000002459.13	embryonic_facial_prominence	13.5
chr1	5019538	5019539	ENSMUST00000002533.10	ENSMUSG00000002459.13	embryonic_facial_prominence	14.5
chr1	5019538	5019539	ENSMUST00000002533.10	ENSMUSG00000002459.13	embryonic_facial_prominence	15.5
chr1	5019538	5019539	ENSMUST00000002533.10	ENSMUSG00000002459.13	heart	0
chr1	5019538	5019539	ENSMUST00000002533.10	ENSMUSG00000002459.13	heart	11.5
chr1	5019538	5019539	ENSMUST00000002533.10	ENSMUSG00000002459.13	heart	12.5
chr1	5019538	5019539	ENSMUST00000002533.10	ENSMUSG00000002459.13	heart	13.5
chr1	5019538	5019539	ENSMUST00000002533.10	ENSMUSG00000002459.13	heart	14.5
chr1	5019538	5019539	ENSMUST00000002533.10	ENSMUSG00000002459.13	heart	15.5
chr1	5019538	5019539	ENSMUST00000002533.10	ENSMUSG00000002459.13	heart	16.5
chr1	5019538	5019539	ENSMUST00000002533.10	ENSMUSG00000002459.13	intestine	0
chr1	5019538	5019539	ENSMUST00000002533.10	ENSMUSG00000002459.13	intestine	14.5
chr1	5019538	5019539	ENSMUST00000002533.10	ENSMUSG00000002459.13	intestine	15.5
chr1	5019538	5019539	ENSMUST00000002533.10	ENSMUSG00000002459.13	intestine	16.5
chr1	5019538	5019539	ENSMUST00000002533.10	ENSMUSG00000002459.13	kidney	0
chr1	5019538	5019539	ENSMUST00000002533.10	ENSMUSG00000002459.13	kidney	14.5
chr1	5019538	5019539	ENSMUST00000002533.10	ENSMUSG00000002459.13	kidney	15.5
chr1	5019538	5019539	ENSMUST00000002533.10	ENSMUSG00000002459.13	kidney	16.5
chr1	5019538	5019539	ENSMUST00000002533.10	ENSMUSG00000002459.13	limb	11.5
chr1	5019538	5019539	ENSMUST00000002533.10	ENSMUSG00000002459.13	limb	12.5
chr1	5019538	5019539	ENSMUST00000002533.10	ENSMUSG00000002459.13	limb	13.5
chr1	5019538	5019539	ENSMUST00000002533.10	ENSMUSG00000002459.13	limb	14.5
chr1	5019538	5019539	ENSMUST00000002533.10	ENSMUSG00000002459.13	limb	15.5
chr1	5019538	5019539	ENSMUST00000002533.10	ENSMUSG00000002459.13	liver	0
chr1	5019538	5019539	ENSMUST00000002533.10	ENSMUSG00000002459.13	liver	11.5
chr1	5019538	5019539	ENSMUST00000002533.10	ENSMUSG00000002459.13	liver	12.5
chr1	5019538	5019539	ENSMUST00000002533.10	ENSMUSG00000002459.13	liver	13.5
chr1	5019538	5019539	ENSMUST00000002533.10	ENSMUSG00000002459.13	liver	14.5
chr1	5019538	5019539	ENSMUST00000002533.10	ENSMUSG00000002459.13	liver	15.5
chr1	5019538	5019539	ENSMUST00000002533.10	ENSMUSG00000002459.13	liver	16.5
chr1	5019538	5019539	ENSMUST00000002533.10	ENSMUSG00000002459.13	lung	0
chr1	5019538	5019539	ENSMUST00000002533.10	ENSMUSG00000002459.13	lung	14.5
chr1	5019538	5019539	ENSMUST00000002533.10	ENSMUSG00000002459.13	lung	15.5
chr1	5019538	5019539	ENSMUST00000002533.10	ENSMUSG00000002459.13	lung	16.5
chr1	5019538	5019539	ENSMUST00000002533.10	ENSMUSG00000002459.13	stomach	0
chr1	5019538	5019539	ENSMUST00000002533.10	ENSMUSG00000002459.13	stomach	14.5
chr1	5019538	5019539	ENSMUST00000002533.10	ENSMUSG00000002459.13	stomach	15.5
chr1	5019538	5019539	ENSMUST00000002533.10	ENSMUSG00000002459.13	stomach	16.5
chr1	5588465	5588466	ENSMUST00000192685.1	ENSMUSG00000025905.9	embryonic_facial_prominence	12.5
chr1	5588465	5588466	ENSMUST00000192685.1	ENSMUSG00000025905.9	embryonic_facial_prominence	13.5
chr1	5588465	5588466	ENSMUST00000192685.1	ENSMUSG00000025905.9	heart	15.5
chr1	5588465	5588466	ENSMUST00000192685.1	ENSMUSG00000025905.9	heart	16.5
chr1	5588465	5588466	ENSMUST00000192685.1	ENSMUSG00000025905.9	limb	12.5
chr1	5588465	5588466	ENSMUST00000192685.1	ENSMUSG00000025905.9	liver	12.5
chr1	5588492	5588493	ENSMUST00000160777.3	ENSMUSG00000025905.9	embryonic_facial_prominence	12.5
chr1	5588492	5588493	ENSMUST00000160777.3	ENSMUSG00000025905.9	embryonic_facial_prominence	13.5
chr1	5588492	5588493	ENSMUST00000160777.3	ENSMUSG00000025905.9	heart	15.5
chr1	5588492	5588493	ENSMUST00000160777.3	ENSMUSG00000025905.9	heart	16.5
chr1	5588492	5588493	ENSMUST00000160777.3	ENSMUSG00000025905.9	limb	12.5
chr1	5588492	5588493	ENSMUST00000160777.3	ENSMUSG00000025905.9	liver	12.5
chr1	5588556	5588557	ENSMUST00000027038.6	ENSMUSG00000025905.9	embryonic_facial_prominence	12.5
chr1	5588556	5588557	ENSMUST00000027038.6	ENSMUSG00000025905.9	embryonic_facial_prominence	13.5
chr1	5588556	5588557	ENSMUST00000027038.6	ENSMUSG00000025905.9	heart	15.5
chr1	5588556	5588557	ENSMUST00000027038.6	ENSMUSG00000025905.9	heart	16.5
chr1	5588556	5588557	ENSMUST00000027038.6	ENSMUSG00000025905.9	limb	12.5
chr1	5588556	5588557	ENSMUST00000027038.6	ENSMUSG00000025905.9	liver	12.5
chr1	5588940	5588941	ENSMUST00000160339.1	ENSMUSG00000025905.9	embryonic_facial_prominence	12.5
chr1	5588940	5588941	ENSMUST00000160339.1	ENSMUSG00000025905.9	embryonic_facial_prominence	13.5
chr1	5588940	5588941	ENSMUST00000160339.1	ENSMUSG00000025905.9	heart	15.5
chr1	5588940	5588941	ENSMUST00000160339.1	ENSMUSG00000025905.9	heart	16.5
chr1	5588940	5588941	ENSMUST00000160339.1	ENSMUSG00000025905.9	limb	12.5
chr1	5588940	5588941	ENSMUST00000160339.1	ENSMUSG00000025905.9	liver	12.5
chr1	5917397	5917398	ENSMUST00000044180.4	ENSMUSG00000033774.4	embryonic_facial_prominence	11.5
chr1	5917397	5917398	ENSMUST00000044180.4	ENSMUSG00000033774.4	embryonic_facial_prominence	12.5
chr1	5917397	5917398	ENSMUST00000044180.4	ENSMUSG00000033774.4	embryonic_facial_prominence	13.5
chr1	5917397	5917398	ENSMUST00000044180.4	ENSMUSG00000033774.4	embryonic_facial_prominence	14.5
chr1	5917397	5917398	ENSMUST00000044180.4	ENSMUSG00000033774.4	embryonic_facial_prominence	15.5
chr1	5917397	5917398	ENSMUST00000044180.4	ENSMUSG00000033774.4	forebrain	11.5
chr1	5917397	5917398	ENSMUST00000044180.4	ENSMUSG00000033774.4	forebrain	12.5
chr1	5917397	5917398	ENSMUST00000044180.4	ENSMUSG00000033774.4	forebrain	13.5
chr1	5917397	5917398	ENSMUST00000044180.4	ENSMUSG00000033774.4	heart	0
chr1	5917397	5917398	ENSMUST00000044180.4	ENSMUSG00000033774.4	heart	11.5
chr1	5917397	5917398	ENSMUST00000044180.4	ENSMUSG00000033774.4	heart	12.5
chr1	5917397	5917398	ENSMUST00000044180.4	ENSMUSG00000033774.4	heart	13.5
chr1	5917397	5917398	ENSMUST00000044180.4	ENSMUSG00000033774.4	heart	14.5
chr1	5917397	5917398	ENSMUST00000044180.4	ENSMUSG00000033774.4	heart	15.5
chr1	5917397	5917398	ENSMUST00000044180.4	ENSMUSG00000033774.4	heart	16.5
chr1	5917397	5917398	ENSMUST00000044180.4	ENSMUSG00000033774.4	hindbrain	12.5
chr1	5917397	5917398	ENSMUST00000044180.4	ENSMUSG00000033774.4	hindbrain	14.5
chr1	5917397	5917398	ENSMUST00000044180.4	ENSMUSG00000033774.4	hindbrain	15.5
chr1	5917397	5917398	ENSMUST00000044180.4	ENSMUSG00000033774.4	intestine	0
chr1	5917397	5917398	ENSMUST00000044180.4	ENSMUSG00000033774.4	intestine	14.5
chr1	5917397	5917398	ENSMUST00000044180.4	ENSMUSG00000033774.4	intestine	15.5
chr1	5917397	5917398	ENSMUST00000044180.4	ENSMUSG00000033774.4	intestine	16.5
chr1	5917397	5917398	ENSMUST00000044180.4	ENSMUSG00000033774.4	kidney	0
chr1	5917397	5917398	ENSMUST00000044180.4	ENSMUSG00000033774.4	kidney	15.5
chr1	5917397	5917398	ENSMUST00000044180.4	ENSMUSG00000033774.4	kidney	16.5
chr1	5917397	5917398	ENSMUST00000044180.4	ENSMUSG00000033774.4	limb	11.5
chr1	5917397	5917398	ENSMUST00000044180.4	ENSMUSG00000033774.4	limb	12.5
chr1	5917397	5917398	ENSMUST00000044180.4	ENSMUSG00000033774.4	limb	13.5
chr1	5917397	5917398	ENSMUST00000044180.4	ENSMUSG00000033774.4	limb	14.5
chr1	5917397	5917398	ENSMUST00000044180.4	ENSMUSG00000033774.4	limb	15.5
chr1	5917397	5917398	ENSMUST00000044180.4	ENSMUSG00000033774.4	liver	11.5
chr1	5917397	5917398	ENSMUST00000044180.4	ENSMUSG00000033774.4	liver	12.5
chr1	5917397	5917398	ENSMUST00000044180.4	ENSMUSG00000033774.4	liver	13.5
chr1	5917397	5917398	ENSMUST00000044180.4	ENSMUSG00000033774.4	liver	16.5
chr1	5917397	5917398	ENSMUST00000044180.4	ENSMUSG00000033774.4	lung	14.5
chr1	5917397	5917398	ENSMUST00000044180.4	ENSMUSG00000033774.4	lung	15.5
chr1	5917397	5917398	ENSMUST00000044180.4	ENSMUSG00000033774.4	lung	16.5
chr1	5917397	5917398	ENSMUST00000044180.4	ENSMUSG00000033774.4	midbrain	12.5
chr1	5917397	5917398	ENSMUST00000044180.4	ENSMUSG00000033774.4	midbrain	13.5
chr1	5917397	5917398	ENSMUST00000044180.4	ENSMUSG00000033774.4	midbrain	14.5
chr1	5917397	5917398	ENSMUST00000044180.4	ENSMUSG00000033774.4	neural_tube	11.5
chr1	5917397	5917398	ENSMUST00000044180.4	ENSMUSG00000033774.4	neural_tube	13.5
chr1	5917397	5917398	ENSMUST00000044180.4	ENSMUSG00000033774.4	stomach	15.5
chr1	5917397	5917398	ENSMUST00000044180.4	ENSMUSG00000033774.4	stomach	16.5
chr1	6359217	6359218	ENSMUST00000133144.3	ENSMUSG00000087247.3	embryonic_facial_prominence	12.5
chr1	6359217	6359218	ENSMUST00000133144.3	ENSMUSG00000087247.3	embryonic_facial_prominence	13.5
chr1	6359217	6359218	ENSMUST00000133144.3	ENSMUSG00000087247.3	embryonic_facial_prominence	14.5
chr1	6359217	6359218	ENSMUST00000133144.3	ENSMUSG00000087247.3	embryonic_facial_prominence	15.5
chr1	6359217	6359218	ENSMUST00000133144.3	ENSMUSG00000087247.3	forebrain	11.5
chr1	6359217	6359218	ENSMUST00000133144.3	ENSMUSG00000087247.3	forebrain	12.5
chr1	6359217	6359218	ENSMUST00000133144.3	ENSMUSG00000087247.3	forebrain	13.5
chr1	6359217	6359218	ENSMUST00000133144.3	ENSMUSG00000087247.3	forebrain	15.5
chr1	6359217	6359218	ENSMUST00000133144.3	ENSMUSG00000087247.3	heart	11.5
chr1	6359217	6359218	ENSMUST00000133144.3	ENSMUSG00000087247.3	heart	12.5
chr1	6359217	6359218	ENSMUST00000133144.3	ENSMUSG00000087247.3	heart	13.5
chr1	6359217	6359218	ENSMUST00000133144.3	ENSMUSG00000087247.3	heart	15.5
chr1	6359217	6359218	ENSMUST00000133144.3	ENSMUSG00000087247.3	heart	16.5
chr1	6359217	6359218	ENSMUST00000133144.3	ENSMUSG00000087247.3	hindbrain	11.5
chr1	6359217	6359218	ENSMUST00000133144.3	ENSMUSG00000087247.3	hindbrain	13.5
chr1	6359217	6359218	ENSMUST00000133144.3	ENSMUSG00000087247.3	hindbrain	14.5
chr1	6359217	6359218	ENSMUST00000133144.3	ENSMUSG00000087247.3	hindbrain	15.5
chr1	6359217	6359218	ENSMUST00000133144.3	ENSMUSG00000087247.3	intestine	14.5
chr1	6359217	6359218	ENSMUST00000133144.3	ENSMUSG00000087247.3	kidney	14.5
chr1	6359217	6359218	ENSMUST00000133144.3	ENSMUSG00000087247.3	limb	11.5
chr1	6359217	6359218	ENSMUST00000133144.3	ENSMUSG00000087247.3	limb	12.5
chr1	6359217	6359218	ENSMUST00000133144.3	ENSMUSG00000087247.3	limb	13.5
chr1	6359217	6359218	ENSMUST00000133144.3	ENSMUSG00000087247.3	limb	15.5
chr1	6359217	6359218	ENSMUST00000133144.3	ENSMUSG00000087247.3	liver	0
chr1	6359217	6359218	ENSMUST00000133144.3	ENSMUSG00000087247.3	liver	11.5
chr1	6359217	6359218	ENSMUST00000133144.3	ENSMUSG00000087247.3	liver	12.5
chr1	6359217	6359218	ENSMUST00000133144.3	ENSMUSG00000087247.3	liver	14.5
chr1	6359217	6359218	ENSMUST00000133144.3	ENSMUSG00000087247.3	liver	15.5
chr1	6359217	6359218	ENSMUST00000133144.3	ENSMUSG00000087247.3	liver	16.5
chr1	6359217	6359218	ENSMUST00000133144.3	ENSMUSG00000087247.3	lung	14.5
chr1	6359217	6359218	ENSMUST00000133144.3	ENSMUSG00000087247.3	lung	15.5
chr1	6359217	6359218	ENSMUST00000133144.3	ENSMUSG00000087247.3	lung	16.5
chr1	6359217	6359218	ENSMUST00000133144.3	ENSMUSG00000087247.3	midbrain	13.5
chr1	6359217	6359218	ENSMUST00000133144.3	ENSMUSG00000087247.3	midbrain	16.5
chr1	6359217	6359218	ENSMUST00000133144.3	ENSMUSG00000087247.3	neural_tube	11.5
chr1	6359217	6359218	ENSMUST00000133144.3	ENSMUSG00000087247.3	neural_tube	12.5
chr1	6359217	6359218	ENSMUST00000133144.3	ENSMUSG00000087247.3	neural_tube	13.5
chr1	6359217	6359218	ENSMUST00000133144.3	ENSMUSG00000087247.3	neural_tube	15.5
chr1	6359217	6359218	ENSMUST00000133144.3	ENSMUSG00000087247.3	per_sample_tss/ES_Bruce4_unknown_mm10_18_bivalent.bed_tss.bed
chr1	6383105	6383106	ENSMUST00000192950.1	ENSMUSG00000102706.1	embryonic_facial_prominence	12.5
chr1	6383105	6383106	ENSMUST00000192950.1	ENSMUSG00000102706.1	liver	15.5
chr1	6441295	6441296	ENSMUST00000194240.1	ENSMUSG00000103845.1	heart	0
chr1	6441295	6441296	ENSMUST00000194240.1	ENSMUSG00000103845.1	heart	12.5
chr1	6441295	6441296	ENSMUST00000194240.1	ENSMUSG00000103845.1	heart	13.5
chr1	6441295	6441296	ENSMUST00000194240.1	ENSMUSG00000103845.1	heart	15.5
chr1	6441295	6441296	ENSMUST00000194240.1	ENSMUSG00000103845.1	liver	0
chr1	6441295	6441296	ENSMUST00000194240.1	ENSMUSG00000103845.1	liver	12.5
chr1	6441295	6441296	ENSMUST00000194240.1	ENSMUSG00000103845.1	liver	13.5
chr1	6441295	6441296	ENSMUST00000194240.1	ENSMUSG00000103845.1	liver	15.5
chr1	6441295	6441296	ENSMUST00000194240.1	ENSMUSG00000103845.1	liver	16.5
chr1	9298235	9298236	ENSMUST00000126083.1	ENSMUSG00000025909.12	embryonic_facial_prominence	11.5
chr1	9298235	9298236	ENSMUST00000126083.1	ENSMUSG00000025909.12	embryonic_facial_prominence	12.5
chr1	9298235	9298236	ENSMUST00000126083.1	ENSMUSG00000025909.12	embryonic_facial_prominence	13.5
chr1	9298235	9298236	ENSMUST00000126083.1	ENSMUSG00000025909.12	embryonic_facial_prominence	14.5
chr1	9298235	9298236	ENSMUST00000126083.1	ENSMUSG00000025909.12	embryonic_facial_prominence	15.5
chr1	9298235	9298236	ENSMUST00000126083.1	ENSMUSG00000025909.12	heart	0
chr1	9298235	9298236	ENSMUST00000126083.1	ENSMUSG00000025909.12	heart	11.5
chr1	9298235	9298236	ENSMUST00000126083.1	ENSMUSG00000025909.12	heart	12.5
chr1	9298235	9298236	ENSMUST00000126083.1	ENSMUSG00000025909.12	heart	13.5
chr1	9298235	9298236	ENSMUST00000126083.1	ENSMUSG00000025909.12	heart	14.5
chr1	9298235	9298236	ENSMUST00000126083.1	ENSMUSG00000025909.12	heart	16.5
chr1	9298235	9298236	ENSMUST00000126083.1	ENSMUSG00000025909.12	hindbrain	12.5
chr1	9298235	9298236	ENSMUST00000126083.1	ENSMUSG00000025909.12	intestine	0
chr1	9298235	9298236	ENSMUST00000126083.1	ENSMUSG00000025909.12	intestine	15.5
chr1	9298235	9298236	ENSMUST00000126083.1	ENSMUSG00000025909.12	intestine	16.5
chr1	9298235	9298236	ENSMUST00000126083.1	ENSMUSG00000025909.12	kidney	0
chr1	9298235	9298236	ENSMUST00000126083.1	ENSMUSG00000025909.12	kidney	14.5
chr1	9298235	9298236	ENSMUST00000126083.1	ENSMUSG00000025909.12	kidney	15.5
chr1	9298235	9298236	ENSMUST00000126083.1	ENSMUSG00000025909.12	kidney	16.5
chr1	9298235	9298236	ENSMUST00000126083.1	ENSMUSG00000025909.12	limb	11.5
chr1	9298235	9298236	ENSMUST00000126083.1	ENSMUSG00000025909.12	limb	12.5
chr1	9298235	9298236	ENSMUST00000126083.1	ENSMUSG00000025909.12	limb	13.5
chr1	9298235	9298236	ENSMUST00000126083.1	ENSMUSG00000025909.12	limb	14.5
chr1	9298235	9298236	ENSMUST00000126083.1	ENSMUSG00000025909.12	limb	15.5
chr1	9298235	9298236	ENSMUST00000126083.1	ENSMUSG00000025909.12	liver	11.5
chr1	9298235	9298236	ENSMUST00000126083.1	ENSMUSG00000025909.12	liver	12.5
chr1	9298235	9298236	ENSMUST00000126083.1	ENSMUSG00000025909.12	liver	15.5
chr1	9298235	9298236	ENSMUST00000126083.1	ENSMUSG00000025909.12	lung	14.5
chr1	9298235	9298236	ENSMUST00000126083.1	ENSMUSG00000025909.12	lung	15.5
chr1	9298235	9298236	ENSMUST00000126083.1	ENSMUSG00000025909.12	neural_tube	11.5
chr1	9298235	9298236	ENSMUST00000126083.1	ENSMUSG00000025909.12	neural_tube	12.5
chr1	9298235	9298236	ENSMUST00000126083.1	ENSMUSG00000025909.12	stomach	14.5
chr1	9298235	9298236	ENSMUST00000126083.1	ENSMUSG00000025909.12	stomach	15.5
chr1	9298235	9298236	ENSMUST00000126083.1	ENSMUSG00000025909.12	stomach	16.5
chr1	9298572	9298573	ENSMUST00000132064.3	ENSMUSG00000025909.12	embryonic_facial_prominence	11.5
chr1	9298572	9298573	ENSMUST00000132064.3	ENSMUSG00000025909.12	embryonic_facial_prominence	12.5
chr1	9298572	9298573	ENSMUST00000132064.3	ENSMUSG00000025909.12	embryonic_facial_prominence	13.5
chr1	9298572	9298573	ENSMUST00000132064.3	ENSMUSG00000025909.12	embryonic_facial_prominence	14.5
chr1	9298572	9298573	ENSMUST00000132064.3	ENSMUSG00000025909.12	embryonic_facial_prominence	15.5
chr1	9298572	9298573	ENSMUST00000132064.3	ENSMUSG00000025909.12	heart	0
chr1	9298572	9298573	ENSMUST00000132064.3	ENSMUSG00000025909.12	heart	11.5
chr1	9298572	9298573	ENSMUST00000132064.3	ENSMUSG00000025909.12	heart	12.5
chr1	9298572	9298573	ENSMUST00000132064.3	ENSMUSG00000025909.12	heart	13.5
chr1	9298572	9298573	ENSMUST00000132064.3	ENSMUSG00000025909.12	heart	14.5
chr1	9298572	9298573	ENSMUST00000132064.3	ENSMUSG00000025909.12	heart	16.5
chr1	9298572	9298573	ENSMUST00000132064.3	ENSMUSG00000025909.12	hindbrain	12.5
chr1	9298572	9298573	ENSMUST00000132064.3	ENSMUSG00000025909.12	intestine	0
chr1	9298572	9298573	ENSMUST00000132064.3	ENSMUSG00000025909.12	intestine	15.5
chr1	9298572	9298573	ENSMUST00000132064.3	ENSMUSG00000025909.12	intestine	16.5
chr1	9298572	9298573	ENSMUST00000132064.3	ENSMUSG00000025909.12	kidney	0
chr1	9298572	9298573	ENSMUST00000132064.3	ENSMUSG00000025909.12	kidney	14.5
chr1	9298572	9298573	ENSMUST00000132064.3	ENSMUSG00000025909.12	kidney	15.5
chr1	9298572	9298573	ENSMUST00000132064.3	ENSMUSG00000025909.12	kidney	16.5
chr1	9298572	9298573	ENSMUST00000132064.3	ENSMUSG00000025909.12	limb	11.5
chr1	9298572	9298573	ENSMUST00000132064.3	ENSMUSG00000025909.12	limb	12.5
chr1	9298572	9298573	ENSMUST00000132064.3	ENSMUSG00000025909.12	limb	13.5
chr1	9298572	9298573	ENSMUST00000132064.3	ENSMUSG00000025909.12	limb	14.5
chr1	9298572	9298573	ENSMUST00000132064.3	ENSMUSG00000025909.12	limb	15.5
chr1	9298572	9298573	ENSMUST00000132064.3	ENSMUSG00000025909.12	liver	11.5
chr1	9298572	9298573	ENSMUST00000132064.3	ENSMUSG00000025909.12	liver	12.5
chr1	9298572	9298573	ENSMUST00000132064.3	ENSMUSG00000025909.12	liver	13.5
chr1	9298572	9298573	ENSMUST00000132064.3	ENSMUSG00000025909.12	liver	15.5
chr1	9298572	9298573	ENSMUST00000132064.3	ENSMUSG00000025909.12	lung	14.5
chr1	9298572	9298573	ENSMUST00000132064.3	ENSMUSG00000025909.12	lung	15.5
chr1	9298572	9298573	ENSMUST00000132064.3	ENSMUSG00000025909.12	neural_tube	11.5
chr1	9298572	9298573	ENSMUST00000132064.3	ENSMUSG00000025909.12	neural_tube	12.5
chr1	9298572	9298573	ENSMUST00000132064.3	ENSMUSG00000025909.12	stomach	14.5
chr1	9298572	9298573	ENSMUST00000132064.3	ENSMUSG00000025909.12	stomach	15.5
chr1	9298572	9298573	ENSMUST00000132064.3	ENSMUSG00000025909.12	stomach	16.5
chr1	9298863	9298864	ENSMUST00000191683.1	ENSMUSG00000025909.12	embryonic_facial_prominence	11.5
chr1	9298863	9298864	ENSMUST00000191683.1	ENSMUSG00000025909.12	embryonic_facial_prominence	12.5
chr1	9298863	9298864	ENSMUST00000191683.1	ENSMUSG00000025909.12	embryonic_facial_prominence	13.5
chr1	9298863	9298864	ENSMUST00000191683.1	ENSMUSG00000025909.12	embryonic_facial_prominence	14.5
chr1	9298863	9298864	ENSMUST00000191683.1	ENSMUSG00000025909.12	embryonic_facial_prominence	15.5
chr1	9298863	9298864	ENSMUST00000191683.1	ENSMUSG00000025909.12	heart	0
chr1	9298863	9298864	ENSMUST00000191683.1	ENSMUSG00000025909.12	heart	11.5
chr1	9298863	9298864	ENSMUST00000191683.1	ENSMUSG00000025909.12	heart	12.5
chr1	9298863	9298864	ENSMUST00000191683.1	ENSMUSG00000025909.12	heart	13.5
chr1	9298863	9298864	ENSMUST00000191683.1	ENSMUSG00000025909.12	heart	14.5
chr1	9298863	9298864	ENSMUST00000191683.1	ENSMUSG00000025909.12	heart	16.5
chr1	9298863	9298864	ENSMUST00000191683.1	ENSMUSG00000025909.12	hindbrain	12.5
chr1	9298863	9298864	ENSMUST00000191683.1	ENSMUSG00000025909.12	intestine	0
chr1	9298863	9298864	ENSMUST00000191683.1	ENSMUSG00000025909.12	intestine	15.5
chr1	9298863	9298864	ENSMUST00000191683.1	ENSMUSG00000025909.12	intestine	16.5
chr1	9298863	9298864	ENSMUST00000191683.1	ENSMUSG00000025909.12	kidney	0
chr1	9298863	9298864	ENSMUST00000191683.1	ENSMUSG00000025909.12	kidney	14.5
chr1	9298863	9298864	ENSMUST00000191683.1	ENSMUSG00000025909.12	kidney	15.5
chr1	9298863	9298864	ENSMUST00000191683.1	ENSMUSG00000025909.12	kidney	16.5
chr1	9298863	9298864	ENSMUST00000191683.1	ENSMUSG00000025909.12	limb	11.5
chr1	9298863	9298864	ENSMUST00000191683.1	ENSMUSG00000025909.12	limb	12.5
chr1	9298863	9298864	ENSMUST00000191683.1	ENSMUSG00000025909.12	limb	13.5
chr1	9298863	9298864	ENSMUST00000191683.1	ENSMUSG00000025909.12	limb	14.5
chr1	9298863	9298864	ENSMUST00000191683.1	ENSMUSG00000025909.12	limb	15.5
chr1	9298863	9298864	ENSMUST00000191683.1	ENSMUSG00000025909.12	liver	0
chr1	9298863	9298864	ENSMUST00000191683.1	ENSMUSG00000025909.12	liver	11.5
chr1	9298863	9298864	ENSMUST00000191683.1	ENSMUSG00000025909.12	liver	12.5
chr1	9298863	9298864	ENSMUST00000191683.1	ENSMUSG00000025909.12	liver	13.5
chr1	9298863	9298864	ENSMUST00000191683.1	ENSMUSG00000025909.12	liver	15.5
chr1	9298863	9298864	ENSMUST00000191683.1	ENSMUSG00000025909.12	liver	16.5
chr1	9298863	9298864	ENSMUST00000191683.1	ENSMUSG00000025909.12	lung	14.5
chr1	9298863	9298864	ENSMUST00000191683.1	ENSMUSG00000025909.12	lung	15.5
chr1	9298863	9298864	ENSMUST00000191683.1	ENSMUSG00000025909.12	neural_tube	11.5
chr1	9298863	9298864	ENSMUST00000191683.1	ENSMUSG00000025909.12	neural_tube	12.5
chr1	9298863	9298864	ENSMUST00000191683.1	ENSMUSG00000025909.12	stomach	14.5
chr1	9298863	9298864	ENSMUST00000191683.1	ENSMUSG00000025909.12	stomach	15.5
chr1	9298863	9298864	ENSMUST00000191683.1	ENSMUSG00000025909.12	stomach	16.5
chr1	9299237	9299238	ENSMUST00000140295.3	ENSMUSG00000025909.12	embryonic_facial_prominence	11.5
chr1	9299237	9299238	ENSMUST00000140295.3	ENSMUSG00000025909.12	embryonic_facial_prominence	12.5
chr1	9299237	9299238	ENSMUST00000140295.3	ENSMUSG00000025909.12	embryonic_facial_prominence	13.5
chr1	9299237	9299238	ENSMUST00000140295.3	ENSMUSG00000025909.12	embryonic_facial_prominence	14.5
chr1	9299237	9299238	ENSMUST00000140295.3	ENSMUSG00000025909.12	embryonic_facial_prominence	15.5
chr1	9299237	9299238	ENSMUST00000140295.3	ENSMUSG00000025909.12	heart	0
chr1	9299237	9299238	ENSMUST00000140295.3	ENSMUSG00000025909.12	heart	11.5
chr1	9299237	9299238	ENSMUST00000140295.3	ENSMUSG00000025909.12	heart	12.5
chr1	9299237	9299238	ENSMUST00000140295.3	ENSMUSG00000025909.12	heart	13.5
chr1	9299237	9299238	ENSMUST00000140295.3	ENSMUSG00000025909.12	heart	14.5
chr1	9299237	9299238	ENSMUST00000140295.3	ENSMUSG00000025909.12	heart	16.5
chr1	9299237	9299238	ENSMUST00000140295.3	ENSMUSG00000025909.12	hindbrain	12.5
chr1	9299237	9299238	ENSMUST00000140295.3	ENSMUSG00000025909.12	intestine	0
chr1	9299237	9299238	ENSMUST00000140295.3	ENSMUSG00000025909.12	intestine	15.5
chr1	9299237	9299238	ENSMUST00000140295.3	ENSMUSG00000025909.12	intestine	16.5
chr1	9299237	9299238	ENSMUST00000140295.3	ENSMUSG00000025909.12	kidney	0
chr1	9299237	9299238	ENSMUST00000140295.3	ENSMUSG00000025909.12	kidney	14.5
chr1	9299237	9299238	ENSMUST00000140295.3	ENSMUSG00000025909.12	kidney	15.5
chr1	9299237	9299238	ENSMUST00000140295.3	ENSMUSG00000025909.12	kidney	16.5
chr1	9299237	9299238	ENSMUST00000140295.3	ENSMUSG00000025909.12	limb	11.5
chr1	9299237	9299238	ENSMUST00000140295.3	ENSMUSG00000025909.12	limb	12.5
chr1	9299237	9299238	ENSMUST00000140295.3	ENSMUSG00000025909.12	limb	13.5
chr1	9299237	9299238	ENSMUST00000140295.3	ENSMUSG00000025909.12	limb	14.5
chr1	9299237	9299238	ENSMUST00000140295.3	ENSMUSG00000025909.12	limb	15.5
chr1	9299237	9299238	ENSMUST00000140295.3	ENSMUSG00000025909.12	liver	0
chr1	9299237	9299238	ENSMUST00000140295.3	ENSMUSG00000025909.12	liver	11.5
chr1	9299237	9299238	ENSMUST00000140295.3	ENSMUSG00000025909.12	liver	12.5
chr1	9299237	9299238	ENSMUST00000140295.3	ENSMUSG00000025909.12	liver	13.5
chr1	9299237	9299238	ENSMUST00000140295.3	ENSMUSG00000025909.12	liver	15.5
chr1	9299237	9299238	ENSMUST00000140295.3	ENSMUSG00000025909.12	liver	16.5
chr1	9299237	9299238	ENSMUST00000140295.3	ENSMUSG00000025909.12	lung	14.5
chr1	9299237	9299238	ENSMUST00000140295.3	ENSMUSG00000025909.12	lung	15.5
chr1	9299237	9299238	ENSMUST00000140295.3	ENSMUSG00000025909.12	neural_tube	11.5
chr1	9299237	9299238	ENSMUST00000140295.3	ENSMUSG00000025909.12	neural_tube	12.5
chr1	9299237	9299238	ENSMUST00000140295.3	ENSMUSG00000025909.12	stomach	14.5
chr1	9299237	9299238	ENSMUST00000140295.3	ENSMUSG00000025909.12	stomach	15.5
chr1	9299237	9299238	ENSMUST00000140295.3	ENSMUSG00000025909.12	stomach	16.5
chr1	9299281	9299282	ENSMUST00000144593.3	ENSMUSG00000025909.12	embryonic_facial_prominence	11.5
chr1	9299281	9299282	ENSMUST00000144593.3	ENSMUSG00000025909.12	embryonic_facial_prominence	12.5
chr1	9299281	9299282	ENSMUST00000144593.3	ENSMUSG00000025909.12	embryonic_facial_prominence	13.5
chr1	9299281	9299282	ENSMUST00000144593.3	ENSMUSG00000025909.12	embryonic_facial_prominence	14.5
chr1	9299281	9299282	ENSMUST00000144593.3	ENSMUSG00000025909.12	embryonic_facial_prominence	15.5
chr1	9299281	9299282	ENSMUST00000144593.3	ENSMUSG00000025909.12	heart	0
chr1	9299281	9299282	ENSMUST00000144593.3	ENSMUSG00000025909.12	heart	11.5
chr1	9299281	9299282	ENSMUST00000144593.3	ENSMUSG00000025909.12	heart	12.5
chr1	9299281	9299282	ENSMUST00000144593.3	ENSMUSG00000025909.12	heart	13.5
chr1	9299281	9299282	ENSMUST00000144593.3	ENSMUSG00000025909.12	heart	14.5
chr1	9299281	9299282	ENSMUST00000144593.3	ENSMUSG00000025909.12	heart	16.5
chr1	9299281	9299282	ENSMUST00000144593.3	ENSMUSG00000025909.12	hindbrain	12.5
chr1	9299281	9299282	ENSMUST00000144593.3	ENSMUSG00000025909.12	intestine	0
chr1	9299281	9299282	ENSMUST00000144593.3	ENSMUSG00000025909.12	intestine	15.5
chr1	9299281	9299282	ENSMUST00000144593.3	ENSMUSG00000025909.12	intestine	16.5
chr1	9299281	9299282	ENSMUST00000144593.3	ENSMUSG00000025909.12	kidney	0
chr1	9299281	9299282	ENSMUST00000144593.3	ENSMUSG00000025909.12	kidney	14.5
chr1	9299281	9299282	ENSMUST00000144593.3	ENSMUSG00000025909.12	kidney	15.5
chr1	9299281	9299282	ENSMUST00000144593.3	ENSMUSG00000025909.12	kidney	16.5
chr1	9299281	9299282	ENSMUST00000144593.3	ENSMUSG00000025909.12	limb	11.5
chr1	9299281	9299282	ENSMUST00000144593.3	ENSMUSG00000025909.12	limb	12.5
chr1	9299281	9299282	ENSMUST00000144593.3	ENSMUSG00000025909.12	limb	13.5
chr1	9299281	9299282	ENSMUST00000144593.3	ENSMUSG00000025909.12	limb	14.5
chr1	9299281	9299282	ENSMUST00000144593.3	ENSMUSG00000025909.12	limb	15.5
chr1	9299281	9299282	ENSMUST00000144593.3	ENSMUSG00000025909.12	liver	0
chr1	9299281	9299282	ENSMUST00000144593.3	ENSMUSG00000025909.12	liver	11.5
chr1	9299281	9299282	ENSMUST00000144593.3	ENSMUSG00000025909.12	liver	12.5
chr1	9299281	9299282	ENSMUST00000144593.3	ENSMUSG00000025909.12	liver	13.5
chr1	9299281	9299282	ENSMUST00000144593.3	ENSMUSG00000025909.12	liver	15.5
chr1	9299281	9299282	ENSMUST00000144593.3	ENSMUSG00000025909.12	liver	16.5
chr1	9299281	9299282	ENSMUST00000144593.3	ENSMUSG00000025909.12	lung	14.5
chr1	9299281	9299282	ENSMUST00000144593.3	ENSMUSG00000025909.12	lung	15.5
chr1	9299281	9299282	ENSMUST00000144593.3	ENSMUSG00000025909.12	neural_tube	11.5
chr1	9299281	9299282	ENSMUST00000144593.3	ENSMUSG00000025909.12	neural_tube	12.5
chr1	9299281	9299282	ENSMUST00000144593.3	ENSMUSG00000025909.12	stomach	14.5
chr1	9299281	9299282	ENSMUST00000144593.3	ENSMUSG00000025909.12	stomach	15.5
chr1	9299281	9299282	ENSMUST00000144593.3	ENSMUSG00000025909.12	stomach	16.5
chr1	9299508	9299509	ENSMUST00000134075.3	ENSMUSG00000025909.12	embryonic_facial_prominence	11.5
chr1	9299508	9299509	ENSMUST00000134075.3	ENSMUSG00000025909.12	embryonic_facial_prominence	12.5
chr1	9299508	9299509	ENSMUST00000134075.3	ENSMUSG00000025909.12	embryonic_facial_prominence	13.5
chr1	9299508	9299509	ENSMUST00000134075.3	ENSMUSG00000025909.12	embryonic_facial_prominence	14.5
chr1	9299508	9299509	ENSMUST00000134075.3	ENSMUSG00000025909.12	embryonic_facial_prominence	15.5
chr1	9299508	9299509	ENSMUST00000134075.3	ENSMUSG00000025909.12	heart	0
chr1	9299508	9299509	ENSMUST00000134075.3	ENSMUSG00000025909.12	heart	11.5
chr1	9299508	9299509	ENSMUST00000134075.3	ENSMUSG00000025909.12	heart	12.5
chr1	9299508	9299509	ENSMUST00000134075.3	ENSMUSG00000025909.12	heart	13.5
chr1	9299508	9299509	ENSMUST00000134075.3	ENSMUSG00000025909.12	heart	14.5
chr1	9299508	9299509	ENSMUST00000134075.3	ENSMUSG00000025909.12	heart	16.5
chr1	9299508	9299509	ENSMUST00000134075.3	ENSMUSG00000025909.12	hindbrain	12.5
chr1	9299508	9299509	ENSMUST00000134075.3	ENSMUSG00000025909.12	intestine	0
chr1	9299508	9299509	ENSMUST00000134075.3	ENSMUSG00000025909.12	intestine	15.5
chr1	9299508	9299509	ENSMUST00000134075.3	ENSMUSG00000025909.12	intestine	16.5
chr1	9299508	9299509	ENSMUST00000134075.3	ENSMUSG00000025909.12	kidney	0
chr1	9299508	9299509	ENSMUST00000134075.3	ENSMUSG00000025909.12	kidney	14.5
chr1	9299508	9299509	ENSMUST00000134075.3	ENSMUSG00000025909.12	kidney	15.5
chr1	9299508	9299509	ENSMUST00000134075.3	ENSMUSG00000025909.12	kidney	16.5
chr1	9299508	9299509	ENSMUST00000134075.3	ENSMUSG00000025909.12	limb	11.5
chr1	9299508	9299509	ENSMUST00000134075.3	ENSMUSG00000025909.12	limb	12.5
chr1	9299508	9299509	ENSMUST00000134075.3	ENSMUSG00000025909.12	limb	13.5
chr1	9299508	9299509	ENSMUST00000134075.3	ENSMUSG00000025909.12	limb	14.5
chr1	9299508	9299509	ENSMUST00000134075.3	ENSMUSG00000025909.12	limb	15.5
chr1	9299508	9299509	ENSMUST00000134075.3	ENSMUSG00000025909.12	liver	0
chr1	9299508	9299509	ENSMUST00000134075.3	ENSMUSG00000025909.12	liver	11.5
chr1	9299508	9299509	ENSMUST00000134075.3	ENSMUSG00000025909.12	liver	12.5
chr1	9299508	9299509	ENSMUST00000134075.3	ENSMUSG00000025909.12	liver	13.5
chr1	9299508	9299509	ENSMUST00000134075.3	ENSMUSG00000025909.12	liver	15.5
chr1	9299508	9299509	ENSMUST00000134075.3	ENSMUSG00000025909.12	liver	16.5
chr1	9299508	9299509	ENSMUST00000134075.3	ENSMUSG00000025909.12	lung	14.5
chr1	9299508	9299509	ENSMUST00000134075.3	ENSMUSG00000025909.12	lung	15.5
chr1	9299508	9299509	ENSMUST00000134075.3	ENSMUSG00000025909.12	neural_tube	11.5
chr1	9299508	9299509	ENSMUST00000134075.3	ENSMUSG00000025909.12	neural_tube	12.5
chr1	9299508	9299509	ENSMUST00000134075.3	ENSMUSG00000025909.12	stomach	14.5
chr1	9299508	9299509	ENSMUST00000134075.3	ENSMUSG00000025909.12	stomach	15.5
chr1	9299508	9299509	ENSMUST00000134075.3	ENSMUSG00000025909.12	stomach	16.5
chr1	9299877	9299878	ENSMUST00000140302.3	ENSMUSG00000025909.12	embryonic_facial_prominence	11.5
chr1	9299877	9299878	ENSMUST00000140302.3	ENSMUSG00000025909.12	embryonic_facial_prominence	12.5
chr1	9299877	9299878	ENSMUST00000140302.3	ENSMUSG00000025909.12	embryonic_facial_prominence	13.5
chr1	9299877	9299878	ENSMUST00000140302.3	ENSMUSG00000025909.12	embryonic_facial_prominence	14.5
chr1	9299877	9299878	ENSMUST00000140302.3	ENSMUSG00000025909.12	embryonic_facial_prominence	15.5
chr1	9299877	9299878	ENSMUST00000140302.3	ENSMUSG00000025909.12	heart	0
chr1	9299877	9299878	ENSMUST00000140302.3	ENSMUSG00000025909.12	heart	11.5
chr1	9299877	9299878	ENSMUST00000140302.3	ENSMUSG00000025909.12	heart	12.5
chr1	9299877	9299878	ENSMUST00000140302.3	ENSMUSG00000025909.12	heart	13.5
chr1	9299877	9299878	ENSMUST00000140302.3	ENSMUSG00000025909.12	heart	14.5
chr1	9299877	9299878	ENSMUST00000140302.3	ENSMUSG00000025909.12	heart	16.5
chr1	9299877	9299878	ENSMUST00000140302.3	ENSMUSG00000025909.12	hindbrain	12.5
chr1	9299877	9299878	ENSMUST00000140302.3	ENSMUSG00000025909.12	intestine	0
chr1	9299877	9299878	ENSMUST00000140302.3	ENSMUSG00000025909.12	intestine	15.5
chr1	9299877	9299878	ENSMUST00000140302.3	ENSMUSG00000025909.12	intestine	16.5
chr1	9299877	9299878	ENSMUST00000140302.3	ENSMUSG00000025909.12	kidney	14.5
chr1	9299877	9299878	ENSMUST00000140302.3	ENSMUSG00000025909.12	kidney	15.5
chr1	9299877	9299878	ENSMUST00000140302.3	ENSMUSG00000025909.12	kidney	16.5
chr1	9299877	9299878	ENSMUST00000140302.3	ENSMUSG00000025909.12	limb	11.5
chr1	9299877	9299878	ENSMUST00000140302.3	ENSMUSG00000025909.12	limb	12.5
chr1	9299877	9299878	ENSMUST00000140302.3	ENSMUSG00000025909.12	limb	13.5
chr1	9299877	9299878	ENSMUST00000140302.3	ENSMUSG00000025909.12	limb	14.5
chr1	9299877	9299878	ENSMUST00000140302.3	ENSMUSG00000025909.12	limb	15.5
chr1	9299877	9299878	ENSMUST00000140302.3	ENSMUSG00000025909.12	liver	0
chr1	9299877	9299878	ENSMUST00000140302.3	ENSMUSG00000025909.12	liver	11.5
chr1	9299877	9299878	ENSMUST00000140302.3	ENSMUSG00000025909.12	liver	12.5
chr1	9299877	9299878	ENSMUST00000140302.3	ENSMUSG00000025909.12	liver	13.5
chr1	9299877	9299878	ENSMUST00000140302.3	ENSMUSG00000025909.12	liver	15.5
chr1	9299877	9299878	ENSMUST00000140302.3	ENSMUSG00000025909.12	lung	14.5
chr1	9299877	9299878	ENSMUST00000140302.3	ENSMUSG00000025909.12	lung	15.5
chr1	9299877	9299878	ENSMUST00000140302.3	ENSMUSG00000025909.12	neural_tube	11.5
chr1	9299877	9299878	ENSMUST00000140302.3	ENSMUSG00000025909.12	neural_tube	12.5
chr1	9299877	9299878	ENSMUST00000140302.3	ENSMUSG00000025909.12	stomach	14.5
chr1	9299877	9299878	ENSMUST00000140302.3	ENSMUSG00000025909.12	stomach	15.5
chr1	9299877	9299878	ENSMUST00000140302.3	ENSMUSG00000025909.12	stomach	16.5
chr1	9848271	9848272	ENSMUST00000171265.3	ENSMUSG00000025915.10	embryonic_facial_prominence	11.5
chr1	9848271	9848272	ENSMUST00000171265.3	ENSMUSG00000025915.10	embryonic_facial_prominence	13.5
chr1	9848271	9848272	ENSMUST00000171265.3	ENSMUSG00000025915.10	embryonic_facial_prominence	14.5
chr1	9848271	9848272	ENSMUST00000171265.3	ENSMUSG00000025915.10	forebrain	11.5
chr1	9848271	9848272	ENSMUST00000171265.3	ENSMUSG00000025915.10	forebrain	12.5
chr1	9848271	9848272	ENSMUST00000171265.3	ENSMUSG00000025915.10	forebrain	13.5
chr1	9848271	9848272	ENSMUST00000171265.3	ENSMUSG00000025915.10	forebrain	14.5
chr1	9848271	9848272	ENSMUST00000171265.3	ENSMUSG00000025915.10	heart	13.5
chr1	9848271	9848272	ENSMUST00000171265.3	ENSMUSG00000025915.10	hindbrain	11.5
chr1	9848271	9848272	ENSMUST00000171265.3	ENSMUSG00000025915.10	hindbrain	12.5
chr1	9848271	9848272	ENSMUST00000171265.3	ENSMUSG00000025915.10	hindbrain	13.5
chr1	9848271	9848272	ENSMUST00000171265.3	ENSMUSG00000025915.10	hindbrain	14.5
chr1	9848271	9848272	ENSMUST00000171265.3	ENSMUSG00000025915.10	limb	12.5
chr1	9848271	9848272	ENSMUST00000171265.3	ENSMUSG00000025915.10	liver	11.5
chr1	9848271	9848272	ENSMUST00000171265.3	ENSMUSG00000025915.10	liver	12.5
chr1	9848271	9848272	ENSMUST00000171265.3	ENSMUSG00000025915.10	lung	16.5
chr1	9848271	9848272	ENSMUST00000171265.3	ENSMUSG00000025915.10	midbrain	11.5
chr1	9848271	9848272	ENSMUST00000171265.3	ENSMUSG00000025915.10	midbrain	12.5
chr1	9848271	9848272	ENSMUST00000171265.3	ENSMUSG00000025915.10	midbrain	13.5
chr1	9848271	9848272	ENSMUST00000171265.3	ENSMUSG00000025915.10	neural_tube	11.5
chr1	9848271	9848272	ENSMUST00000171265.3	ENSMUSG00000025915.10	neural_tube	12.5
chr1	9848271	9848272	ENSMUST00000171265.3	ENSMUSG00000025915.10	neural_tube	13.5
chr1	9848271	9848272	ENSMUST00000171265.3	ENSMUSG00000025915.10	neural_tube	15.5
chr1	9848320	9848321	ENSMUST00000188830.2,ENSMUST00000189050.1	ENSMUSG00000025915.10	embryonic_facial_prominence	11.5
chr1	9848320	9848321	ENSMUST00000188830.2,ENSMUST00000189050.1	ENSMUSG00000025915.10	embryonic_facial_prominence	13.5
chr1	9848320	9848321	ENSMUST00000188830.2,ENSMUST00000189050.1	ENSMUSG00000025915.10	embryonic_facial_prominence	14.5
chr1	9848320	9848321	ENSMUST00000188830.2,ENSMUST00000189050.1	ENSMUSG00000025915.10	forebrain	11.5
chr1	9848320	9848321	ENSMUST00000188830.2,ENSMUST00000189050.1	ENSMUSG00000025915.10	forebrain	12.5
chr1	9848320	9848321	ENSMUST00000188830.2,ENSMUST00000189050.1	ENSMUSG00000025915.10	forebrain	13.5
chr1	9848320	9848321	ENSMUST00000188830.2,ENSMUST00000189050.1	ENSMUSG00000025915.10	forebrain	14.5
chr1	9848320	9848321	ENSMUST00000188830.2,ENSMUST00000189050.1	ENSMUSG00000025915.10	heart	13.5
chr1	9848320	9848321	ENSMUST00000188830.2,ENSMUST00000189050.1	ENSMUSG00000025915.10	hindbrain	11.5
chr1	9848320	9848321	ENSMUST00000188830.2,ENSMUST00000189050.1	ENSMUSG00000025915.10	hindbrain	12.5
chr1	9848320	9848321	ENSMUST00000188830.2,ENSMUST00000189050.1	ENSMUSG00000025915.10	hindbrain	13.5
chr1	9848320	9848321	ENSMUST00000188830.2,ENSMUST00000189050.1	ENSMUSG00000025915.10	hindbrain	14.5
chr1	9848320	9848321	ENSMUST00000188830.2,ENSMUST00000189050.1	ENSMUSG00000025915.10	limb	12.5
chr1	9848320	9848321	ENSMUST00000188830.2,ENSMUST00000189050.1	ENSMUSG00000025915.10	liver	11.5
chr1	9848320	9848321	ENSMUST00000188830.2,ENSMUST00000189050.1	ENSMUSG00000025915.10	liver	12.5
chr1	9848320	9848321	ENSMUST00000188830.2,ENSMUST00000189050.1	ENSMUSG00000025915.10	lung	16.5
chr1	9848320	9848321	ENSMUST00000188830.2,ENSMUST00000189050.1	ENSMUSG00000025915.10	midbrain	11.5
chr1	9848320	9848321	ENSMUST00000188830.2,ENSMUST00000189050.1	ENSMUSG00000025915.10	midbrain	12.5
chr1	9848320	9848321	ENSMUST00000188830.2,ENSMUST00000189050.1	ENSMUSG00000025915.10	midbrain	13.5
chr1	9848320	9848321	ENSMUST00000188830.2,ENSMUST00000189050.1	ENSMUSG00000025915.10	neural_tube	11.5
chr1	9848320	9848321	ENSMUST00000188830.2,ENSMUST00000189050.1	ENSMUSG00000025915.10	neural_tube	12.5
chr1	9848320	9848321	ENSMUST00000188830.2,ENSMUST00000189050.1	ENSMUSG00000025915.10	neural_tube	13.5
chr1	9848320	9848321	ENSMUST00000188830.2,ENSMUST00000189050.1	ENSMUSG00000025915.10	neural_tube	15.5
chr1	9848396	9848397	ENSMUST00000097826.5	ENSMUSG00000025915.10	embryonic_facial_prominence	11.5
chr1	9848396	9848397	ENSMUST00000097826.5	ENSMUSG00000025915.10	embryonic_facial_prominence	13.5
chr1	9848396	9848397	ENSMUST00000097826.5	ENSMUSG00000025915.10	embryonic_facial_prominence	14.5
chr1	9848396	9848397	ENSMUST00000097826.5	ENSMUSG00000025915.10	forebrain	11.5
chr1	9848396	9848397	ENSMUST00000097826.5	ENSMUSG00000025915.10	forebrain	12.5
chr1	9848396	9848397	ENSMUST00000097826.5	ENSMUSG00000025915.10	forebrain	13.5
chr1	9848396	9848397	ENSMUST00000097826.5	ENSMUSG00000025915.10	forebrain	14.5
chr1	9848396	9848397	ENSMUST00000097826.5	ENSMUSG00000025915.10	heart	13.5
chr1	9848396	9848397	ENSMUST00000097826.5	ENSMUSG00000025915.10	hindbrain	11.5
chr1	9848396	9848397	ENSMUST00000097826.5	ENSMUSG00000025915.10	hindbrain	12.5
chr1	9848396	9848397	ENSMUST00000097826.5	ENSMUSG00000025915.10	hindbrain	13.5
chr1	9848396	9848397	ENSMUST00000097826.5	ENSMUSG00000025915.10	hindbrain	14.5
chr1	9848396	9848397	ENSMUST00000097826.5	ENSMUSG00000025915.10	limb	12.5
chr1	9848396	9848397	ENSMUST00000097826.5	ENSMUSG00000025915.10	liver	11.5
chr1	9848396	9848397	ENSMUST00000097826.5	ENSMUSG00000025915.10	liver	12.5
chr1	9848396	9848397	ENSMUST00000097826.5	ENSMUSG00000025915.10	lung	16.5
chr1	9848396	9848397	ENSMUST00000097826.5	ENSMUSG00000025915.10	midbrain	11.5
chr1	9848396	9848397	ENSMUST00000097826.5	ENSMUSG00000025915.10	midbrain	12.5
chr1	9848396	9848397	ENSMUST00000097826.5	ENSMUSG00000025915.10	midbrain	13.5
chr1	9848396	9848397	ENSMUST00000097826.5	ENSMUSG00000025915.10	neural_tube	11.5
chr1	9848396	9848397	ENSMUST00000097826.5	ENSMUSG00000025915.10	neural_tube	12.5
chr1	9848396	9848397	ENSMUST00000097826.5	ENSMUSG00000025915.10	neural_tube	13.5
chr1	9848396	9848397	ENSMUST00000097826.5	ENSMUSG00000025915.10	neural_tube	15.5
chr1	9908637	9908638	ENSMUST00000052843.7,ENSMUST00000171802.3	ENSMUSG00000046101.12	liver	12.5
chr1	9908637	9908638	ENSMUST00000052843.7,ENSMUST00000171802.3	ENSMUSG00000046101.12	liver	13.5
chr1	9908637	9908638	ENSMUST00000052843.7,ENSMUST00000171802.3	ENSMUSG00000046101.12	liver	14.5
chr1	9908667	9908668	ENSMUST00000125294.4	ENSMUSG00000046101.12	liver	12.5
chr1	9908667	9908668	ENSMUST00000125294.4	ENSMUSG00000046101.12	liver	13.5
chr1	9908667	9908668	ENSMUST00000125294.4	ENSMUSG00000046101.12	liver	14.5
chr1	9908669	9908670	ENSMUST00000140948.4	ENSMUSG00000046101.12	liver	12.5
chr1	9908669	9908670	ENSMUST00000140948.4	ENSMUSG00000046101.12	liver	13.5
chr1	9908669	9908670	ENSMUST00000140948.4	ENSMUSG00000046101.12	liver	14.5
chr1	9967313	9967314	ENSMUST00000192299.1	ENSMUSG00000104025.1	embryonic_facial_prominence	11.5
chr1	9967313	9967314	ENSMUST00000192299.1	ENSMUSG00000104025.1	embryonic_facial_prominence	12.5
chr1	9967313	9967314	ENSMUST00000192299.1	ENSMUSG00000104025.1	embryonic_facial_prominence	13.5
chr1	9967313	9967314	ENSMUST00000192299.1	ENSMUSG00000104025.1	embryonic_facial_prominence	14.5
chr1	9967313	9967314	ENSMUST00000192299.1	ENSMUSG00000104025.1	embryonic_facial_prominence	15.5
chr1	9967313	9967314	ENSMUST00000192299.1	ENSMUSG00000104025.1	forebrain	0
chr1	9967313	9967314	ENSMUST00000192299.1	ENSMUSG00000104025.1	forebrain	11.5
chr1	9967313	9967314	ENSMUST00000192299.1	ENSMUSG00000104025.1	forebrain	12.5
chr1	9967313	9967314	ENSMUST00000192299.1	ENSMUSG00000104025.1	forebrain	13.5
chr1	9967313	9967314	ENSMUST00000192299.1	ENSMUSG00000104025.1	forebrain	14.5
chr1	9967313	9967314	ENSMUST00000192299.1	ENSMUSG00000104025.1	forebrain	15.5
chr1	9967313	9967314	ENSMUST00000192299.1	ENSMUSG00000104025.1	forebrain	16.5
chr1	9967313	9967314	ENSMUST00000192299.1	ENSMUSG00000104025.1	heart	0
chr1	9967313	9967314	ENSMUST00000192299.1	ENSMUSG00000104025.1	heart	11.5
chr1	9967313	9967314	ENSMUST00000192299.1	ENSMUSG00000104025.1	heart	13.5
chr1	9967313	9967314	ENSMUST00000192299.1	ENSMUSG00000104025.1	heart	14.5
chr1	9967313	9967314	ENSMUST00000192299.1	ENSMUSG00000104025.1	heart	15.5
chr1	9967313	9967314	ENSMUST00000192299.1	ENSMUSG00000104025.1	heart	16.5
chr1	9967313	9967314	ENSMUST00000192299.1	ENSMUSG00000104025.1	hindbrain	0
chr1	9967313	9967314	ENSMUST00000192299.1	ENSMUSG00000104025.1	hindbrain	11.5
chr1	9967313	9967314	ENSMUST00000192299.1	ENSMUSG00000104025.1	hindbrain	12.5
chr1	9967313	9967314	ENSMUST00000192299.1	ENSMUSG00000104025.1	hindbrain	13.5
chr1	9967313	9967314	ENSMUST00000192299.1	ENSMUSG00000104025.1	hindbrain	14.5
chr1	9967313	9967314	ENSMUST00000192299.1	ENSMUSG00000104025.1	hindbrain	15.5
chr1	9967313	9967314	ENSMUST00000192299.1	ENSMUSG00000104025.1	hindbrain	16.5
chr1	9967313	9967314	ENSMUST00000192299.1	ENSMUSG00000104025.1	intestine	0
chr1	9967313	9967314	ENSMUST00000192299.1	ENSMUSG00000104025.1	intestine	14.5
chr1	9967313	9967314	ENSMUST00000192299.1	ENSMUSG00000104025.1	intestine	15.5
chr1	9967313	9967314	ENSMUST00000192299.1	ENSMUSG00000104025.1	intestine	16.5
chr1	9967313	9967314	ENSMUST00000192299.1	ENSMUSG00000104025.1	kidney	14.5
chr1	9967313	9967314	ENSMUST00000192299.1	ENSMUSG00000104025.1	kidney	15.5
chr1	9967313	9967314	ENSMUST00000192299.1	ENSMUSG00000104025.1	kidney	16.5
chr1	9967313	9967314	ENSMUST00000192299.1	ENSMUSG00000104025.1	limb	11.5
chr1	9967313	9967314	ENSMUST00000192299.1	ENSMUSG00000104025.1	limb	12.5
chr1	9967313	9967314	ENSMUST00000192299.1	ENSMUSG00000104025.1	limb	13.5
chr1	9967313	9967314	ENSMUST00000192299.1	ENSMUSG00000104025.1	limb	14.5
chr1	9967313	9967314	ENSMUST00000192299.1	ENSMUSG00000104025.1	limb	15.5
chr1	9967313	9967314	ENSMUST00000192299.1	ENSMUSG00000104025.1	liver	0
chr1	9967313	9967314	ENSMUST00000192299.1	ENSMUSG00000104025.1	liver	11.5
chr1	9967313	9967314	ENSMUST00000192299.1	ENSMUSG00000104025.1	liver	12.5
chr1	9967313	9967314	ENSMUST00000192299.1	ENSMUSG00000104025.1	liver	13.5
chr1	9967313	9967314	ENSMUST00000192299.1	ENSMUSG00000104025.1	liver	14.5
chr1	9967313	9967314	ENSMUST00000192299.1	ENSMUSG00000104025.1	liver	15.5
chr1	9967313	9967314	ENSMUST00000192299.1	ENSMUSG00000104025.1	liver	16.5
chr1	9967313	9967314	ENSMUST00000192299.1	ENSMUSG00000104025.1	lung	0
chr1	9967313	9967314	ENSMUST00000192299.1	ENSMUSG00000104025.1	lung	14.5
chr1	9967313	9967314	ENSMUST00000192299.1	ENSMUSG00000104025.1	lung	15.5
chr1	9967313	9967314	ENSMUST00000192299.1	ENSMUSG00000104025.1	lung	16.5
chr1	9967313	9967314	ENSMUST00000192299.1	ENSMUSG00000104025.1	midbrain	0
chr1	9967313	9967314	ENSMUST00000192299.1	ENSMUSG00000104025.1	midbrain	11.5
chr1	9967313	9967314	ENSMUST00000192299.1	ENSMUSG00000104025.1	midbrain	12.5
chr1	9967313	9967314	ENSMUST00000192299.1	ENSMUSG00000104025.1	midbrain	13.5
chr1	9967313	9967314	ENSMUST00000192299.1	ENSMUSG00000104025.1	midbrain	14.5
chr1	9967313	9967314	ENSMUST00000192299.1	ENSMUSG00000104025.1	midbrain	15.5
chr1	9967313	9967314	ENSMUST00000192299.1	ENSMUSG00000104025.1	midbrain	16.5
chr1	9967313	9967314	ENSMUST00000192299.1	ENSMUSG00000104025.1	neural_tube	11.5
chr1	9967313	9967314	ENSMUST00000192299.1	ENSMUSG00000104025.1	neural_tube	12.5
chr1	9967313	9967314	ENSMUST00000192299.1	ENSMUSG00000104025.1	neural_tube	13.5
chr1	9967313	9967314	ENSMUST00000192299.1	ENSMUSG00000104025.1	neural_tube	14.5
chr1	9967313	9967314	ENSMUST00000192299.1	ENSMUSG00000104025.1	neural_tube	15.5
chr1	9967313	9967314	ENSMUST00000192299.1	ENSMUSG00000104025.1	per_sample_tss/ES_Bruce4_unknown_mm10_18_bivalent.bed_tss.bed
chr1	9967313	9967314	ENSMUST00000192299.1	ENSMUSG00000104025.1	stomach	14.5
chr1	9967313	9967314	ENSMUST00000192299.1	ENSMUSG00000104025.1	stomach	15.5
chr1	9967313	9967314	ENSMUST00000192299.1	ENSMUSG00000104025.1	stomach	16.5
chr1	9967931	9967932	ENSMUST00000185184.1	ENSMUSG00000099032.2	embryonic_facial_prominence	11.5
chr1	9967931	9967932	ENSMUST00000185184.1	ENSMUSG00000099032.2	embryonic_facial_prominence	12.5
chr1	9967931	9967932	ENSMUST00000185184.1	ENSMUSG00000099032.2	embryonic_facial_prominence	13.5
chr1	9967931	9967932	ENSMUST00000185184.1	ENSMUSG00000099032.2	embryonic_facial_prominence	14.5
chr1	9967931	9967932	ENSMUST00000185184.1	ENSMUSG00000099032.2	embryonic_facial_prominence	15.5
chr1	9967931	9967932	ENSMUST00000185184.1	ENSMUSG00000099032.2	forebrain	0
chr1	9967931	9967932	ENSMUST00000185184.1	ENSMUSG00000099032.2	forebrain	11.5
chr1	9967931	9967932	ENSMUST00000185184.1	ENSMUSG00000099032.2	forebrain	12.5
chr1	9967931	9967932	ENSMUST00000185184.1	ENSMUSG00000099032.2	forebrain	13.5
chr1	9967931	9967932	ENSMUST00000185184.1	ENSMUSG00000099032.2	forebrain	14.5
chr1	9967931	9967932	ENSMUST00000185184.1	ENSMUSG00000099032.2	forebrain	15.5
chr1	9967931	9967932	ENSMUST00000185184.1	ENSMUSG00000099032.2	forebrain	16.5
chr1	9967931	9967932	ENSMUST00000185184.1	ENSMUSG00000099032.2	heart	0
chr1	9967931	9967932	ENSMUST00000185184.1	ENSMUSG00000099032.2	heart	11.5
chr1	9967931	9967932	ENSMUST00000185184.1	ENSMUSG00000099032.2	heart	13.5
chr1	9967931	9967932	ENSMUST00000185184.1	ENSMUSG00000099032.2	heart	14.5
chr1	9967931	9967932	ENSMUST00000185184.1	ENSMUSG00000099032.2	heart	15.5
chr1	9967931	9967932	ENSMUST00000185184.1	ENSMUSG00000099032.2	heart	16.5
chr1	9967931	9967932	ENSMUST00000185184.1	ENSMUSG00000099032.2	hindbrain	0
chr1	9967931	9967932	ENSMUST00000185184.1	ENSMUSG00000099032.2	hindbrain	11.5
chr1	9967931	9967932	ENSMUST00000185184.1	ENSMUSG00000099032.2	hindbrain	12.5
chr1	9967931	9967932	ENSMUST00000185184.1	ENSMUSG00000099032.2	hindbrain	13.5
chr1	9967931	9967932	ENSMUST00000185184.1	ENSMUSG00000099032.2	hindbrain	14.5
chr1	9967931	9967932	ENSMUST00000185184.1	ENSMUSG00000099032.2	hindbrain	15.5
chr1	9967931	9967932	ENSMUST00000185184.1	ENSMUSG00000099032.2	hindbrain	16.5
chr1	9967931	9967932	ENSMUST00000185184.1	ENSMUSG00000099032.2	intestine	0
chr1	9967931	9967932	ENSMUST00000185184.1	ENSMUSG00000099032.2	intestine	14.5
chr1	9967931	9967932	ENSMUST00000185184.1	ENSMUSG00000099032.2	intestine	15.5
chr1	9967931	9967932	ENSMUST00000185184.1	ENSMUSG00000099032.2	intestine	16.5
chr1	9967931	9967932	ENSMUST00000185184.1	ENSMUSG00000099032.2	kidney	14.5
chr1	9967931	9967932	ENSMUST00000185184.1	ENSMUSG00000099032.2	kidney	15.5
chr1	9967931	9967932	ENSMUST00000185184.1	ENSMUSG00000099032.2	kidney	16.5
chr1	9967931	9967932	ENSMUST00000185184.1	ENSMUSG00000099032.2	limb	11.5
chr1	9967931	9967932	ENSMUST00000185184.1	ENSMUSG00000099032.2	limb	12.5
chr1	9967931	9967932	ENSMUST00000185184.1	ENSMUSG00000099032.2	limb	13.5
chr1	9967931	9967932	ENSMUST00000185184.1	ENSMUSG00000099032.2	limb	14.5
chr1	9967931	9967932	ENSMUST00000185184.1	ENSMUSG00000099032.2	limb	15.5
chr1	9967931	9967932	ENSMUST00000185184.1	ENSMUSG00000099032.2	liver	0
chr1	9967931	9967932	ENSMUST00000185184.1	ENSMUSG00000099032.2	liver	11.5
chr1	9967931	9967932	ENSMUST00000185184.1	ENSMUSG00000099032.2	liver	12.5
chr1	9967931	9967932	ENSMUST00000185184.1	ENSMUSG00000099032.2	liver	13.5
chr1	9967931	9967932	ENSMUST00000185184.1	ENSMUSG00000099032.2	liver	14.5
chr1	9967931	9967932	ENSMUST00000185184.1	ENSMUSG00000099032.2	liver	15.5
chr1	9967931	9967932	ENSMUST00000185184.1	ENSMUSG00000099032.2	liver	16.5
chr1	9967931	9967932	ENSMUST00000185184.1	ENSMUSG00000099032.2	lung	0
chr1	9967931	9967932	ENSMUST00000185184.1	ENSMUSG00000099032.2	lung	14.5
chr1	9967931	9967932	ENSMUST00000185184.1	ENSMUSG00000099032.2	lung	15.5
chr1	9967931	9967932	ENSMUST00000185184.1	ENSMUSG00000099032.2	lung	16.5
chr1	9967931	9967932	ENSMUST00000185184.1	ENSMUSG00000099032.2	midbrain	0
chr1	9967931	9967932	ENSMUST00000185184.1	ENSMUSG00000099032.2	midbrain	11.5
chr1	9967931	9967932	ENSMUST00000185184.1	ENSMUSG00000099032.2	midbrain	12.5
chr1	9967931	9967932	ENSMUST00000185184.1	ENSMUSG00000099032.2	midbrain	13.5
chr1	9967931	9967932	ENSMUST00000185184.1	ENSMUSG00000099032.2	midbrain	14.5
chr1	9967931	9967932	ENSMUST00000185184.1	ENSMUSG00000099032.2	midbrain	15.5
chr1	9967931	9967932	ENSMUST00000185184.1	ENSMUSG00000099032.2	midbrain	16.5
chr1	9967931	9967932	ENSMUST00000185184.1	ENSMUSG00000099032.2	neural_tube	11.5
chr1	9967931	9967932	ENSMUST00000185184.1	ENSMUSG00000099032.2	neural_tube	12.5
chr1	9967931	9967932	ENSMUST00000185184.1	ENSMUSG00000099032.2	neural_tube	13.5
chr1	9967931	9967932	ENSMUST00000185184.1	ENSMUSG00000099032.2	neural_tube	14.5
chr1	9967931	9967932	ENSMUST00000185184.1	ENSMUSG00000099032.2	neural_tube	15.5
chr1	9967931	9967932	ENSMUST00000185184.1	ENSMUSG00000099032.2	per_sample_tss/ES_Bruce4_unknown_mm10_18_bivalent.bed_tss.bed
chr1	9967931	9967932	ENSMUST00000185184.1	ENSMUSG00000099032.2	stomach	14.5
chr1	9967931	9967932	ENSMUST00000185184.1	ENSMUSG00000099032.2	stomach	15.5
chr1	9967931	9967932	ENSMUST00000185184.1	ENSMUSG00000099032.2	stomach	16.5
chr1	10993464	10993465	ENSMUST00000027056.7	ENSMUSG00000048960.9	liver	0
chr1	10993464	10993465	ENSMUST00000027056.7	ENSMUSG00000048960.9	liver	11.5
chr1	10993464	10993465	ENSMUST00000027056.7	ENSMUSG00000048960.9	liver	12.5
chr1	10993464	10993465	ENSMUST00000027056.7	ENSMUSG00000048960.9	liver	13.5
chr1	10993464	10993465	ENSMUST00000027056.7	ENSMUSG00000048960.9	liver	14.5
chr1	10993464	10993465	ENSMUST00000027056.7	ENSMUSG00000048960.9	liver	15.5
chr1	10993464	10993465	ENSMUST00000027056.7	ENSMUSG00000048960.9	liver	16.5
chr1	10993464	10993465	ENSMUST00000027056.7	ENSMUSG00000048960.9	per_sample_tss/ES_Bruce4_unknown_mm10_18_bivalent.bed_tss.bed
chr1	10993517	10993518	ENSMUST00000190935.1	ENSMUSG00000048960.9	liver	0
chr1	10993517	10993518	ENSMUST00000190935.1	ENSMUSG00000048960.9	liver	11.5
chr1	10993517	10993518	ENSMUST00000190935.1	ENSMUSG00000048960.9	liver	12.5
chr1	10993517	10993518	ENSMUST00000190935.1	ENSMUSG00000048960.9	liver	13.5
chr1	10993517	10993518	ENSMUST00000190935.1	ENSMUSG00000048960.9	liver	14.5
chr1	10993517	10993518	ENSMUST00000190935.1	ENSMUSG00000048960.9	liver	15.5
chr1	10993517	10993518	ENSMUST00000190935.1	ENSMUSG00000048960.9	liver	16.5
chr1	10993517	10993518	ENSMUST00000190935.1	ENSMUSG00000048960.9	per_sample_tss/ES_Bruce4_unknown_mm10_18_bivalent.bed_tss.bed
chr1	11414104	11414105	ENSMUST00000048613.9,ENSMUST00000171690.4	ENSMUSG00000057715.9	heart	11.5
chr1	11414104	11414105	ENSMUST00000048613.9,ENSMUST00000171690.4	ENSMUSG00000057715.9	kidney	15.5
chr1	11414104	11414105	ENSMUST00000048613.9,ENSMUST00000171690.4	ENSMUSG00000057715.9	liver	0
chr1	11414104	11414105	ENSMUST00000048613.9,ENSMUST00000171690.4	ENSMUSG00000057715.9	liver	11.5
chr1	11414104	11414105	ENSMUST00000048613.9,ENSMUST00000171690.4	ENSMUSG00000057715.9	liver	12.5
chr1	11414104	11414105	ENSMUST00000048613.9,ENSMUST00000171690.4	ENSMUSG00000057715.9	liver	13.5
chr1	11414104	11414105	ENSMUST00000048613.9,ENSMUST00000171690.4	ENSMUSG00000057715.9	liver	14.5
chr1	11414104	11414105	ENSMUST00000048613.9,ENSMUST00000171690.4	ENSMUSG00000057715.9	liver	15.5
chr1	11414104	11414105	ENSMUST00000048613.9,ENSMUST00000171690.4	ENSMUSG00000057715.9	liver	16.5
chr1	11414104	11414105	ENSMUST00000048613.9,ENSMUST00000171690.4	ENSMUSG00000057715.9	lung	16.5
chr1	11414104	11414105	ENSMUST00000048613.9,ENSMUST00000171690.4	ENSMUSG00000057715.9	midbrain	11.5
chr1	11414111	11414112	ENSMUST00000141512.3,ENSMUST00000142117.2,ENSMUST00000150870.3	ENSMUSG00000057715.9	heart	11.5
chr1	11414111	11414112	ENSMUST00000141512.3,ENSMUST00000142117.2,ENSMUST00000150870.3	ENSMUSG00000057715.9	kidney	15.5
chr1	11414111	11414112	ENSMUST00000141512.3,ENSMUST00000142117.2,ENSMUST00000150870.3	ENSMUSG00000057715.9	liver	0
chr1	11414111	11414112	ENSMUST00000141512.3,ENSMUST00000142117.2,ENSMUST00000150870.3	ENSMUSG00000057715.9	liver	11.5
chr1	11414111	11414112	ENSMUST00000141512.3,ENSMUST00000142117.2,ENSMUST00000150870.3	ENSMUSG00000057715.9	liver	12.5
chr1	11414111	11414112	ENSMUST00000141512.3,ENSMUST00000142117.2,ENSMUST00000150870.3	ENSMUSG00000057715.9	liver	13.5
chr1	11414111	11414112	ENSMUST00000141512.3,ENSMUST00000142117.2,ENSMUST00000150870.3	ENSMUSG00000057715.9	liver	14.5
chr1	11414111	11414112	ENSMUST00000141512.3,ENSMUST00000142117.2,ENSMUST00000150870.3	ENSMUSG00000057715.9	liver	15.5
chr1	11414111	11414112	ENSMUST00000141512.3,ENSMUST00000142117.2,ENSMUST00000150870.3	ENSMUSG00000057715.9	liver	16.5
chr1	11414111	11414112	ENSMUST00000141512.3,ENSMUST00000142117.2,ENSMUST00000150870.3	ENSMUSG00000057715.9	lung	16.5
chr1	11414111	11414112	ENSMUST00000141512.3,ENSMUST00000142117.2,ENSMUST00000150870.3	ENSMUSG00000057715.9	midbrain	11.5
chr1	11414268	11414269	ENSMUST00000135014.3	ENSMUSG00000057715.9	heart	11.5
chr1	11414268	11414269	ENSMUST00000135014.3	ENSMUSG00000057715.9	kidney	15.5
chr1	11414268	11414269	ENSMUST00000135014.3	ENSMUSG00000057715.9	liver	0
chr1	11414268	11414269	ENSMUST00000135014.3	ENSMUSG00000057715.9	liver	11.5
chr1	11414268	11414269	ENSMUST00000135014.3	ENSMUSG00000057715.9	liver	12.5
chr1	11414268	11414269	ENSMUST00000135014.3	ENSMUSG00000057715.9	liver	13.5
chr1	11414268	11414269	ENSMUST00000135014.3	ENSMUSG00000057715.9	liver	14.5
chr1	11414268	11414269	ENSMUST00000135014.3	ENSMUSG00000057715.9	liver	15.5
chr1	11414268	11414269	ENSMUST00000135014.3	ENSMUSG00000057715.9	liver	16.5
chr1	11414268	11414269	ENSMUST00000135014.3	ENSMUSG00000057715.9	lung	16.5
chr1	11414268	11414269	ENSMUST00000135014.3	ENSMUSG00000057715.9	midbrain	11.5
chr1	11414508	11414509	ENSMUST00000137824.3,ENSMUST00000179089.3,ENSMUST00000185882.2	ENSMUSG00000057715.9	heart	11.5
chr1	11414508	11414509	ENSMUST00000137824.3,ENSMUST00000179089.3,ENSMUST00000185882.2	ENSMUSG00000057715.9	kidney	15.5
chr1	11414508	11414509	ENSMUST00000137824.3,ENSMUST00000179089.3,ENSMUST00000185882.2	ENSMUSG00000057715.9	liver	0
chr1	11414508	11414509	ENSMUST00000137824.3,ENSMUST00000179089.3,ENSMUST00000185882.2	ENSMUSG00000057715.9	liver	11.5
chr1	11414508	11414509	ENSMUST00000137824.3,ENSMUST00000179089.3,ENSMUST00000185882.2	ENSMUSG00000057715.9	liver	12.5
chr1	11414508	11414509	ENSMUST00000137824.3,ENSMUST00000179089.3,ENSMUST00000185882.2	ENSMUSG00000057715.9	liver	13.5
chr1	11414508	11414509	ENSMUST00000137824.3,ENSMUST00000179089.3,ENSMUST00000185882.2	ENSMUSG00000057715.9	liver	14.5
chr1	11414508	11414509	ENSMUST00000137824.3,ENSMUST00000179089.3,ENSMUST00000185882.2	ENSMUSG00000057715.9	liver	15.5
chr1	11414508	11414509	ENSMUST00000137824.3,ENSMUST00000179089.3,ENSMUST00000185882.2	ENSMUSG00000057715.9	liver	16.5
chr1	11414508	11414509	ENSMUST00000137824.3,ENSMUST00000179089.3,ENSMUST00000185882.2	ENSMUSG00000057715.9	lung	16.5
chr1	11414508	11414509	ENSMUST00000137824.3,ENSMUST00000179089.3,ENSMUST00000185882.2	ENSMUSG00000057715.9	midbrain	11.5
chr1	12692276	12692277	ENSMUST00000177608.3	ENSMUSG00000016918.11	forebrain	12.5
chr1	12692276	12692277	ENSMUST00000177608.3	ENSMUSG00000016918.11	forebrain	16.5
chr1	12692276	12692277	ENSMUST00000177608.3	ENSMUSG00000016918.11	heart	0
chr1	12692276	12692277	ENSMUST00000177608.3	ENSMUSG00000016918.11	heart	15.5
chr1	12692276	12692277	ENSMUST00000177608.3	ENSMUSG00000016918.11	hindbrain	13.5
chr1	12692276	12692277	ENSMUST00000177608.3	ENSMUSG00000016918.11	hindbrain	14.5
chr1	12692276	12692277	ENSMUST00000177608.3	ENSMUSG00000016918.11	hindbrain	15.5
chr1	12692276	12692277	ENSMUST00000177608.3	ENSMUSG00000016918.11	hindbrain	16.5
chr1	12692276	12692277	ENSMUST00000177608.3	ENSMUSG00000016918.11	liver	11.5
chr1	12692276	12692277	ENSMUST00000177608.3	ENSMUSG00000016918.11	liver	12.5
chr1	12692276	12692277	ENSMUST00000177608.3	ENSMUSG00000016918.11	midbrain	12.5
chr1	12692276	12692277	ENSMUST00000177608.3	ENSMUSG00000016918.11	neural_tube	11.5
chr1	12692276	12692277	ENSMUST00000177608.3	ENSMUSG00000016918.11	neural_tube	12.5
chr1	12692276	12692277	ENSMUST00000177608.3	ENSMUSG00000016918.11	neural_tube	13.5
chr1	12692276	12692277	ENSMUST00000177608.3	ENSMUSG00000016918.11	neural_tube	14.5
chr1	12692322	12692323	ENSMUST00000180062.3	ENSMUSG00000016918.11	forebrain	12.5
chr1	12692322	12692323	ENSMUST00000180062.3	ENSMUSG00000016918.11	forebrain	16.5
chr1	12692322	12692323	ENSMUST00000180062.3	ENSMUSG00000016918.11	heart	0
chr1	12692322	12692323	ENSMUST00000180062.3	ENSMUSG00000016918.11	heart	15.5
chr1	12692322	12692323	ENSMUST00000180062.3	ENSMUSG00000016918.11	hindbrain	13.5
chr1	12692322	12692323	ENSMUST00000180062.3	ENSMUSG00000016918.11	hindbrain	14.5
chr1	12692322	12692323	ENSMUST00000180062.3	ENSMUSG00000016918.11	hindbrain	15.5
chr1	12692322	12692323	ENSMUST00000180062.3	ENSMUSG00000016918.11	hindbrain	16.5
chr1	12692322	12692323	ENSMUST00000180062.3	ENSMUSG00000016918.11	liver	11.5
chr1	12692322	12692323	ENSMUST00000180062.3	ENSMUSG00000016918.11	liver	12.5
chr1	12692322	12692323	ENSMUST00000180062.3	ENSMUSG00000016918.11	midbrain	12.5
chr1	12692322	12692323	ENSMUST00000180062.3	ENSMUSG00000016918.11	neural_tube	11.5
chr1	12692322	12692323	ENSMUST00000180062.3	ENSMUSG00000016918.11	neural_tube	12.5
chr1	12692322	12692323	ENSMUST00000180062.3	ENSMUSG00000016918.11	neural_tube	13.5
chr1	12692322	12692323	ENSMUST00000180062.3	ENSMUSG00000016918.11	neural_tube	14.5
chr1	12692531	12692532	ENSMUST00000186051.2	ENSMUSG00000016918.11	forebrain	12.5
chr1	12692531	12692532	ENSMUST00000186051.2	ENSMUSG00000016918.11	forebrain	16.5
chr1	12692531	12692532	ENSMUST00000186051.2	ENSMUSG00000016918.11	heart	0
chr1	12692531	12692532	ENSMUST00000186051.2	ENSMUSG00000016918.11	heart	15.5
chr1	12692531	12692532	ENSMUST00000186051.2	ENSMUSG00000016918.11	hindbrain	13.5
chr1	12692531	12692532	ENSMUST00000186051.2	ENSMUSG00000016918.11	hindbrain	14.5
chr1	12692531	12692532	ENSMUST00000186051.2	ENSMUSG00000016918.11	hindbrain	15.5
chr1	12692531	12692532	ENSMUST00000186051.2	ENSMUSG00000016918.11	hindbrain	16.5
chr1	12692531	12692532	ENSMUST00000186051.2	ENSMUSG00000016918.11	liver	11.5
chr1	12692531	12692532	ENSMUST00000186051.2	ENSMUSG00000016918.11	liver	12.5
chr1	12692531	12692532	ENSMUST00000186051.2	ENSMUSG00000016918.11	midbrain	12.5
chr1	12692531	12692532	ENSMUST00000186051.2	ENSMUSG00000016918.11	neural_tube	11.5
chr1	12692531	12692532	ENSMUST00000186051.2	ENSMUSG00000016918.11	neural_tube	12.5
chr1	12692531	12692532	ENSMUST00000186051.2	ENSMUSG00000016918.11	neural_tube	13.5
chr1	12692531	12692532	ENSMUST00000186051.2	ENSMUSG00000016918.11	neural_tube	14.5
chr1	12718458	12718459	ENSMUST00000187376.2	ENSMUSG00000016918.11	liver	0
chr1	12718458	12718459	ENSMUST00000187376.2	ENSMUSG00000016918.11	liver	12.5
chr1	12718458	12718459	ENSMUST00000187376.2	ENSMUSG00000016918.11	midbrain	14.5
chr1	12718528	12718529	ENSMUST00000088585.5	ENSMUSG00000016918.11	liver	0
chr1	12718528	12718529	ENSMUST00000088585.5	ENSMUSG00000016918.11	liver	12.5
chr1	12718528	12718529	ENSMUST00000088585.5	ENSMUSG00000016918.11	midbrain	14.5
chr1	12836027	12836028	ENSMUST00000189447.1	ENSMUSG00000016918.11	liver	11.5
chr1	12836027	12836028	ENSMUST00000189447.1	ENSMUSG00000016918.11	liver	12.5
chr1	12836027	12836028	ENSMUST00000189447.1	ENSMUSG00000016918.11	liver	16.5
chr1	12990913	12990914	ENSMUST00000146763.3,ENSMUST00000147606.2	ENSMUSG00000025938.12	intestine	0
chr1	12990913	12990914	ENSMUST00000146763.3,ENSMUST00000147606.2	ENSMUSG00000025938.12	kidney	16.5
chr1	12990913	12990914	ENSMUST00000146763.3,ENSMUST00000147606.2	ENSMUSG00000025938.12	limb	11.5
chr1	12990913	12990914	ENSMUST00000146763.3,ENSMUST00000147606.2	ENSMUSG00000025938.12	limb	12.5
chr1	12990913	12990914	ENSMUST00000146763.3,ENSMUST00000147606.2	ENSMUSG00000025938.12	liver	0
chr1	12990913	12990914	ENSMUST00000146763.3,ENSMUST00000147606.2	ENSMUSG00000025938.12	liver	11.5
chr1	12990913	12990914	ENSMUST00000146763.3,ENSMUST00000147606.2	ENSMUSG00000025938.12	liver	12.5
chr1	12990913	12990914	ENSMUST00000146763.3,ENSMUST00000147606.2	ENSMUSG00000025938.12	liver	13.5
chr1	12990913	12990914	ENSMUST00000146763.3,ENSMUST00000147606.2	ENSMUSG00000025938.12	liver	14.5
chr1	12990913	12990914	ENSMUST00000146763.3,ENSMUST00000147606.2	ENSMUSG00000025938.12	liver	15.5
chr1	12990913	12990914	ENSMUST00000146763.3,ENSMUST00000147606.2	ENSMUSG00000025938.12	liver	16.5
chr1	12990913	12990914	ENSMUST00000146763.3,ENSMUST00000147606.2	ENSMUSG00000025938.12	lung	0
chr1	12991134	12991135	ENSMUST00000115403.4,ENSMUST00000136197.3	ENSMUSG00000025938.12	intestine	0
chr1	12991134	12991135	ENSMUST00000115403.4,ENSMUST00000136197.3	ENSMUSG00000025938.12	kidney	16.5
chr1	12991134	12991135	ENSMUST00000115403.4,ENSMUST00000136197.3	ENSMUSG00000025938.12	limb	11.5
chr1	12991134	12991135	ENSMUST00000115403.4,ENSMUST00000136197.3	ENSMUSG00000025938.12	limb	12.5
chr1	12991134	12991135	ENSMUST00000115403.4,ENSMUST00000136197.3	ENSMUSG00000025938.12	liver	0
chr1	12991134	12991135	ENSMUST00000115403.4,ENSMUST00000136197.3	ENSMUSG00000025938.12	liver	11.5
chr1	12991134	12991135	ENSMUST00000115403.4,ENSMUST00000136197.3	ENSMUSG00000025938.12	liver	12.5
chr1	12991134	12991135	ENSMUST00000115403.4,ENSMUST00000136197.3	ENSMUSG00000025938.12	liver	13.5
chr1	12991134	12991135	ENSMUST00000115403.4,ENSMUST00000136197.3	ENSMUSG00000025938.12	liver	14.5
chr1	12991134	12991135	ENSMUST00000115403.4,ENSMUST00000136197.3	ENSMUSG00000025938.12	liver	15.5
chr1	12991134	12991135	ENSMUST00000115403.4,ENSMUST00000136197.3	ENSMUSG00000025938.12	liver	16.5
chr1	12991134	12991135	ENSMUST00000115403.4,ENSMUST00000136197.3	ENSMUSG00000025938.12	lung	0
chr1	12991176	12991177	ENSMUST00000115402.3,ENSMUST00000191566.1	ENSMUSG00000025938.12	intestine	0
chr1	12991176	12991177	ENSMUST00000115402.3,ENSMUST00000191566.1	ENSMUSG00000025938.12	kidney	16.5
chr1	12991176	12991177	ENSMUST00000115402.3,ENSMUST00000191566.1	ENSMUSG00000025938.12	limb	11.5
chr1	12991176	12991177	ENSMUST00000115402.3,ENSMUST00000191566.1	ENSMUSG00000025938.12	limb	12.5
chr1	12991176	12991177	ENSMUST00000115402.3,ENSMUST00000191566.1	ENSMUSG00000025938.12	liver	0
chr1	12991176	12991177	ENSMUST00000115402.3,ENSMUST00000191566.1	ENSMUSG00000025938.12	liver	11.5
chr1	12991176	12991177	ENSMUST00000115402.3,ENSMUST00000191566.1	ENSMUSG00000025938.12	liver	12.5
chr1	12991176	12991177	ENSMUST00000115402.3,ENSMUST00000191566.1	ENSMUSG00000025938.12	liver	13.5
chr1	12991176	12991177	ENSMUST00000115402.3,ENSMUST00000191566.1	ENSMUSG00000025938.12	liver	14.5
chr1	12991176	12991177	ENSMUST00000115402.3,ENSMUST00000191566.1	ENSMUSG00000025938.12	liver	15.5
chr1	12991176	12991177	ENSMUST00000115402.3,ENSMUST00000191566.1	ENSMUSG00000025938.12	liver	16.5
chr1	12991176	12991177	ENSMUST00000115402.3,ENSMUST00000191566.1	ENSMUSG00000025938.12	lung	0
chr1	12992649	12992650	ENSMUST00000188454.2	ENSMUSG00000025938.12	intestine	0
chr1	12992649	12992650	ENSMUST00000188454.2	ENSMUSG00000025938.12	kidney	16.5
chr1	12992649	12992650	ENSMUST00000188454.2	ENSMUSG00000025938.12	limb	11.5
chr1	12992649	12992650	ENSMUST00000188454.2	ENSMUSG00000025938.12	limb	12.5
chr1	12992649	12992650	ENSMUST00000188454.2	ENSMUSG00000025938.12	liver	0
chr1	12992649	12992650	ENSMUST00000188454.2	ENSMUSG00000025938.12	liver	11.5
chr1	12992649	12992650	ENSMUST00000188454.2	ENSMUSG00000025938.12	liver	12.5
chr1	12992649	12992650	ENSMUST00000188454.2	ENSMUSG00000025938.12	liver	13.5
chr1	12992649	12992650	ENSMUST00000188454.2	ENSMUSG00000025938.12	liver	14.5
chr1	12992649	12992650	ENSMUST00000188454.2	ENSMUSG00000025938.12	liver	15.5
chr1	12992649	12992650	ENSMUST00000188454.2	ENSMUSG00000025938.12	liver	16.5
chr1	12992649	12992650	ENSMUST00000188454.2	ENSMUSG00000025938.12	lung	0
chr1	13127162	13127163	ENSMUST00000047577.6	ENSMUSG00000042414.7	embryonic_facial_prominence	11.5
chr1	13127162	13127163	ENSMUST00000047577.6	ENSMUSG00000042414.7	embryonic_facial_prominence	14.5
chr1	13127162	13127163	ENSMUST00000047577.6	ENSMUSG00000042414.7	embryonic_facial_prominence	15.5
chr1	13127162	13127163	ENSMUST00000047577.6	ENSMUSG00000042414.7	forebrain	11.5
chr1	13127162	13127163	ENSMUST00000047577.6	ENSMUSG00000042414.7	forebrain	12.5
chr1	13127162	13127163	ENSMUST00000047577.6	ENSMUSG00000042414.7	forebrain	13.5
chr1	13127162	13127163	ENSMUST00000047577.6	ENSMUSG00000042414.7	forebrain	14.5
chr1	13127162	13127163	ENSMUST00000047577.6	ENSMUSG00000042414.7	heart	11.5
chr1	13127162	13127163	ENSMUST00000047577.6	ENSMUSG00000042414.7	heart	12.5
chr1	13127162	13127163	ENSMUST00000047577.6	ENSMUSG00000042414.7	heart	13.5
chr1	13127162	13127163	ENSMUST00000047577.6	ENSMUSG00000042414.7	heart	15.5
chr1	13127162	13127163	ENSMUST00000047577.6	ENSMUSG00000042414.7	heart	16.5
chr1	13127162	13127163	ENSMUST00000047577.6	ENSMUSG00000042414.7	hindbrain	11.5
chr1	13127162	13127163	ENSMUST00000047577.6	ENSMUSG00000042414.7	hindbrain	12.5
chr1	13127162	13127163	ENSMUST00000047577.6	ENSMUSG00000042414.7	kidney	15.5
chr1	13127162	13127163	ENSMUST00000047577.6	ENSMUSG00000042414.7	kidney	16.5
chr1	13127162	13127163	ENSMUST00000047577.6	ENSMUSG00000042414.7	limb	11.5
chr1	13127162	13127163	ENSMUST00000047577.6	ENSMUSG00000042414.7	limb	12.5
chr1	13127162	13127163	ENSMUST00000047577.6	ENSMUSG00000042414.7	limb	13.5
chr1	13127162	13127163	ENSMUST00000047577.6	ENSMUSG00000042414.7	limb	14.5
chr1	13127162	13127163	ENSMUST00000047577.6	ENSMUSG00000042414.7	limb	15.5
chr1	13127162	13127163	ENSMUST00000047577.6	ENSMUSG00000042414.7	liver	11.5
chr1	13127162	13127163	ENSMUST00000047577.6	ENSMUSG00000042414.7	lung	14.5
chr1	13127162	13127163	ENSMUST00000047577.6	ENSMUSG00000042414.7	lung	15.5
chr1	13127162	13127163	ENSMUST00000047577.6	ENSMUSG00000042414.7	lung	16.5
chr1	13127162	13127163	ENSMUST00000047577.6	ENSMUSG00000042414.7	midbrain	11.5
chr1	13127162	13127163	ENSMUST00000047577.6	ENSMUSG00000042414.7	midbrain	12.5
chr1	13127162	13127163	ENSMUST00000047577.6	ENSMUSG00000042414.7	midbrain	13.5
chr1	13127162	13127163	ENSMUST00000047577.6	ENSMUSG00000042414.7	midbrain	16.5
chr1	13127162	13127163	ENSMUST00000047577.6	ENSMUSG00000042414.7	neural_tube	11.5
chr1	14304569	14304570	ENSMUST00000190337.2	ENSMUSG00000025932.10	intestine	14.5
chr1	14304569	14304570	ENSMUST00000190337.2	ENSMUSG00000025932.10	kidney	16.5
chr1	14304569	14304570	ENSMUST00000190337.2	ENSMUSG00000025932.10	limb	12.5
chr1	14304569	14304570	ENSMUST00000190337.2	ENSMUSG00000025932.10	limb	13.5
chr1	14304569	14304570	ENSMUST00000190337.2	ENSMUSG00000025932.10	limb	14.5
chr1	14304569	14304570	ENSMUST00000190337.2	ENSMUSG00000025932.10	limb	15.5
chr1	14304569	14304570	ENSMUST00000190337.2	ENSMUSG00000025932.10	lung	16.5
chr1	14304569	14304570	ENSMUST00000190337.2	ENSMUSG00000025932.10	midbrain	0
chr1	14304569	14304570	ENSMUST00000190337.2	ENSMUSG00000025932.10	midbrain	11.5
chr1	14304569	14304570	ENSMUST00000190337.2	ENSMUSG00000025932.10	midbrain	12.5
chr1	14304569	14304570	ENSMUST00000190337.2	ENSMUSG00000025932.10	midbrain	13.5
chr1	14304569	14304570	ENSMUST00000190337.2	ENSMUSG00000025932.10	midbrain	16.5
chr1	14304569	14304570	ENSMUST00000190337.2	ENSMUSG00000025932.10	neural_tube	13.5
chr1	14304569	14304570	ENSMUST00000190337.2	ENSMUSG00000025932.10	neural_tube	15.5
chr1	14304618	14304619	ENSMUST00000188857.2	ENSMUSG00000025932.10	intestine	14.5
chr1	14304618	14304619	ENSMUST00000188857.2	ENSMUSG00000025932.10	kidney	16.5
chr1	14304618	14304619	ENSMUST00000188857.2	ENSMUSG00000025932.10	limb	12.5
chr1	14304618	14304619	ENSMUST00000188857.2	ENSMUSG00000025932.10	limb	13.5
chr1	14304618	14304619	ENSMUST00000188857.2	ENSMUSG00000025932.10	limb	14.5
chr1	14304618	14304619	ENSMUST00000188857.2	ENSMUSG00000025932.10	limb	15.5
chr1	14304618	14304619	ENSMUST00000188857.2	ENSMUSG00000025932.10	lung	16.5
chr1	14304618	14304619	ENSMUST00000188857.2	ENSMUSG00000025932.10	midbrain	0
chr1	14304618	14304619	ENSMUST00000188857.2	ENSMUSG00000025932.10	midbrain	11.5
chr1	14304618	14304619	ENSMUST00000188857.2	ENSMUSG00000025932.10	midbrain	12.5
chr1	14304618	14304619	ENSMUST00000188857.2	ENSMUSG00000025932.10	midbrain	13.5
chr1	14304618	14304619	ENSMUST00000188857.2	ENSMUSG00000025932.10	midbrain	16.5
chr1	14304618	14304619	ENSMUST00000188857.2	ENSMUSG00000025932.10	neural_tube	13.5
chr1	14304618	14304619	ENSMUST00000188857.2	ENSMUSG00000025932.10	neural_tube	15.5
chr1	14304627	14304628	ENSMUST00000185453.2	ENSMUSG00000025932.10	intestine	14.5
chr1	14304627	14304628	ENSMUST00000185453.2	ENSMUSG00000025932.10	kidney	16.5
chr1	14304627	14304628	ENSMUST00000185453.2	ENSMUSG00000025932.10	limb	12.5
chr1	14304627	14304628	ENSMUST00000185453.2	ENSMUSG00000025932.10	limb	13.5
chr1	14304627	14304628	ENSMUST00000185453.2	ENSMUSG00000025932.10	limb	14.5
chr1	14304627	14304628	ENSMUST00000185453.2	ENSMUSG00000025932.10	limb	15.5
chr1	14304627	14304628	ENSMUST00000185453.2	ENSMUSG00000025932.10	lung	16.5
chr1	14304627	14304628	ENSMUST00000185453.2	ENSMUSG00000025932.10	midbrain	0
chr1	14304627	14304628	ENSMUST00000185453.2	ENSMUSG00000025932.10	midbrain	11.5
chr1	14304627	14304628	ENSMUST00000185453.2	ENSMUSG00000025932.10	midbrain	12.5
chr1	14304627	14304628	ENSMUST00000185453.2	ENSMUSG00000025932.10	midbrain	13.5
chr1	14304627	14304628	ENSMUST00000185453.2	ENSMUSG00000025932.10	midbrain	16.5
chr1	14304627	14304628	ENSMUST00000185453.2	ENSMUSG00000025932.10	neural_tube	13.5
chr1	14304627	14304628	ENSMUST00000185453.2	ENSMUSG00000025932.10	neural_tube	15.5
chr1	14309835	14309836	ENSMUST00000187790.1	ENSMUSG00000025932.10	liver	0
chr1	14309835	14309836	ENSMUST00000187790.1	ENSMUSG00000025932.10	liver	11.5
chr1	14309835	14309836	ENSMUST00000187790.1	ENSMUSG00000025932.10	liver	12.5
chr1	14309835	14309836	ENSMUST00000187790.1	ENSMUSG00000025932.10	liver	13.5
chr1	14309835	14309836	ENSMUST00000187790.1	ENSMUSG00000025932.10	liver	14.5
chr1	14309835	14309836	ENSMUST00000187790.1	ENSMUSG00000025932.10	liver	15.5
chr1	14309835	14309836	ENSMUST00000187790.1	ENSMUSG00000025932.10	liver	16.5
chr1	14310050	14310051	ENSMUST00000185329.1	ENSMUSG00000025932.10	liver	0
chr1	14310050	14310051	ENSMUST00000185329.1	ENSMUSG00000025932.10	liver	11.5
chr1	14310050	14310051	ENSMUST00000185329.1	ENSMUSG00000025932.10	liver	12.5
chr1	14310050	14310051	ENSMUST00000185329.1	ENSMUSG00000025932.10	liver	13.5
chr1	14310050	14310051	ENSMUST00000185329.1	ENSMUSG00000025932.10	liver	14.5
chr1	14310050	14310051	ENSMUST00000185329.1	ENSMUSG00000025932.10	liver	15.5
chr1	14310050	14310051	ENSMUST00000185329.1	ENSMUSG00000025932.10	liver	16.5
chr1	14310118	14310119	ENSMUST00000080664.9	ENSMUSG00000025932.10	liver	0
chr1	14310118	14310119	ENSMUST00000080664.9	ENSMUSG00000025932.10	liver	11.5
chr1	14310118	14310119	ENSMUST00000080664.9	ENSMUSG00000025932.10	liver	12.5
chr1	14310118	14310119	ENSMUST00000080664.9	ENSMUSG00000025932.10	liver	13.5
chr1	14310118	14310119	ENSMUST00000080664.9	ENSMUSG00000025932.10	liver	14.5
chr1	14310118	14310119	ENSMUST00000080664.9	ENSMUSG00000025932.10	liver	15.5
chr1	14310118	14310119	ENSMUST00000080664.9	ENSMUSG00000025932.10	liver	16.5
chr1	14310199	14310200	ENSMUST00000027066.8	ENSMUSG00000025932.10	liver	0
chr1	14310199	14310200	ENSMUST00000027066.8	ENSMUSG00000025932.10	liver	11.5
chr1	14310199	14310200	ENSMUST00000027066.8	ENSMUSG00000025932.10	liver	12.5
chr1	14310199	14310200	ENSMUST00000027066.8	ENSMUSG00000025932.10	liver	13.5
chr1	14310199	14310200	ENSMUST00000027066.8	ENSMUSG00000025932.10	liver	14.5
chr1	14310199	14310200	ENSMUST00000027066.8	ENSMUSG00000025932.10	liver	15.5
chr1	14310199	14310200	ENSMUST00000027066.8	ENSMUSG00000025932.10	liver	16.5
chr1	14310234	14310235	ENSMUST00000168081.4	ENSMUSG00000025932.10	liver	0
chr1	14310234	14310235	ENSMUST00000168081.4	ENSMUSG00000025932.10	liver	11.5
chr1	14310234	14310235	ENSMUST00000168081.4	ENSMUSG00000025932.10	liver	12.5
chr1	14310234	14310235	ENSMUST00000168081.4	ENSMUSG00000025932.10	liver	13.5
chr1	14310234	14310235	ENSMUST00000168081.4	ENSMUSG00000025932.10	liver	14.5
chr1	14310234	14310235	ENSMUST00000168081.4	ENSMUSG00000025932.10	liver	15.5
chr1	14310234	14310235	ENSMUST00000168081.4	ENSMUSG00000025932.10	liver	16.5
chr1	14754664	14754665	ENSMUST00000188982.1	ENSMUSG00000025930.6	embryonic_facial_prominence	11.5
chr1	14754664	14754665	ENSMUST00000188982.1	ENSMUSG00000025930.6	embryonic_facial_prominence	12.5
chr1	14754664	14754665	ENSMUST00000188982.1	ENSMUSG00000025930.6	embryonic_facial_prominence	13.5
chr1	14754664	14754665	ENSMUST00000188982.1	ENSMUSG00000025930.6	embryonic_facial_prominence	14.5
chr1	14754664	14754665	ENSMUST00000188982.1	ENSMUSG00000025930.6	embryonic_facial_prominence	15.5
chr1	14754664	14754665	ENSMUST00000188982.1	ENSMUSG00000025930.6	forebrain	11.5
chr1	14754664	14754665	ENSMUST00000188982.1	ENSMUSG00000025930.6	forebrain	12.5
chr1	14754664	14754665	ENSMUST00000188982.1	ENSMUSG00000025930.6	forebrain	13.5
chr1	14754664	14754665	ENSMUST00000188982.1	ENSMUSG00000025930.6	forebrain	14.5
chr1	14754664	14754665	ENSMUST00000188982.1	ENSMUSG00000025930.6	forebrain	15.5
chr1	14754664	14754665	ENSMUST00000188982.1	ENSMUSG00000025930.6	forebrain	16.5
chr1	14754664	14754665	ENSMUST00000188982.1	ENSMUSG00000025930.6	heart	0
chr1	14754664	14754665	ENSMUST00000188982.1	ENSMUSG00000025930.6	heart	11.5
chr1	14754664	14754665	ENSMUST00000188982.1	ENSMUSG00000025930.6	heart	12.5
chr1	14754664	14754665	ENSMUST00000188982.1	ENSMUSG00000025930.6	heart	13.5
chr1	14754664	14754665	ENSMUST00000188982.1	ENSMUSG00000025930.6	heart	14.5
chr1	14754664	14754665	ENSMUST00000188982.1	ENSMUSG00000025930.6	heart	15.5
chr1	14754664	14754665	ENSMUST00000188982.1	ENSMUSG00000025930.6	heart	16.5
chr1	14754664	14754665	ENSMUST00000188982.1	ENSMUSG00000025930.6	hindbrain	11.5
chr1	14754664	14754665	ENSMUST00000188982.1	ENSMUSG00000025930.6	hindbrain	12.5
chr1	14754664	14754665	ENSMUST00000188982.1	ENSMUSG00000025930.6	hindbrain	13.5
chr1	14754664	14754665	ENSMUST00000188982.1	ENSMUSG00000025930.6	hindbrain	14.5
chr1	14754664	14754665	ENSMUST00000188982.1	ENSMUSG00000025930.6	hindbrain	16.5
chr1	14754664	14754665	ENSMUST00000188982.1	ENSMUSG00000025930.6	intestine	0
chr1	14754664	14754665	ENSMUST00000188982.1	ENSMUSG00000025930.6	intestine	14.5
chr1	14754664	14754665	ENSMUST00000188982.1	ENSMUSG00000025930.6	intestine	15.5
chr1	14754664	14754665	ENSMUST00000188982.1	ENSMUSG00000025930.6	intestine	16.5
chr1	14754664	14754665	ENSMUST00000188982.1	ENSMUSG00000025930.6	kidney	0
chr1	14754664	14754665	ENSMUST00000188982.1	ENSMUSG00000025930.6	kidney	14.5
chr1	14754664	14754665	ENSMUST00000188982.1	ENSMUSG00000025930.6	kidney	15.5
chr1	14754664	14754665	ENSMUST00000188982.1	ENSMUSG00000025930.6	kidney	16.5
chr1	14754664	14754665	ENSMUST00000188982.1	ENSMUSG00000025930.6	limb	11.5
chr1	14754664	14754665	ENSMUST00000188982.1	ENSMUSG00000025930.6	limb	12.5
chr1	14754664	14754665	ENSMUST00000188982.1	ENSMUSG00000025930.6	limb	13.5
chr1	14754664	14754665	ENSMUST00000188982.1	ENSMUSG00000025930.6	limb	14.5
chr1	14754664	14754665	ENSMUST00000188982.1	ENSMUSG00000025930.6	limb	15.5
chr1	14754664	14754665	ENSMUST00000188982.1	ENSMUSG00000025930.6	liver	11.5
chr1	14754664	14754665	ENSMUST00000188982.1	ENSMUSG00000025930.6	liver	13.5
chr1	14754664	14754665	ENSMUST00000188982.1	ENSMUSG00000025930.6	lung	0
chr1	14754664	14754665	ENSMUST00000188982.1	ENSMUSG00000025930.6	lung	14.5
chr1	14754664	14754665	ENSMUST00000188982.1	ENSMUSG00000025930.6	lung	15.5
chr1	14754664	14754665	ENSMUST00000188982.1	ENSMUSG00000025930.6	lung	16.5
chr1	14754664	14754665	ENSMUST00000188982.1	ENSMUSG00000025930.6	midbrain	11.5
chr1	14754664	14754665	ENSMUST00000188982.1	ENSMUSG00000025930.6	midbrain	12.5
chr1	14754664	14754665	ENSMUST00000188982.1	ENSMUSG00000025930.6	midbrain	13.5
chr1	14754664	14754665	ENSMUST00000188982.1	ENSMUSG00000025930.6	midbrain	14.5
chr1	14754664	14754665	ENSMUST00000188982.1	ENSMUSG00000025930.6	midbrain	16.5
chr1	14754664	14754665	ENSMUST00000188982.1	ENSMUSG00000025930.6	neural_tube	11.5
chr1	14754664	14754665	ENSMUST00000188982.1	ENSMUSG00000025930.6	neural_tube	12.5
chr1	14754664	14754665	ENSMUST00000188982.1	ENSMUSG00000025930.6	neural_tube	13.5
chr1	14754664	14754665	ENSMUST00000188982.1	ENSMUSG00000025930.6	neural_tube	14.5
chr1	14754664	14754665	ENSMUST00000188982.1	ENSMUSG00000025930.6	neural_tube	15.5
chr1	14754664	14754665	ENSMUST00000188982.1	ENSMUSG00000025930.6	stomach	16.5
chr1	14755352	14755353	ENSMUST00000190719.1	ENSMUSG00000025930.6	embryonic_facial_prominence	11.5
chr1	14755352	14755353	ENSMUST00000190719.1	ENSMUSG00000025930.6	embryonic_facial_prominence	12.5
chr1	14755352	14755353	ENSMUST00000190719.1	ENSMUSG00000025930.6	embryonic_facial_prominence	13.5
chr1	14755352	14755353	ENSMUST00000190719.1	ENSMUSG00000025930.6	embryonic_facial_prominence	14.5
chr1	14755352	14755353	ENSMUST00000190719.1	ENSMUSG00000025930.6	embryonic_facial_prominence	15.5
chr1	14755352	14755353	ENSMUST00000190719.1	ENSMUSG00000025930.6	forebrain	11.5
chr1	14755352	14755353	ENSMUST00000190719.1	ENSMUSG00000025930.6	forebrain	12.5
chr1	14755352	14755353	ENSMUST00000190719.1	ENSMUSG00000025930.6	forebrain	13.5
chr1	14755352	14755353	ENSMUST00000190719.1	ENSMUSG00000025930.6	forebrain	14.5
chr1	14755352	14755353	ENSMUST00000190719.1	ENSMUSG00000025930.6	forebrain	15.5
chr1	14755352	14755353	ENSMUST00000190719.1	ENSMUSG00000025930.6	forebrain	16.5
chr1	14755352	14755353	ENSMUST00000190719.1	ENSMUSG00000025930.6	heart	0
chr1	14755352	14755353	ENSMUST00000190719.1	ENSMUSG00000025930.6	heart	11.5
chr1	14755352	14755353	ENSMUST00000190719.1	ENSMUSG00000025930.6	heart	12.5
chr1	14755352	14755353	ENSMUST00000190719.1	ENSMUSG00000025930.6	heart	13.5
chr1	14755352	14755353	ENSMUST00000190719.1	ENSMUSG00000025930.6	heart	14.5
chr1	14755352	14755353	ENSMUST00000190719.1	ENSMUSG00000025930.6	heart	15.5
chr1	14755352	14755353	ENSMUST00000190719.1	ENSMUSG00000025930.6	heart	16.5
chr1	14755352	14755353	ENSMUST00000190719.1	ENSMUSG00000025930.6	hindbrain	11.5
chr1	14755352	14755353	ENSMUST00000190719.1	ENSMUSG00000025930.6	hindbrain	12.5
chr1	14755352	14755353	ENSMUST00000190719.1	ENSMUSG00000025930.6	hindbrain	13.5
chr1	14755352	14755353	ENSMUST00000190719.1	ENSMUSG00000025930.6	hindbrain	14.5
chr1	14755352	14755353	ENSMUST00000190719.1	ENSMUSG00000025930.6	hindbrain	16.5
chr1	14755352	14755353	ENSMUST00000190719.1	ENSMUSG00000025930.6	intestine	0
chr1	14755352	14755353	ENSMUST00000190719.1	ENSMUSG00000025930.6	intestine	14.5
chr1	14755352	14755353	ENSMUST00000190719.1	ENSMUSG00000025930.6	intestine	15.5
chr1	14755352	14755353	ENSMUST00000190719.1	ENSMUSG00000025930.6	intestine	16.5
chr1	14755352	14755353	ENSMUST00000190719.1	ENSMUSG00000025930.6	kidney	0
chr1	14755352	14755353	ENSMUST00000190719.1	ENSMUSG00000025930.6	kidney	14.5
chr1	14755352	14755353	ENSMUST00000190719.1	ENSMUSG00000025930.6	kidney	15.5
chr1	14755352	14755353	ENSMUST00000190719.1	ENSMUSG00000025930.6	kidney	16.5
chr1	14755352	14755353	ENSMUST00000190719.1	ENSMUSG00000025930.6	limb	11.5
chr1	14755352	14755353	ENSMUST00000190719.1	ENSMUSG00000025930.6	limb	12.5
chr1	14755352	14755353	ENSMUST00000190719.1	ENSMUSG00000025930.6	limb	13.5
chr1	14755352	14755353	ENSMUST00000190719.1	ENSMUSG00000025930.6	limb	14.5
chr1	14755352	14755353	ENSMUST00000190719.1	ENSMUSG00000025930.6	limb	15.5
chr1	14755352	14755353	ENSMUST00000190719.1	ENSMUSG00000025930.6	liver	0
chr1	14755352	14755353	ENSMUST00000190719.1	ENSMUSG00000025930.6	liver	11.5
chr1	14755352	14755353	ENSMUST00000190719.1	ENSMUSG00000025930.6	liver	12.5
chr1	14755352	14755353	ENSMUST00000190719.1	ENSMUSG00000025930.6	liver	13.5
chr1	14755352	14755353	ENSMUST00000190719.1	ENSMUSG00000025930.6	liver	14.5
chr1	14755352	14755353	ENSMUST00000190719.1	ENSMUSG00000025930.6	liver	15.5
chr1	14755352	14755353	ENSMUST00000190719.1	ENSMUSG00000025930.6	liver	16.5
chr1	14755352	14755353	ENSMUST00000190719.1	ENSMUSG00000025930.6	lung	0
chr1	14755352	14755353	ENSMUST00000190719.1	ENSMUSG00000025930.6	lung	14.5
chr1	14755352	14755353	ENSMUST00000190719.1	ENSMUSG00000025930.6	lung	15.5
chr1	14755352	14755353	ENSMUST00000190719.1	ENSMUSG00000025930.6	lung	16.5
chr1	14755352	14755353	ENSMUST00000190719.1	ENSMUSG00000025930.6	midbrain	11.5
chr1	14755352	14755353	ENSMUST00000190719.1	ENSMUSG00000025930.6	midbrain	12.5
chr1	14755352	14755353	ENSMUST00000190719.1	ENSMUSG00000025930.6	midbrain	13.5
chr1	14755352	14755353	ENSMUST00000190719.1	ENSMUSG00000025930.6	midbrain	14.5
chr1	14755352	14755353	ENSMUST00000190719.1	ENSMUSG00000025930.6	midbrain	16.5
chr1	14755352	14755353	ENSMUST00000190719.1	ENSMUSG00000025930.6	neural_tube	11.5
chr1	14755352	14755353	ENSMUST00000190719.1	ENSMUSG00000025930.6	neural_tube	12.5
chr1	14755352	14755353	ENSMUST00000190719.1	ENSMUSG00000025930.6	neural_tube	13.5
chr1	14755352	14755353	ENSMUST00000190719.1	ENSMUSG00000025930.6	neural_tube	14.5
chr1	14755352	14755353	ENSMUST00000190719.1	ENSMUSG00000025930.6	neural_tube	15.5
chr1	14755352	14755353	ENSMUST00000190719.1	ENSMUSG00000025930.6	stomach	16.5
chr1	14755453	14755454	ENSMUST00000067599.1	ENSMUSG00000054493.2	embryonic_facial_prominence	11.5
chr1	14755453	14755454	ENSMUST00000067599.1	ENSMUSG00000054493.2	embryonic_facial_prominence	12.5
chr1	14755453	14755454	ENSMUST00000067599.1	ENSMUSG00000054493.2	embryonic_facial_prominence	13.5
chr1	14755453	14755454	ENSMUST00000067599.1	ENSMUSG00000054493.2	embryonic_facial_prominence	14.5
chr1	14755453	14755454	ENSMUST00000067599.1	ENSMUSG00000054493.2	embryonic_facial_prominence	15.5
chr1	14755453	14755454	ENSMUST00000067599.1	ENSMUSG00000054493.2	forebrain	11.5
chr1	14755453	14755454	ENSMUST00000067599.1	ENSMUSG00000054493.2	forebrain	12.5
chr1	14755453	14755454	ENSMUST00000067599.1	ENSMUSG00000054493.2	forebrain	13.5
chr1	14755453	14755454	ENSMUST00000067599.1	ENSMUSG00000054493.2	forebrain	14.5
chr1	14755453	14755454	ENSMUST00000067599.1	ENSMUSG00000054493.2	forebrain	15.5
chr1	14755453	14755454	ENSMUST00000067599.1	ENSMUSG00000054493.2	forebrain	16.5
chr1	14755453	14755454	ENSMUST00000067599.1	ENSMUSG00000054493.2	heart	0
chr1	14755453	14755454	ENSMUST00000067599.1	ENSMUSG00000054493.2	heart	11.5
chr1	14755453	14755454	ENSMUST00000067599.1	ENSMUSG00000054493.2	heart	12.5
chr1	14755453	14755454	ENSMUST00000067599.1	ENSMUSG00000054493.2	heart	13.5
chr1	14755453	14755454	ENSMUST00000067599.1	ENSMUSG00000054493.2	heart	14.5
chr1	14755453	14755454	ENSMUST00000067599.1	ENSMUSG00000054493.2	heart	15.5
chr1	14755453	14755454	ENSMUST00000067599.1	ENSMUSG00000054493.2	heart	16.5
chr1	14755453	14755454	ENSMUST00000067599.1	ENSMUSG00000054493.2	hindbrain	11.5
chr1	14755453	14755454	ENSMUST00000067599.1	ENSMUSG00000054493.2	hindbrain	12.5
chr1	14755453	14755454	ENSMUST00000067599.1	ENSMUSG00000054493.2	hindbrain	13.5
chr1	14755453	14755454	ENSMUST00000067599.1	ENSMUSG00000054493.2	hindbrain	14.5
chr1	14755453	14755454	ENSMUST00000067599.1	ENSMUSG00000054493.2	hindbrain	16.5
chr1	14755453	14755454	ENSMUST00000067599.1	ENSMUSG00000054493.2	intestine	0
chr1	14755453	14755454	ENSMUST00000067599.1	ENSMUSG00000054493.2	intestine	14.5
chr1	14755453	14755454	ENSMUST00000067599.1	ENSMUSG00000054493.2	intestine	15.5
chr1	14755453	14755454	ENSMUST00000067599.1	ENSMUSG00000054493.2	intestine	16.5
chr1	14755453	14755454	ENSMUST00000067599.1	ENSMUSG00000054493.2	kidney	0
chr1	14755453	14755454	ENSMUST00000067599.1	ENSMUSG00000054493.2	kidney	14.5
chr1	14755453	14755454	ENSMUST00000067599.1	ENSMUSG00000054493.2	kidney	15.5
chr1	14755453	14755454	ENSMUST00000067599.1	ENSMUSG00000054493.2	kidney	16.5
chr1	14755453	14755454	ENSMUST00000067599.1	ENSMUSG00000054493.2	limb	11.5
chr1	14755453	14755454	ENSMUST00000067599.1	ENSMUSG00000054493.2	limb	12.5
chr1	14755453	14755454	ENSMUST00000067599.1	ENSMUSG00000054493.2	limb	13.5
chr1	14755453	14755454	ENSMUST00000067599.1	ENSMUSG00000054493.2	limb	14.5
chr1	14755453	14755454	ENSMUST00000067599.1	ENSMUSG00000054493.2	limb	15.5
chr1	14755453	14755454	ENSMUST00000067599.1	ENSMUSG00000054493.2	liver	0
chr1	14755453	14755454	ENSMUST00000067599.1	ENSMUSG00000054493.2	liver	11.5
chr1	14755453	14755454	ENSMUST00000067599.1	ENSMUSG00000054493.2	liver	12.5
chr1	14755453	14755454	ENSMUST00000067599.1	ENSMUSG00000054493.2	liver	13.5
chr1	14755453	14755454	ENSMUST00000067599.1	ENSMUSG00000054493.2	liver	14.5
chr1	14755453	14755454	ENSMUST00000067599.1	ENSMUSG00000054493.2	liver	15.5
chr1	14755453	14755454	ENSMUST00000067599.1	ENSMUSG00000054493.2	liver	16.5
chr1	14755453	14755454	ENSMUST00000067599.1	ENSMUSG00000054493.2	lung	0
chr1	14755453	14755454	ENSMUST00000067599.1	ENSMUSG00000054493.2	lung	14.5
chr1	14755453	14755454	ENSMUST00000067599.1	ENSMUSG00000054493.2	lung	15.5
chr1	14755453	14755454	ENSMUST00000067599.1	ENSMUSG00000054493.2	lung	16.5
chr1	14755453	14755454	ENSMUST00000067599.1	ENSMUSG00000054493.2	midbrain	11.5
chr1	14755453	14755454	ENSMUST00000067599.1	ENSMUSG00000054493.2	midbrain	12.5
chr1	14755453	14755454	ENSMUST00000067599.1	ENSMUSG00000054493.2	midbrain	13.5
chr1	14755453	14755454	ENSMUST00000067599.1	ENSMUSG00000054493.2	midbrain	14.5
chr1	14755453	14755454	ENSMUST00000067599.1	ENSMUSG00000054493.2	midbrain	16.5
chr1	14755453	14755454	ENSMUST00000067599.1	ENSMUSG00000054493.2	neural_tube	11.5
chr1	14755453	14755454	ENSMUST00000067599.1	ENSMUSG00000054493.2	neural_tube	12.5
chr1	14755453	14755454	ENSMUST00000067599.1	ENSMUSG00000054493.2	neural_tube	13.5
chr1	14755453	14755454	ENSMUST00000067599.1	ENSMUSG00000054493.2	neural_tube	14.5
chr1	14755453	14755454	ENSMUST00000067599.1	ENSMUSG00000054493.2	neural_tube	15.5
chr1	14755453	14755454	ENSMUST00000067599.1	ENSMUSG00000054493.2	stomach	16.5
chr1	14755989	14755990	ENSMUST00000027062.6	ENSMUSG00000025930.6	embryonic_facial_prominence	11.5
chr1	14755989	14755990	ENSMUST00000027062.6	ENSMUSG00000025930.6	embryonic_facial_prominence	12.5
chr1	14755989	14755990	ENSMUST00000027062.6	ENSMUSG00000025930.6	embryonic_facial_prominence	13.5
chr1	14755989	14755990	ENSMUST00000027062.6	ENSMUSG00000025930.6	embryonic_facial_prominence	14.5
chr1	14755989	14755990	ENSMUST00000027062.6	ENSMUSG00000025930.6	embryonic_facial_prominence	15.5
chr1	14755989	14755990	ENSMUST00000027062.6	ENSMUSG00000025930.6	forebrain	11.5
chr1	14755989	14755990	ENSMUST00000027062.6	ENSMUSG00000025930.6	forebrain	12.5
chr1	14755989	14755990	ENSMUST00000027062.6	ENSMUSG00000025930.6	forebrain	13.5
chr1	14755989	14755990	ENSMUST00000027062.6	ENSMUSG00000025930.6	forebrain	14.5
chr1	14755989	14755990	ENSMUST00000027062.6	ENSMUSG00000025930.6	forebrain	15.5
chr1	14755989	14755990	ENSMUST00000027062.6	ENSMUSG00000025930.6	forebrain	16.5
chr1	14755989	14755990	ENSMUST00000027062.6	ENSMUSG00000025930.6	heart	0
chr1	14755989	14755990	ENSMUST00000027062.6	ENSMUSG00000025930.6	heart	11.5
chr1	14755989	14755990	ENSMUST00000027062.6	ENSMUSG00000025930.6	heart	12.5
chr1	14755989	14755990	ENSMUST00000027062.6	ENSMUSG00000025930.6	heart	13.5
chr1	14755989	14755990	ENSMUST00000027062.6	ENSMUSG00000025930.6	heart	14.5
chr1	14755989	14755990	ENSMUST00000027062.6	ENSMUSG00000025930.6	heart	15.5
chr1	14755989	14755990	ENSMUST00000027062.6	ENSMUSG00000025930.6	heart	16.5
chr1	14755989	14755990	ENSMUST00000027062.6	ENSMUSG00000025930.6	hindbrain	11.5
chr1	14755989	14755990	ENSMUST00000027062.6	ENSMUSG00000025930.6	hindbrain	12.5
chr1	14755989	14755990	ENSMUST00000027062.6	ENSMUSG00000025930.6	hindbrain	13.5
chr1	14755989	14755990	ENSMUST00000027062.6	ENSMUSG00000025930.6	hindbrain	14.5
chr1	14755989	14755990	ENSMUST00000027062.6	ENSMUSG00000025930.6	hindbrain	16.5
chr1	14755989	14755990	ENSMUST00000027062.6	ENSMUSG00000025930.6	intestine	0
chr1	14755989	14755990	ENSMUST00000027062.6	ENSMUSG00000025930.6	intestine	14.5
chr1	14755989	14755990	ENSMUST00000027062.6	ENSMUSG00000025930.6	intestine	15.5
chr1	14755989	14755990	ENSMUST00000027062.6	ENSMUSG00000025930.6	intestine	16.5
chr1	14755989	14755990	ENSMUST00000027062.6	ENSMUSG00000025930.6	kidney	0
chr1	14755989	14755990	ENSMUST00000027062.6	ENSMUSG00000025930.6	kidney	14.5
chr1	14755989	14755990	ENSMUST00000027062.6	ENSMUSG00000025930.6	kidney	15.5
chr1	14755989	14755990	ENSMUST00000027062.6	ENSMUSG00000025930.6	kidney	16.5
chr1	14755989	14755990	ENSMUST00000027062.6	ENSMUSG00000025930.6	limb	11.5
chr1	14755989	14755990	ENSMUST00000027062.6	ENSMUSG00000025930.6	limb	12.5
chr1	14755989	14755990	ENSMUST00000027062.6	ENSMUSG00000025930.6	limb	13.5
chr1	14755989	14755990	ENSMUST00000027062.6	ENSMUSG00000025930.6	limb	14.5
chr1	14755989	14755990	ENSMUST00000027062.6	ENSMUSG00000025930.6	limb	15.5
chr1	14755989	14755990	ENSMUST00000027062.6	ENSMUSG00000025930.6	liver	0
chr1	14755989	14755990	ENSMUST00000027062.6	ENSMUSG00000025930.6	liver	11.5
chr1	14755989	14755990	ENSMUST00000027062.6	ENSMUSG00000025930.6	liver	12.5
chr1	14755989	14755990	ENSMUST00000027062.6	ENSMUSG00000025930.6	liver	13.5
chr1	14755989	14755990	ENSMUST00000027062.6	ENSMUSG00000025930.6	liver	14.5
chr1	14755989	14755990	ENSMUST00000027062.6	ENSMUSG00000025930.6	liver	15.5
chr1	14755989	14755990	ENSMUST00000027062.6	ENSMUSG00000025930.6	liver	16.5
chr1	14755989	14755990	ENSMUST00000027062.6	ENSMUSG00000025930.6	lung	0
chr1	14755989	14755990	ENSMUST00000027062.6	ENSMUSG00000025930.6	lung	14.5
chr1	14755989	14755990	ENSMUST00000027062.6	ENSMUSG00000025930.6	lung	15.5
chr1	14755989	14755990	ENSMUST00000027062.6	ENSMUSG00000025930.6	lung	16.5
chr1	14755989	14755990	ENSMUST00000027062.6	ENSMUSG00000025930.6	midbrain	11.5
chr1	14755989	14755990	ENSMUST00000027062.6	ENSMUSG00000025930.6	midbrain	12.5
chr1	14755989	14755990	ENSMUST00000027062.6	ENSMUSG00000025930.6	midbrain	13.5
chr1	14755989	14755990	ENSMUST00000027062.6	ENSMUSG00000025930.6	midbrain	14.5
chr1	14755989	14755990	ENSMUST00000027062.6	ENSMUSG00000025930.6	midbrain	16.5
chr1	14755989	14755990	ENSMUST00000027062.6	ENSMUSG00000025930.6	neural_tube	11.5
chr1	14755989	14755990	ENSMUST00000027062.6	ENSMUSG00000025930.6	neural_tube	12.5
chr1	14755989	14755990	ENSMUST00000027062.6	ENSMUSG00000025930.6	neural_tube	13.5
chr1	14755989	14755990	ENSMUST00000027062.6	ENSMUSG00000025930.6	neural_tube	14.5
chr1	14755989	14755990	ENSMUST00000027062.6	ENSMUSG00000025930.6	neural_tube	15.5
chr1	14755989	14755990	ENSMUST00000027062.6	ENSMUSG00000025930.6	stomach	16.5
chr1	14755991	14755992	ENSMUST00000190471.1	ENSMUSG00000025930.6	embryonic_facial_prominence	11.5
chr1	14755991	14755992	ENSMUST00000190471.1	ENSMUSG00000025930.6	embryonic_facial_prominence	12.5
chr1	14755991	14755992	ENSMUST00000190471.1	ENSMUSG00000025930.6	embryonic_facial_prominence	13.5
chr1	14755991	14755992	ENSMUST00000190471.1	ENSMUSG00000025930.6	embryonic_facial_prominence	14.5
chr1	14755991	14755992	ENSMUST00000190471.1	ENSMUSG00000025930.6	embryonic_facial_prominence	15.5
chr1	14755991	14755992	ENSMUST00000190471.1	ENSMUSG00000025930.6	forebrain	11.5
chr1	14755991	14755992	ENSMUST00000190471.1	ENSMUSG00000025930.6	forebrain	12.5
chr1	14755991	14755992	ENSMUST00000190471.1	ENSMUSG00000025930.6	forebrain	13.5
chr1	14755991	14755992	ENSMUST00000190471.1	ENSMUSG00000025930.6	forebrain	14.5
chr1	14755991	14755992	ENSMUST00000190471.1	ENSMUSG00000025930.6	forebrain	15.5
chr1	14755991	14755992	ENSMUST00000190471.1	ENSMUSG00000025930.6	forebrain	16.5
chr1	14755991	14755992	ENSMUST00000190471.1	ENSMUSG00000025930.6	heart	0
chr1	14755991	14755992	ENSMUST00000190471.1	ENSMUSG00000025930.6	heart	11.5
chr1	14755991	14755992	ENSMUST00000190471.1	ENSMUSG00000025930.6	heart	12.5
chr1	14755991	14755992	ENSMUST00000190471.1	ENSMUSG00000025930.6	heart	13.5
chr1	14755991	14755992	ENSMUST00000190471.1	ENSMUSG00000025930.6	heart	14.5
chr1	14755991	14755992	ENSMUST00000190471.1	ENSMUSG00000025930.6	heart	15.5
chr1	14755991	14755992	ENSMUST00000190471.1	ENSMUSG00000025930.6	heart	16.5
chr1	14755991	14755992	ENSMUST00000190471.1	ENSMUSG00000025930.6	hindbrain	11.5
chr1	14755991	14755992	ENSMUST00000190471.1	ENSMUSG00000025930.6	hindbrain	12.5
chr1	14755991	14755992	ENSMUST00000190471.1	ENSMUSG00000025930.6	hindbrain	13.5
chr1	14755991	14755992	ENSMUST00000190471.1	ENSMUSG00000025930.6	hindbrain	14.5
chr1	14755991	14755992	ENSMUST00000190471.1	ENSMUSG00000025930.6	hindbrain	16.5
chr1	14755991	14755992	ENSMUST00000190471.1	ENSMUSG00000025930.6	intestine	0
chr1	14755991	14755992	ENSMUST00000190471.1	ENSMUSG00000025930.6	intestine	14.5
chr1	14755991	14755992	ENSMUST00000190471.1	ENSMUSG00000025930.6	intestine	15.5
chr1	14755991	14755992	ENSMUST00000190471.1	ENSMUSG00000025930.6	intestine	16.5
chr1	14755991	14755992	ENSMUST00000190471.1	ENSMUSG00000025930.6	kidney	0
chr1	14755991	14755992	ENSMUST00000190471.1	ENSMUSG00000025930.6	kidney	14.5
chr1	14755991	14755992	ENSMUST00000190471.1	ENSMUSG00000025930.6	kidney	15.5
chr1	14755991	14755992	ENSMUST00000190471.1	ENSMUSG00000025930.6	kidney	16.5
chr1	14755991	14755992	ENSMUST00000190471.1	ENSMUSG00000025930.6	limb	11.5
chr1	14755991	14755992	ENSMUST00000190471.1	ENSMUSG00000025930.6	limb	12.5
chr1	14755991	14755992	ENSMUST00000190471.1	ENSMUSG00000025930.6	limb	13.5
chr1	14755991	14755992	ENSMUST00000190471.1	ENSMUSG00000025930.6	limb	14.5
chr1	14755991	14755992	ENSMUST00000190471.1	ENSMUSG00000025930.6	limb	15.5
chr1	14755991	14755992	ENSMUST00000190471.1	ENSMUSG00000025930.6	liver	0
chr1	14755991	14755992	ENSMUST00000190471.1	ENSMUSG00000025930.6	liver	11.5
chr1	14755991	14755992	ENSMUST00000190471.1	ENSMUSG00000025930.6	liver	12.5
chr1	14755991	14755992	ENSMUST00000190471.1	ENSMUSG00000025930.6	liver	13.5
chr1	14755991	14755992	ENSMUST00000190471.1	ENSMUSG00000025930.6	liver	14.5
chr1	14755991	14755992	ENSMUST00000190471.1	ENSMUSG00000025930.6	liver	15.5
chr1	14755991	14755992	ENSMUST00000190471.1	ENSMUSG00000025930.6	liver	16.5
chr1	14755991	14755992	ENSMUST00000190471.1	ENSMUSG00000025930.6	lung	0
chr1	14755991	14755992	ENSMUST00000190471.1	ENSMUSG00000025930.6	lung	14.5
chr1	14755991	14755992	ENSMUST00000190471.1	ENSMUSG00000025930.6	lung	15.5
chr1	14755991	14755992	ENSMUST00000190471.1	ENSMUSG00000025930.6	lung	16.5
chr1	14755991	14755992	ENSMUST00000190471.1	ENSMUSG00000025930.6	midbrain	11.5
chr1	14755991	14755992	ENSMUST00000190471.1	ENSMUSG00000025930.6	midbrain	12.5
chr1	14755991	14755992	ENSMUST00000190471.1	ENSMUSG00000025930.6	midbrain	13.5
chr1	14755991	14755992	ENSMUST00000190471.1	ENSMUSG00000025930.6	midbrain	14.5
chr1	14755991	14755992	ENSMUST00000190471.1	ENSMUSG00000025930.6	midbrain	16.5
chr1	14755991	14755992	ENSMUST00000190471.1	ENSMUSG00000025930.6	neural_tube	11.5
chr1	14755991	14755992	ENSMUST00000190471.1	ENSMUSG00000025930.6	neural_tube	12.5
chr1	14755991	14755992	ENSMUST00000190471.1	ENSMUSG00000025930.6	neural_tube	13.5
chr1	14755991	14755992	ENSMUST00000190471.1	ENSMUSG00000025930.6	neural_tube	14.5
chr1	14755991	14755992	ENSMUST00000190471.1	ENSMUSG00000025930.6	neural_tube	15.5
chr1	14755991	14755992	ENSMUST00000190471.1	ENSMUSG00000025930.6	stomach	16.5
chr1	14918861	14918862	ENSMUST00000041447.4	ENSMUSG00000032769.4	embryonic_facial_prominence	11.5
chr1	14918861	14918862	ENSMUST00000041447.4	ENSMUSG00000032769.4	embryonic_facial_prominence	12.5
chr1	14918861	14918862	ENSMUST00000041447.4	ENSMUSG00000032769.4	embryonic_facial_prominence	13.5
chr1	14918861	14918862	ENSMUST00000041447.4	ENSMUSG00000032769.4	embryonic_facial_prominence	14.5
chr1	14918861	14918862	ENSMUST00000041447.4	ENSMUSG00000032769.4	embryonic_facial_prominence	15.5
chr1	14918861	14918862	ENSMUST00000041447.4	ENSMUSG00000032769.4	forebrain	11.5
chr1	14918861	14918862	ENSMUST00000041447.4	ENSMUSG00000032769.4	forebrain	12.5
chr1	14918861	14918862	ENSMUST00000041447.4	ENSMUSG00000032769.4	forebrain	13.5
chr1	14918861	14918862	ENSMUST00000041447.4	ENSMUSG00000032769.4	forebrain	15.5
chr1	14918861	14918862	ENSMUST00000041447.4	ENSMUSG00000032769.4	heart	12.5
chr1	14918861	14918862	ENSMUST00000041447.4	ENSMUSG00000032769.4	heart	13.5
chr1	14918861	14918862	ENSMUST00000041447.4	ENSMUSG00000032769.4	heart	15.5
chr1	14918861	14918862	ENSMUST00000041447.4	ENSMUSG00000032769.4	heart	16.5
chr1	14918861	14918862	ENSMUST00000041447.4	ENSMUSG00000032769.4	hindbrain	11.5
chr1	14918861	14918862	ENSMUST00000041447.4	ENSMUSG00000032769.4	hindbrain	12.5
chr1	14918861	14918862	ENSMUST00000041447.4	ENSMUSG00000032769.4	hindbrain	13.5
chr1	14918861	14918862	ENSMUST00000041447.4	ENSMUSG00000032769.4	hindbrain	14.5
chr1	14918861	14918862	ENSMUST00000041447.4	ENSMUSG00000032769.4	hindbrain	16.5
chr1	14918861	14918862	ENSMUST00000041447.4	ENSMUSG00000032769.4	intestine	14.5
chr1	14918861	14918862	ENSMUST00000041447.4	ENSMUSG00000032769.4	intestine	16.5
chr1	14918861	14918862	ENSMUST00000041447.4	ENSMUSG00000032769.4	kidney	14.5
chr1	14918861	14918862	ENSMUST00000041447.4	ENSMUSG00000032769.4	kidney	15.5
chr1	14918861	14918862	ENSMUST00000041447.4	ENSMUSG00000032769.4	kidney	16.5
chr1	14918861	14918862	ENSMUST00000041447.4	ENSMUSG00000032769.4	limb	12.5
chr1	14918861	14918862	ENSMUST00000041447.4	ENSMUSG00000032769.4	limb	13.5
chr1	14918861	14918862	ENSMUST00000041447.4	ENSMUSG00000032769.4	liver	12.5
chr1	14918861	14918862	ENSMUST00000041447.4	ENSMUSG00000032769.4	liver	13.5
chr1	14918861	14918862	ENSMUST00000041447.4	ENSMUSG00000032769.4	liver	15.5
chr1	14918861	14918862	ENSMUST00000041447.4	ENSMUSG00000032769.4	lung	14.5
chr1	14918861	14918862	ENSMUST00000041447.4	ENSMUSG00000032769.4	lung	15.5
chr1	14918861	14918862	ENSMUST00000041447.4	ENSMUSG00000032769.4	lung	16.5
chr1	14918861	14918862	ENSMUST00000041447.4	ENSMUSG00000032769.4	midbrain	12.5
chr1	14918861	14918862	ENSMUST00000041447.4	ENSMUSG00000032769.4	midbrain	13.5
chr1	14918861	14918862	ENSMUST00000041447.4	ENSMUSG00000032769.4	midbrain	15.5
chr1	14918861	14918862	ENSMUST00000041447.4	ENSMUSG00000032769.4	midbrain	16.5
chr1	14918861	14918862	ENSMUST00000041447.4	ENSMUSG00000032769.4	neural_tube	12.5
chr1	14918861	14918862	ENSMUST00000041447.4	ENSMUSG00000032769.4	neural_tube	13.5
chr1	14918861	14918862	ENSMUST00000041447.4	ENSMUSG00000032769.4	neural_tube	15.5
chr1	14918861	14918862	ENSMUST00000041447.4	ENSMUSG00000032769.4	stomach	0
chr1	15287253	15287254	ENSMUST00000175681.2	ENSMUSG00000092083.4	heart	0
chr1	15287253	15287254	ENSMUST00000175681.2	ENSMUSG00000092083.4	heart	14.5
chr1	15287253	15287254	ENSMUST00000175681.2	ENSMUSG00000092083.4	heart	15.5
chr1	15287253	15287254	ENSMUST00000175681.2	ENSMUSG00000092083.4	heart	16.5
chr1	15287253	15287254	ENSMUST00000175681.2	ENSMUSG00000092083.4	intestine	0
chr1	15287253	15287254	ENSMUST00000175681.2	ENSMUSG00000092083.4	limb	15.5
chr1	15287253	15287254	ENSMUST00000175681.2	ENSMUSG00000092083.4	liver	0
chr1	15287253	15287254	ENSMUST00000175681.2	ENSMUSG00000092083.4	liver	11.5
chr1	15287253	15287254	ENSMUST00000175681.2	ENSMUSG00000092083.4	liver	12.5
chr1	15287253	15287254	ENSMUST00000175681.2	ENSMUSG00000092083.4	liver	13.5
chr1	15287253	15287254	ENSMUST00000175681.2	ENSMUSG00000092083.4	liver	14.5
chr1	15287253	15287254	ENSMUST00000175681.2	ENSMUSG00000092083.4	liver	15.5
chr1	15287253	15287254	ENSMUST00000175681.2	ENSMUSG00000092083.4	liver	16.5
chr1	15287253	15287254	ENSMUST00000175681.2	ENSMUSG00000092083.4	lung	16.5
chr1	15287253	15287254	ENSMUST00000175681.2	ENSMUSG00000092083.4	per_sample_tss/ES_Bruce4_unknown_mm10_18_bivalent.bed_tss.bed
chr1	15892721	15892722	ENSMUST00000040695.4	ENSMUSG00000032719.4	forebrain	12.5
chr1	15892721	15892722	ENSMUST00000040695.4	ENSMUSG00000032719.4	forebrain	13.5
chr1	15892721	15892722	ENSMUST00000040695.4	ENSMUSG00000032719.4	forebrain	14.5
chr1	15892721	15892722	ENSMUST00000040695.4	ENSMUSG00000032719.4	heart	0
chr1	15892721	15892722	ENSMUST00000040695.4	ENSMUSG00000032719.4	heart	11.5
chr1	15892721	15892722	ENSMUST00000040695.4	ENSMUSG00000032719.4	heart	12.5
chr1	15892721	15892722	ENSMUST00000040695.4	ENSMUSG00000032719.4	heart	13.5
chr1	15892721	15892722	ENSMUST00000040695.4	ENSMUSG00000032719.4	heart	14.5
chr1	15892721	15892722	ENSMUST00000040695.4	ENSMUSG00000032719.4	heart	15.5
chr1	15892721	15892722	ENSMUST00000040695.4	ENSMUSG00000032719.4	heart	16.5
chr1	15892721	15892722	ENSMUST00000040695.4	ENSMUSG00000032719.4	hindbrain	12.5
chr1	15892721	15892722	ENSMUST00000040695.4	ENSMUSG00000032719.4	hindbrain	13.5
chr1	15892721	15892722	ENSMUST00000040695.4	ENSMUSG00000032719.4	intestine	0
chr1	15892721	15892722	ENSMUST00000040695.4	ENSMUSG00000032719.4	kidney	15.5
chr1	15892721	15892722	ENSMUST00000040695.4	ENSMUSG00000032719.4	kidney	16.5
chr1	15892721	15892722	ENSMUST00000040695.4	ENSMUSG00000032719.4	limb	12.5
chr1	15892721	15892722	ENSMUST00000040695.4	ENSMUSG00000032719.4	liver	0
chr1	15892721	15892722	ENSMUST00000040695.4	ENSMUSG00000032719.4	liver	11.5
chr1	15892721	15892722	ENSMUST00000040695.4	ENSMUSG00000032719.4	liver	12.5
chr1	15892721	15892722	ENSMUST00000040695.4	ENSMUSG00000032719.4	liver	13.5
chr1	15892721	15892722	ENSMUST00000040695.4	ENSMUSG00000032719.4	liver	14.5
chr1	15892721	15892722	ENSMUST00000040695.4	ENSMUSG00000032719.4	liver	15.5
chr1	15892721	15892722	ENSMUST00000040695.4	ENSMUSG00000032719.4	liver	16.5
chr1	15892721	15892722	ENSMUST00000040695.4	ENSMUSG00000032719.4	lung	14.5
chr1	15892721	15892722	ENSMUST00000040695.4	ENSMUSG00000032719.4	lung	15.5
chr1	15892721	15892722	ENSMUST00000040695.4	ENSMUSG00000032719.4	lung	16.5
chr1	15892721	15892722	ENSMUST00000040695.4	ENSMUSG00000032719.4	midbrain	12.5
chr1	15892721	15892722	ENSMUST00000040695.4	ENSMUSG00000032719.4	midbrain	13.5
chr1	15892721	15892722	ENSMUST00000040695.4	ENSMUSG00000032719.4	neural_tube	13.5
chr1	15892721	15892722	ENSMUST00000040695.4	ENSMUSG00000032719.4	neural_tube	14.5
chr1	15892721	15892722	ENSMUST00000040695.4	ENSMUSG00000032719.4	neural_tube	15.5
chr1	16093324	16093325	ENSMUST00000145070.3,ENSMUST00000151004.1	ENSMUSG00000067795.9	embryonic_facial_prominence	13.5
chr1	16093324	16093325	ENSMUST00000145070.3,ENSMUST00000151004.1	ENSMUSG00000067795.9	heart	13.5
chr1	16093324	16093325	ENSMUST00000145070.3,ENSMUST00000151004.1	ENSMUSG00000067795.9	heart	16.5
chr1	16093324	16093325	ENSMUST00000145070.3,ENSMUST00000151004.1	ENSMUSG00000067795.9	kidney	15.5
chr1	16093324	16093325	ENSMUST00000145070.3,ENSMUST00000151004.1	ENSMUSG00000067795.9	limb	12.5
chr1	16093324	16093325	ENSMUST00000145070.3,ENSMUST00000151004.1	ENSMUSG00000067795.9	liver	0
chr1	16093324	16093325	ENSMUST00000145070.3,ENSMUST00000151004.1	ENSMUSG00000067795.9	liver	11.5
chr1	16093324	16093325	ENSMUST00000145070.3,ENSMUST00000151004.1	ENSMUSG00000067795.9	liver	12.5
chr1	16093324	16093325	ENSMUST00000145070.3,ENSMUST00000151004.1	ENSMUSG00000067795.9	liver	13.5
chr1	16093324	16093325	ENSMUST00000145070.3,ENSMUST00000151004.1	ENSMUSG00000067795.9	liver	14.5
chr1	16093324	16093325	ENSMUST00000145070.3,ENSMUST00000151004.1	ENSMUSG00000067795.9	liver	15.5
chr1	16093324	16093325	ENSMUST00000145070.3,ENSMUST00000151004.1	ENSMUSG00000067795.9	liver	16.5
chr1	16093324	16093325	ENSMUST00000145070.3,ENSMUST00000151004.1	ENSMUSG00000067795.9	lung	16.5
chr1	16093324	16093325	ENSMUST00000145070.3,ENSMUST00000151004.1	ENSMUSG00000067795.9	stomach	15.5
chr1	16519210	16519211	ENSMUST00000159558.3	ENSMUSG00000025920.15	liver	13.5
chr1	16519210	16519211	ENSMUST00000159558.3	ENSMUSG00000025920.15	liver	14.5
chr1	16519210	16519211	ENSMUST00000159558.3	ENSMUSG00000025920.15	liver	15.5
chr1	16519210	16519211	ENSMUST00000159558.3	ENSMUSG00000025920.15	liver	16.5
chr1	16519227	16519228	ENSMUST00000054668.8,ENSMUST00000162627.3	ENSMUSG00000025920.15	liver	13.5
chr1	16519227	16519228	ENSMUST00000054668.8,ENSMUST00000162627.3	ENSMUSG00000025920.15	liver	14.5
chr1	16519227	16519228	ENSMUST00000054668.8,ENSMUST00000162627.3	ENSMUSG00000025920.15	liver	15.5
chr1	16519227	16519228	ENSMUST00000054668.8,ENSMUST00000162627.3	ENSMUSG00000025920.15	liver	16.5
chr1	16519239	16519240	ENSMUST00000162007.3	ENSMUSG00000025920.15	liver	13.5
chr1	16519239	16519240	ENSMUST00000162007.3	ENSMUSG00000025920.15	liver	14.5
chr1	16519239	16519240	ENSMUST00000162007.3	ENSMUSG00000025920.15	liver	15.5
chr1	16519239	16519240	ENSMUST00000162007.3	ENSMUSG00000025920.15	liver	16.5
chr1	16519246	16519247	ENSMUST00000128957.4	ENSMUSG00000025920.15	liver	13.5
chr1	16519246	16519247	ENSMUST00000128957.4	ENSMUSG00000025920.15	liver	14.5
chr1	16519246	16519247	ENSMUST00000128957.4	ENSMUSG00000025920.15	liver	15.5
chr1	16519246	16519247	ENSMUST00000128957.4	ENSMUSG00000025920.15	liver	16.5
chr1	16519252	16519253	ENSMUST00000127420.3	ENSMUSG00000025920.15	liver	13.5
chr1	16519252	16519253	ENSMUST00000127420.3	ENSMUSG00000025920.15	liver	14.5
chr1	16519252	16519253	ENSMUST00000127420.3	ENSMUSG00000025920.15	liver	15.5
chr1	16519252	16519253	ENSMUST00000127420.3	ENSMUSG00000025920.15	liver	16.5
chr1	16519259	16519260	ENSMUST00000115359.5	ENSMUSG00000025920.15	liver	13.5
chr1	16519259	16519260	ENSMUST00000115359.5	ENSMUSG00000025920.15	liver	14.5
chr1	16519259	16519260	ENSMUST00000115359.5	ENSMUSG00000025920.15	liver	15.5
chr1	16519259	16519260	ENSMUST00000115359.5	ENSMUSG00000025920.15	liver	16.5
chr1	16519269	16519270	ENSMUST00000151888.3	ENSMUSG00000025920.15	liver	13.5
chr1	16519269	16519270	ENSMUST00000151888.3	ENSMUSG00000025920.15	liver	14.5
chr1	16519269	16519270	ENSMUST00000151888.3	ENSMUSG00000025920.15	liver	15.5
chr1	16519269	16519270	ENSMUST00000151888.3	ENSMUSG00000025920.15	liver	16.5
chr1	16519305	16519307	ENSMUST00000027052.8,ENSMUST00000149320.4,ENSMUST00000162751.3	ENSMUSG00000025920.15	liver	13.5
chr1	16519305	16519307	ENSMUST00000027052.8,ENSMUST00000149320.4,ENSMUST00000162751.3	ENSMUSG00000025920.15	liver	14.5
chr1	16519305	16519307	ENSMUST00000027052.8,ENSMUST00000149320.4,ENSMUST00000162751.3	ENSMUSG00000025920.15	liver	15.5
chr1	16519305	16519307	ENSMUST00000027052.8,ENSMUST00000149320.4,ENSMUST00000162751.3	ENSMUSG00000025920.15	liver	16.5
chr1	16520019	16520021	ENSMUST00000144138.3,ENSMUST00000145092.3	ENSMUSG00000025920.15	liver	13.5
chr1	16520019	16520021	ENSMUST00000144138.3,ENSMUST00000145092.3	ENSMUSG00000025920.15	liver	14.5
chr1	16520019	16520021	ENSMUST00000144138.3,ENSMUST00000145092.3	ENSMUSG00000025920.15	liver	15.5
chr1	16520019	16520021	ENSMUST00000144138.3,ENSMUST00000145092.3	ENSMUSG00000025920.15	liver	16.5
chr1	16520066	16520067	ENSMUST00000131257.4	ENSMUSG00000025920.15	liver	13.5
chr1	16520066	16520067	ENSMUST00000131257.4	ENSMUSG00000025920.15	liver	14.5
chr1	16520066	16520067	ENSMUST00000131257.4	ENSMUSG00000025920.15	liver	15.5
chr1	16520066	16520067	ENSMUST00000131257.4	ENSMUSG00000025920.15	liver	16.5
chr1	16520079	16520080	ENSMUST00000153966.4	ENSMUSG00000025920.15	liver	13.5
chr1	16520079	16520080	ENSMUST00000153966.4	ENSMUSG00000025920.15	liver	14.5
chr1	16520079	16520080	ENSMUST00000153966.4	ENSMUSG00000025920.15	liver	15.5
chr1	16520079	16520080	ENSMUST00000153966.4	ENSMUSG00000025920.15	liver	16.5
chr1	16520111	16520112	ENSMUST00000162435.3	ENSMUSG00000025920.15	liver	13.5
chr1	16520111	16520112	ENSMUST00000162435.3	ENSMUSG00000025920.15	liver	14.5
chr1	16520111	16520112	ENSMUST00000162435.3	ENSMUSG00000025920.15	liver	15.5
chr1	16520111	16520112	ENSMUST00000162435.3	ENSMUSG00000025920.15	liver	16.5
chr1	17097888	17097889	ENSMUST00000038382.4	ENSMUSG00000042686.5	hindbrain	13.5
chr1	17097888	17097889	ENSMUST00000038382.4	ENSMUSG00000042686.5	hindbrain	15.5
chr1	17097888	17097889	ENSMUST00000038382.4	ENSMUSG00000042686.5	kidney	15.5
chr1	17097888	17097889	ENSMUST00000038382.4	ENSMUSG00000042686.5	liver	11.5
chr1	17097888	17097889	ENSMUST00000038382.4	ENSMUSG00000042686.5	liver	12.5
chr1	17097888	17097889	ENSMUST00000038382.4	ENSMUSG00000042686.5	liver	13.5
chr1	17097888	17097889	ENSMUST00000038382.4	ENSMUSG00000042686.5	liver	14.5
chr1	17097888	17097889	ENSMUST00000038382.4	ENSMUSG00000042686.5	liver	15.5
chr1	17097888	17097889	ENSMUST00000038382.4	ENSMUSG00000042686.5	liver	16.5
chr1	17097888	17097889	ENSMUST00000038382.4	ENSMUSG00000042686.5	midbrain	13.5
chr1	17097888	17097889	ENSMUST00000038382.4	ENSMUSG00000042686.5	neural_tube	12.5
chr1	17097888	17097889	ENSMUST00000038382.4	ENSMUSG00000042686.5	neural_tube	13.5
chr1	17097888	17097889	ENSMUST00000038382.4	ENSMUSG00000042686.5	neural_tube	15.5
chr1	17097888	17097889	ENSMUST00000038382.4	ENSMUSG00000042686.5	per_sample_tss/ES_Bruce4_unknown_mm10_18_bivalent.bed_tss.bed
chr1	18058268	18058269	ENSMUST00000188360.1	ENSMUSG00000101717.1	embryonic_facial_prominence	11.5
chr1	18058268	18058269	ENSMUST00000188360.1	ENSMUSG00000101717.1	embryonic_facial_prominence	12.5
chr1	18058268	18058269	ENSMUST00000188360.1	ENSMUSG00000101717.1	embryonic_facial_prominence	13.5
chr1	18058268	18058269	ENSMUST00000188360.1	ENSMUSG00000101717.1	embryonic_facial_prominence	14.5
chr1	18058268	18058269	ENSMUST00000188360.1	ENSMUSG00000101717.1	embryonic_facial_prominence	15.5
chr1	18058268	18058269	ENSMUST00000188360.1	ENSMUSG00000101717.1	forebrain	12.5
chr1	18058268	18058269	ENSMUST00000188360.1	ENSMUSG00000101717.1	forebrain	13.5
chr1	18058268	18058269	ENSMUST00000188360.1	ENSMUSG00000101717.1	heart	0
chr1	18058268	18058269	ENSMUST00000188360.1	ENSMUSG00000101717.1	heart	11.5
chr1	18058268	18058269	ENSMUST00000188360.1	ENSMUSG00000101717.1	heart	12.5
chr1	18058268	18058269	ENSMUST00000188360.1	ENSMUSG00000101717.1	heart	13.5
chr1	18058268	18058269	ENSMUST00000188360.1	ENSMUSG00000101717.1	heart	14.5
chr1	18058268	18058269	ENSMUST00000188360.1	ENSMUSG00000101717.1	heart	15.5
chr1	18058268	18058269	ENSMUST00000188360.1	ENSMUSG00000101717.1	heart	16.5
chr1	18058268	18058269	ENSMUST00000188360.1	ENSMUSG00000101717.1	hindbrain	11.5
chr1	18058268	18058269	ENSMUST00000188360.1	ENSMUSG00000101717.1	hindbrain	12.5
chr1	18058268	18058269	ENSMUST00000188360.1	ENSMUSG00000101717.1	hindbrain	13.5
chr1	18058268	18058269	ENSMUST00000188360.1	ENSMUSG00000101717.1	intestine	0
chr1	18058268	18058269	ENSMUST00000188360.1	ENSMUSG00000101717.1	intestine	14.5
chr1	18058268	18058269	ENSMUST00000188360.1	ENSMUSG00000101717.1	intestine	15.5
[truncated: 282,230+ more rows]
