# Supplementary material for: Annotation of chromatin states in 66 complete mouse epigenomes during development
Source: Commun Biol. 2021 Feb 22;4:239. doi: 10.1038/s42003-021-01756-4 (PMC7900196; doi:10.1038/s42003-021-01756-4)
Supplement: Supplementary file 5 — Supplementary Data 3 [file 42003_2021_1756_MOESM5_ESM.xlsx]

## Sheet: Supplemental Data 3
Supplementary Data 3: Bivalent genes and their expression levels. a. Expression levels are reported in TPM, in each tissue and time-point. b. The number of bivalent genes shared between any pair of biosamples. c. The number of bivalent genes shared between any pair of tissues. Diagonal numbers indicate the total number of bivalent genes in each tissue. d. Bivalent state of the TSSs of the genes i…

## Sheet: Supplemental Table 3a
gene	gene_name	is_tf	E11.5	E12.5	E13.5	E14.5	E15.5	E16.5	P0	embryonic_facial_prominence	embryonic_facial_prominence_11.5	embryonic_facial_prominence_12.5	embryonic_facial_prominence_13.5	embryonic_facial_prominence_14.5	embryonic_facial_prominence_15.5	forebrain	forebrain_0	forebrain_11.5	forebrain_12.5	forebrain_13.5	forebrain_14.5	forebrain_15.5	forebrain_16.5	heart	heart_0	heart_11.5	heart_12.5	heart_13.5	heart_14.5	heart_15.5	heart_16.5	hindbrain	hindbrain_0	hindbrain_11.5	hindbrain_12.5	hindbrain_13.5	hindbrain_14.5	hindbrain_15.5	hindbrain_16.5	intestine	intestine_0	intestine_14.5	intestine_15.5	intestine_16.5	kidney	kidney_0	kidney_14.5	kidney_15.5	kidney_16.5
ENSMUSG00000000001.4	Gnai3	0	0	0	0	0	0	0	0	0	0	0	0	0	0	0	0	0	0	0	0	0	0	0	0	0	0	0	0	0	0	0	0	0	0	0	0	0	0	0	0	0	0	0	0	0	0	0	0
ENSMUSG00000000028.10	Cdc45	0	0	0	0	0	0	0	0	0	0	0	0	0	0	0	0	0	0	0	0	0	0	0	0	0	0	0	0	0	0	0	0	0	0	0	0	0	0	0	0	0	0	0	0	0	0	0	0
ENSMUSG00000000031.11	H19	0	0	1	1	0	0	0	0	0	0	0	0	0	0	0	0	0	0	0	0	0	0	0	0	0	0	0	0	0	0	1	0	0	0	1	0	0	0	0	0	0	0	0	0	0	0	0	0
ENSMUSG00000000037.12	Scml2	0	0	1	1	1	1	1	1	1	0	0	0	0	1	1	0	0	1	1	0	0	0	0	0	0	0	0	0	0	0	1	0	0	1	1	1	0	0	1	0	0	1	1	1	0	0	1	0
ENSMUSG00000000049.7	Apoh	0	0	0	1	0	1	1	0	0	0	0	0	0	0	0	0	0	0	0	0	0	0	0	0	0	0	0	0	0	0	0	0	0	0	0	0	0	0	0	0	0	0	0	0	0	0	0	0
ENSMUSG00000000056.7	Narf	0	0	0	0	0	0	0	0	0	0	0	0	0	0	0	0	0	0	0	0	0	0	0	0	0	0	0	0	0	0	0	0	0	0	0	0	0	0	0	0	0	0	0	0	0	0	0	0
ENSMUSG00000000058.6	Cav2	0	0	1	0	0	0	0	0	0	0	0	0	0	0	1	0	0	1	0	0	0	0	0	0	0	0	0	0	0	0	0	0	0	0	0	0	0	0	0	0	0	0	0	0	0	0	0	0
ENSMUSG00000000078.6	Klf6	0	0	0	0	0	0	0	0	0	0	0	0	0	0	0	0	0	0	0	0	0	0	0	0	0	0	0	0	0	0	0	0	0	0	0	0	0	0	0	0	0	0	0	0	0	0	0	0
ENSMUSG00000000085.12	Scmh1	0	0	0	0	0	0	0	0	0	0	0	0	0	0	0	0	0	0	0	0	0	0	0	0	0	0	0	0	0	0	0	0	0	0	0	0	0	0	0	0	0	0	0	0	0	0	0	0
ENSMUSG00000000088.6	Cox5a	0	0	0	0	0	0	0	0	0	0	0	0	0	0	0	0	0	0	0	0	0	0	0	0	0	0	0	0	0	0	0	0	0	0	0	0	0	0	0	0	0	0	0	0	0	0	0	0
ENSMUSG00000000093.6	Tbx2	0	1	1	1	1	1	1	1	0	0	0	0	0	0	1	1	1	1	1	1	1	1	0	0	0	0	0	0	0	0	1	1	1	1	1	0	1	1	1	1	0	0	0	0	0	0	0	0
ENSMUSG00000000094.8	Tbx4	0	1	1	1	1	1	1	1	1	1	1	1	1	1	1	1	1	1	1	1	1	1	1	1	1	1	1	1	1	1	1	0	1	1	1	1	1	1	1	1	1	1	1	1	1	1	1	1
ENSMUSG00000000120.6	Ngfr	0	1	1	1	1	1	1	1	1	1	1	1	1	1	1	0	1	1	1	0	1	1	1	1	1	1	1	1	1	1	0	0	0	0	0	0	0	0	1	1	1	1	1	1	0	0	1	0
ENSMUSG00000000125.5	Wnt3	0	1	1	1	1	1	1	1	1	1	1	0	1	0	1	1	1	1	0	1	1	1	1	1	1	0	1	1	1	1	1	0	1	1	1	0	0	0	1	1	1	1	1	1	1	1	1	1
ENSMUSG00000000126.7	Wnt9a	0	1	1	1	1	1	1	1	0	0	0	0	0	0	1	1	0	1	0	0	1	1	1	0	1	1	1	1	0	0	1	1	0	1	1	1	1	1	1	1	0	0	1	1	0	0	1	0
ENSMUSG00000000127.10	Fer	0	0	0	0	0	0	0	0	0	0	0	0	0	0	0	0	0	0	0	0	0	0	0	0	0	0	0	0	0	0	0	0	0	0	0	0	0	0	0	0	0	0	0	0	0	0	0	0
ENSMUSG00000000131.11	Xpo6	0	0	0	0	0	0	0	0	0	0	0	0	0	0	0	0	0	0	0	0	0	0	0	0	0	0	0	0	0	0	0	0	0	0	0	0	0	0	0	0	0	0	0	0	0	0	0	0
ENSMUSG00000000134.13	Tfe3	0	0	0	0	0	0	0	0	0	0	0	0	0	0	0	0	0	0	0	0	0	0	0	0	0	0	0	0	0	0	0	0	0	0	0	0	0	0	0	0	0	0	0	0	0	0	0	0
ENSMUSG00000000142.11	Axin2	0	0	1	1	1	1	1	0	0	0	0	0	0	0	0	0	0	0	0	0	0	0	0	0	0	0	0	0	0	0	0	0	0	0	0	0	0	0	0	0	0	0	0	0	0	0	0	0
ENSMUSG00000000148.13	Brat1	0	0	0	0	0	0	0	0	0	0	0	0	0	0	0	0	0	0	0	0	0	0	0	0	0	0	0	0	0	0	0	0	0	0	0	0	0	0	0	0	0	0	0	0	0	0	0	0
ENSMUSG00000000149.6	Gna12	0	0	0	0	0	0	0	0	0	0	0	0	0	0	0	0	0	0	0	0	0	0	0	0	0	0	0	0	0	0	0	0	0	0	0	0	0	0	0	0	0	0	0	0	0	0	0	0
ENSMUSG00000000154.11	Slc22a18	0	0	0	0	0	0	0	0	0	0	0	0	0	0	0	0	0	0	0	0	0	0	0	0	0	0	0	0	0	0	0	0	0	0	0	0	0	0	0	0	0	0	0	0	0	0	0	0
ENSMUSG00000000157.11	Itgb2l	0	0	0	0	0	0	0	0	0	0	0	0	0	0	0	0	0	0	0	0	0	0	0	0	0	0	0	0	0	0	0	0	0	0	0	0	0	0	0	0	0	0	0	0	0	0	0	0
ENSMUSG00000000159.11	Igsf5	0	0	0	0	0	0	0	0	0	0	0	0	0	0	0	0	0	0	0	0	0	0	0	0	0	0	0	0	0	0	0	0	0	0	0	0	0	0	0	0	0	0	0	0	0	0	0	0
ENSMUSG00000000167.10	Pih1d2	0	0	0	0	0	0	0	0	0	0	0	0	0	0	0	0	0	0	0	0	0	0	0	0	0	0	0	0	0	0	0	0	0	0	0	0	0	0	0	0	0	0	0	0	0	0	0	0
ENSMUSG00000000168.5	Dlat	0	0	0	0	0	0	0	0	0	0	0	0	0	0	0	0	0	0	0	0	0	0	0	0	0	0	0	0	0	0	0	0	0	0	0	0	0	0	0	0	0	0	0	0	0	0	0	0
ENSMUSG00000000171.4	Sdhd	0	0	0	0	0	0	0	0	0	0	0	0	0	0	0	0	0	0	0	0	0	0	0	0	0	0	0	0	0	0	0	0	0	0	0	0	0	0	0	0	0	0	0	0	0	0	0	0
ENSMUSG00000000183.5	Fgf6	0	0	0	0	0	0	0	0	0	0	0	0	0	0	0	0	0	0	0	0	0	0	0	0	0	0	0	0	0	0	0	0	0	0	0	0	0	0	0	0	0	0	0	0	0	0	0	0
ENSMUSG00000000184.9	Ccnd2	0	0	1	1	1	1	1	1	0	0	0	0	0	0	0	0	0	0	0	0	0	0	0	0	0	0	0	0	0	0	0	0	0	0	0	0	0	0	0	0	0	0	0	0	0	0	0	0
ENSMUSG00000000194.9	Gpr107	0	0	0	0	0	0	0	0	0	0	0	0	0	0	0	0	0	0	0	0	0	0	0	0	0	0	0	0	0	0	0	0	0	0	0	0	0	0	0	0	0	0	0	0	0	0	0	0
ENSMUSG00000000197.7	Nalcn	0	1	1	1	1	1	1	1	1	1	0	1	1	1	0	0	0	0	0	0	0	0	1	0	1	1	1	1	1	1	0	0	0	0	0	0	0	0	1	1	1	1	0	1	0	0	1	1
ENSMUSG00000000202.5	Btbd17	0	1	1	1	1	1	1	1	0	0	0	0	0	0	0	0	0	0	0	0	0	0	1	0	1	1	1	1	1	0	0	0	0	0	0	0	0	0	1	1	0	0	0	0	0	0	0	0
ENSMUSG00000000204.11	Slfn4	0	0	0	0	0	0	0	0	0	0	0	0	0	0	0	0	0	0	0	0	0	0	0	0	0	0	0	0	0	0	0	0	0	0	0	0	0	0	0	0	0	0	0	0	0	0	0	0
ENSMUSG00000000214.6	Th	0	1	1	1	1	0	0	0	0	0	0	0	0	0	0	0	0	0	0	0	0	0	1	0	1	1	1	1	0	0	0	0	0	0	0	0	0	0	0	0	0	0	0	0	0	0	0	0
ENSMUSG00000000215.6	Ins2	0	0	0	0	0	0	0	0	0	0	0	0	0	0	0	0	0	0	0	0	0	0	0	0	0	0	0	0	0	0	0	0	0	0	0	0	0	0	0	0	0	0	0	0	0	0	0	0
ENSMUSG00000000216.8	Scnn1g	0	1	1	1	1	1	1	1	1	1	1	1	1	1	1	1	1	1	1	1	1	1	1	1	1	1	1	1	1	1	1	0	1	1	1	1	1	1	1	1	0	1	0	1	0	1	0	0
ENSMUSG00000000223.9	Drp2	0	0	1	1	0	0	1	0	1	0	0	1	0	0	0	0	0	0	0	0	0	0	0	0	0	0	0	0	0	0	0	0	0	0	0	0	0	0	0	0	0	0	0	1	0	0	0	1
ENSMUSG00000000244.12	Tspan32	0	0	0	0	0	0	0	0	0	0	0	0	0	0	0	0	0	0	0	0	0	0	0	0	0	0	0	0	0	0	0	0	0	0	0	0	0	0	0	0	0	0	0	0	0	0	0	0
ENSMUSG00000000247.7	Lhx2	1	1	1	1	1	1	1	1	1	1	1	1	1	1	0	0	0	0	0	0	0	0	1	1	1	1	1	1	1	1	1	1	1	1	1	1	1	1	1	1	1	1	1	1	1	1	1	1
ENSMUSG00000000248.12	Clec2g	0	0	0	0	0	0	0	0	0	0	0	0	0	0	0	0	0	0	0	0	0	0	0	0	0	0	0	0	0	0	0	0	0	0	0	0	0	0	0	0	0	0	0	0	0	0	0	0
ENSMUSG00000000253.8	Gmpr	0	1	1	1	0	0	0	0	0	0	0	0	0	0	1	0	1	1	1	0	0	0	0	0	0	0	0	0	0	0	0	0	0	0	0	0	0	0	0	0	0	0	0	0	0	0	0	0
ENSMUSG00000000263.11	Glra1	0	1	1	1	1	1	1	1	1	1	1	0	0	0	1	1	1	1	1	1	1	1	1	0	0	0	1	0	0	0	0	0	0	0	0	0	0	0	1	0	0	1	0	1	0	0	1	0
ENSMUSG00000000266.7	Mid2	0	1	1	1	1	1	1	1	1	1	1	1	0	1	1	0	1	1	1	0	0	0	0	0	0	0	0	0	0	0	1	0	1	1	1	0	0	0	1	0	1	0	0	1	0	0	1	0
ENSMUSG00000000275.12	Trim25	0	1	1	1	1	1	1	0	1	1	1	1	1	0	1	0	1	1	1	1	1	1	0	0	0	0	0	0	0	0	1	0	1	1	1	0	0	1	0	0	0	0	0	0	0	0	0	0
ENSMUSG00000000276.7	Dgke	0	0	0	0	0	0	0	0	0	0	0	0	0	0	0	0	0	0	0	0	0	0	0	0	0	0	0	0	0	0	0	0	0	0	0	0	0	0	0	0	0	0	0	0	0	0	0	0
ENSMUSG00000000278.10	Scpep1	0	0	0	0	0	0	0	0	0	0	0	0	0	0	0	0	0	0	0	0	0	0	0	0	0	0	0	0	0	0	0	0	0	0	0	0	0	0	0	0	0	0	0	0	0	0	0	0
ENSMUSG00000000282.8	Mnt	0	0	0	0	0	0	0	0	0	0	0	0	0	0	0	0	0	0	0	0	0	0	0	0	0	0	0	0	0	0	0	0	0	0	0	0	0	0	0	0	0	0	0	0	0	0	0	0
ENSMUSG00000000290.9	Itgb2	0	0	0	0	0	0	0	0	0	0	0	0	0	0	0	0	0	0	0	0	0	0	0	0	0	0	0	0	0	0	0	0	0	0	0	0	0	0	0	0	0	0	0	0	0	0	0	0
ENSMUSG00000000295.8	Hddc2	0	0	0	0	0	0	0	0	0	0	0	0	0	0	0	0	0	0	0	0	0	0	0	0	0	0	0	0	0	0	0	0	0	0	0	0	0	0	0	0	0	0	0	0	0	0	0	0
ENSMUSG00000000296.7	Tpd52l1	0	0	0	0	0	1	1	0	0	0	0	0	0	0	0	0	0	0	0	0	0	0	0	0	0	0	0	0	0	0	0	0	0	0	0	0	0	0	0	0	0	0	0	0	0	0	0	0
ENSMUSG00000000301.12	Pemt	0	0	0	0	0	0	0	0	0	0	0	0	0	0	0	0	0	0	0	0	0	0	0	0	0	0	0	0	0	0	0	0	0	0	0	0	0	0	0	0	0	0	0	0	0	0	0	0
ENSMUSG00000000303.8	Cdh1	0	1	1	1	1	1	1	1	1	1	1	1	1	1	1	1	1	1	1	1	1	1	1	1	1	1	1	1	1	1	1	1	1	1	1	1	1	1	1	0	1	1	0	1	0	1	1	1
ENSMUSG00000000305.8	Cdh4	0	1	1	1	1	1	1	1	1	0	0	1	0	1	0	0	0	0	0	0	0	0	1	1	0	0	1	1	1	1	0	0	0	0	0	0	0	0	1	1	0	0	1	0	0	0	0	0
ENSMUSG00000000308.10	Ckmt1	0	1	1	1	1	1	1	1	0	0	0	0	0	0	1	0	0	1	1	0	0	1	1	1	1	1	1	1	1	1	1	0	1	1	1	0	0	0	0	0	0	0	0	1	0	0	1	1
ENSMUSG00000000317.7	Bcl6b	1	1	1	1	1	1	1	1	1	1	0	1	1	1	1	0	1	1	1	1	1	1	0	0	0	0	0	0	0	0	1	0	0	1	1	1	1	1	0	0	0	0	0	0	0	0	0	0
ENSMUSG00000000318.12	Clec10a	0	0	0	0	0	0	0	0	0	0	0	0	0	0	0	0	0	0	0	0	0	0	0	0	0	0	0	0	0	0	0	0	0	0	0	0	0	0	0	0	0	0	0	0	0	0	0	0
ENSMUSG00000000320.6	Alox12	0	1	1	1	1	1	1	1	1	1	1	1	0	1	1	0	1	1	1	0	1	1	1	1	1	1	1	1	1	1	1	1	1	1	1	1	1	1	1	1	1	1	0	1	0	0	1	1
ENSMUSG00000000325.11	Arvcf	0	1	1	1	1	1	1	1	1	1	1	1	0	0	0	0	0	0	0	0	0	0	0	0	0	0	0	0	0	0	0	0	0	0	0	0	0	0	0	0	0	0	0	1	0	1	1	1
ENSMUSG00000000326.8	Comt	0	0	0	0	0	0	0	0	0	0	0	0	0	0	0	0	0	0	0	0	0	0	0	0	0	0	0	0	0	0	0	0	0	0	0	0	0	0	0	0	0	0	0	0	0	0	0	0
ENSMUSG00000000339.10	Rtca	0	0	0	0	0	0	0	0	0	0	0	0	0	0	0	0	0	0	0	0	0	0	0	0	0	0	0	0	0	0	0	0	0	0	0	0	0	0	0	0	0	0	0	0	0	0	0	0
ENSMUSG00000000340.6	Dbt	0	0	0	0	0	0	0	0	0	0	0	0	0	0	0	0	0	0	0	0	0	0	0	0	0	0	0	0	0	0	0	0	0	0	0	0	0	0	0	0	0	0	0	0	0	0	0	0
ENSMUSG00000000346.8	Dazap2	0	0	0	0	0	0	0	0	0	0	0	0	0	0	0	0	0	0	0	0	0	0	0	0	0	0	0	0	0	0	0	0	0	0	0	0	0	0	0	0	0	0	0	0	0	0	0	0
ENSMUSG00000000355.9	Mcts1	0	0	0	0	0	0	0	0	0	0	0	0	0	0	0	0	0	0	0	0	0	0	0	0	0	0	0	0	0	0	0	0	0	0	0	0	0	0	0	0	0	0	0	0	0	0	0	0
ENSMUSG00000000359.3	Rem1	0	1	1	1	1	1	1	1	1	1	1	1	1	1	1	1	1	1	1	1	1	1	1	0	1	0	0	0	0	0	1	0	1	1	1	1	1	1	1	1	1	1	1	0	0	0	0	0
ENSMUSG00000000365.8	Rnf17	0	0	0	0	0	0	0	0	0	0	0	0	0	0	0	0	0	0	0	0	0	0	0	0	0	0	0	0	0	0	0	0	0	0	0	0	0	0	0	0	0	0	0	0	0	0	0	0
ENSMUSG00000000374.7	Trappc10	0	0	0	0	0	0	0	0	0	0	0	0	0	0	0	0	0	0	0	0	0	0	0	0	0	0	0	0	0	0	0	0	0	0	0	0	0	0	0	0	0	0	0	0	0	0	0	0
ENSMUSG00000000378.11	Ccm2	0	0	0	0	0	0	0	0	0	0	0	0	0	0	0	0	0	0	0	0	0	0	0	0	0	0	0	0	0	0	0	0	0	0	0	0	0	0	0	0	0	0	0	0	0	0	0	0
ENSMUSG00000000381.10	Wap	0	0	0	0	0	0	0	0	0	0	0	0	0	0	0	0	0	0	0	0	0	0	0	0	0	0	0	0	0	0	0	0	0	0	0	0	0	0	0	0	0	0	0	0	0	0	0	0
ENSMUSG00000000384.11	Tbrg4	0	0	0	0	0	0	0	0	0	0	0	0	0	0	0	0	0	0	0	0	0	0	0	0	0	0	0	0	0	0	0	0	0	0	0	0	0	0	0	0	0	0	0	0	0	0	0	0
ENSMUSG00000000385.7	Tmprss2	0	1	1	1	1	1	1	1	1	1	1	1	1	1	1	1	1	1	1	1	1	1	1	1	1	0	1	1	1	1	1	0	1	1	1	1	1	0	1	1	1	1	0	1	0	1	1	0
ENSMUSG00000000392.13	Fap	0	0	0	0	0	0	0	0	0	0	0	0	0	0	0	0	0	0	0	0	0	0	0	0	0	0	0	0	0	0	0	0	0	0	0	0	0	0	0	0	0	0	0	0	0	0	0	0
ENSMUSG00000000394.11	Gcg	0	0	0	0	0	0	0	0	0	0	0	0	0	0	0	0	0	0	0	0	0	0	0	0	0	0	0	0	0	0	0	0	0	0	0	0	0	0	0	0	0	0	0	0	0	0	0	0
ENSMUSG00000000399.7	Ndufa9	0	0	0	0	0	0	0	0	0	0	0	0	0	0	0	0	0	0	0	0	0	0	0	0	0	0	0	0	0	0	0	0	0	0	0	0	0	0	0	0	0	0	0	0	0	0	0	0
ENSMUSG00000000402.2	Egfl6	0	1	1	1	1	1	1	1	1	0	1	1	0	0	1	0	1	1	1	0	1	1	1	0	1	1	1	1	1	1	1	0	1	1	1	1	0	0	1	1	1	1	1	1	1	0	1	0
ENSMUSG00000000409.10	Lck	0	0	0	0	0	0	0	0	0	0	0	0	0	0	0	0	0	0	0	0	0	0	0	0	0	0	0	0	0	0	0	0	0	0	0	0	0	0	0	0	0	0	0	0	0	0	0	0
ENSMUSG00000000411.7	Tssk3	0	1	1	1	1	1	1	1	1	1	1	1	0	1	1	0	1	1	1	1	1	1	1	1	1	1	1	1	1	1	1	0	1	1	1	1	0	1	1	0	1	1	0	1	0	0	1	0
ENSMUSG00000000416.12	Cttnbp2	0	1	1	1	1	1	1	1	0	0	0	0	0	0	0	0	0	0	0	0	0	0	0	0	0	0	0	0	0	0	0	0	0	0	0	0	0	0	0	0	0	0	0	0	0	0	0	0
ENSMUSG00000000420.11	Galnt1	0	0	0	0	0	0	0	0	0	0	0	0	0	0	0	0	0	0	0	0	0	0	0	0	0	0	0	0	0	0	0	0	0	0	0	0	0	0	0	0	0	0	0	0	0	0	0	0
ENSMUSG00000000435.1	Myf5	1	0	1	1	1	0	0	0	1	0	1	1	1	0	0	0	0	0	0	0	0	0	0	0	0	0	0	0	0	0	0	0	0	0	0	0	0	0	0	0	0	0	0	0	0	0	0	0
ENSMUSG00000000439.8	Mkrn2	0	0	0	0	0	0	0	0	0	0	0	0	0	0	0	0	0	0	0	0	0	0	0	0	0	0	0	0	0	0	0	0	0	0	0	0	0	0	0	0	0	0	0	0	0	0	0	0
ENSMUSG00000000440.8	Pparg	1	1	1	1	1	1	1	1	1	0	1	1	1	1	1	1	0	1	1	0	1	1	1	0	1	1	1	0	0	0	1	0	1	1	1	1	1	1	1	0	1	0	0	1	0	1	1	0
ENSMUSG00000000441.13	Raf1	0	0	0	0	0	0	0	0	0	0	0	0	0	0	0	0	0	0	0	0	0	0	0	0	0	0	0	0	0	0	0	0	0	0	0	0	0	0	0	0	0	0	0	0	0	0	0	0
ENSMUSG00000000486.9	42613	0	1	0	0	0	0	0	0	0	0	0	0	0	0	0	0	0	0	0	0	0	0	0	0	0	0	0	0	0	0	1	0	1	0	0	0	0	0	0	0	0	0	0	0	0	0	0	0
ENSMUSG00000000489.6	Pdgfb	0	1	1	1	1	1	1	1	1	1	1	1	1	1	1	0	1	1	1	1	1	1	1	0	1	1	1	0	0	0	1	0	1	1	1	0	0	0	0	0	0	0	0	1	0	1	1	1
ENSMUSG00000000530.12	Acvrl1	0	1	1	1	1	1	1	1	1	1	1	1	0	0	1	1	0	1	1	1	1	1	1	0	1	1	1	0	0	0	1	1	1	1	1	1	1	1	1	1	0	0	0	1	0	1	0	0
ENSMUSG00000000531.4	Grasp	0	1	1	1	1	1	1	1	0	0	0	0	0	0	0	0	0	0	0	0	0	0	0	0	0	0	0	0	0	0	1	0	0	0	1	0	0	0	0	0	0	0	0	0	0	0	0	0
ENSMUSG00000000532.10	Acvr1b	0	0	0	0	0	0	0	0	0	0	0	0	0	0	0	0	0	0	0	0	0	0	0	0	0	0	0	0	0	0	0	0	0	0	0	0	0	0	0	0	0	0	0	0	0	0	0	0
ENSMUSG00000000538.14	Tom1l2	0	0	0	0	0	0	0	0	0	0	0	0	0	0	0	0	0	0	0	0	0	0	0	0	0	0	0	0	0	0	0	0	0	0	0	0	0	0	0	0	0	0	0	0	0	0	0	0
ENSMUSG00000000544.10	Gpa33	0	0	0	0	0	0	0	0	0	0	0	0	0	0	0	0	0	0	0	0	0	0	0	0	0	0	0	0	0	0	0	0	0	0	0	0	0	0	0	0	0	0	0	0	0	0	0	0
ENSMUSG00000000552.9	Zfp385a	0	1	1	1	1	1	1	1	0	0	0	0	0	0	1	0	1	1	1	1	1	1	1	1	1	1	1	1	1	1	1	0	0	1	1	0	0	0	1	1	1	1	1	1	1	0	1	1
ENSMUSG00000000555.6	Itga5	0	0	0	1	0	1	0	1	0	0	0	0	0	0	0	0	0	0	0	0	0	0	0	0	0	0	0	0	0	0	1	0	0	0	1	0	0	0	0	0	0	0	0	0	0	0	0	0
ENSMUSG00000000560.5	Gabra2	0	1	1	1	1	1	1	1	1	0	0	1	0	1	0	0	0	0	0	0	0	0	1	1	1	1	1	1	1	1	0	0	0	0	0	0	0	0	1	0	1	0	1	1	0	1	1	1
ENSMUSG00000000561.10	Wdr77	0	0	0	0	0	0	0	0	0	0	0	0	0	0	0	0	0	0	0	0	0	0	0	0	0	0	0	0	0	0	0	0	0	0	0	0	0	0	0	0	0	0	0	0	0	0	0	0
ENSMUSG00000000562.4	Adora3	0	0	0	0	0	0	0	0	0	0	0	0	0	0	0	0	0	0	0	0	0	0	0	0	0	0	0	0	0	0	0	0	0	0	0	0	0	0	0	0	0	0	0	0	0	0	0	0
ENSMUSG00000000563.13	Atp5f1	0	0	0	0	0	0	0	0	0	0	0	0	0	0	0	0	0	0	0	0	0	0	0	0	0	0	0	0	0	0	0	0	0	0	0	0	0	0	0	0	0	0	0	0	0	0	0	0
ENSMUSG00000000567.5	Sox9	1	1	1	1	1	0	0	1	0	0	0	0	0	0	0	0	0	0	0	0	0	0	1	1	0	0	0	0	0	0	0	0	0	0	0	0	0	0	0	0	0	0	0	0	0	0	0	0
ENSMUSG00000000568.11	Hnrnpd	0	0	0	0	0	0	0	0	0	0	0	0	0	0	0	0	0	0	0	0	0	0	0	0	0	0	0	0	0	0	0	0	0	0	0	0	0	0	0	0	0	0	0	0	0	0	0	0
ENSMUSG00000000579.10	Dynlt1c	0	0	0	0	0	0	0	0	0	0	0	0	0	0	0	0	0	0	0	0	0	0	0	0	0	0	0	0	0	0	0	0	0	0	0	0	0	0	0	0	0	0	0	0	0	0	0	0
ENSMUSG00000000581.4	C1d	0	0	0	0	0	0	0	0	0	0	0	0	0	0	0	0	0	0	0	0	0	0	0	0	0	0	0	0	0	0	0	0	0	0	0	0	0	0	0	0	0	0	0	0	0	0	0	0
ENSMUSG00000000594.7	Gm2a	0	0	0	0	0	0	0	0	0	0	0	0	0	0	0	0	0	0	0	0	0	0	0	0	0	0	0	0	0	0	0	0	0	0	0	0	0	0	0	0	0	0	0	0	0	0	0	0
ENSMUSG00000000600.11	Krit1	0	0	0	0	0	0	0	0	0	0	0	0	0	0	0	0	0	0	0	0	0	0	0	0	0	0	0	0	0	0	0	0	0	0	0	0	0	0	0	0	0	0	0	0	0	0	0	0
ENSMUSG00000000605.8	Clcn4-2	0	0	0	1	0	1	0	0	0	0	0	0	0	0	0	0	0	0	0	0	0	0	0	0	0	0	0	0	0	0	0	0	0	0	0	0	0	0	0	0	0	0	0	0	0	0	0	0
ENSMUSG00000000627.11	Sema4f	0	1	1	1	1	1	1	1	1	1	1	1	1	1	1	0	0	1	0	0	0	0	1	1	1	1	1	1	1	1	0	0	0	0	0	0	0	0	0	0	0	0	0	1	0	1	1	0
ENSMUSG00000000628.6	Hk2	0	0	0	1	0	1	1	0	0	0	0	0	0	0	0	0	0	0	0	0	0	0	0	0	0	0	0	0	0	0	1	0	0	0	0	0	0	1	0	0	0	0	0	0	0	0	0	0
ENSMUSG00000000631.15	Myo18a	0	1	1	0	0	0	0	0	0	0	0	0	0	0	1	0	1	0	0	0	0	0	0	0	0	0	0	0	0	0	0	0	0	0	0	0	0	0	0	0	0	0	0	0	0	0	0	0
ENSMUSG00000000632.9	Sez6	0	1	1	1	1	1	1	1	1	1	1	1	1	1	1	0	1	0	0	0	0	0	1	1	1	1	1	1	1	1	1	0	0	1	0	0	0	0	1	1	0	1	1	1	1	1	1	1
ENSMUSG00000000673.8	Haao	0	0	0	0	0	0	0	0	0	0	0	0	0	0	0	0	0	0	0	0	0	0	0	0	0	0	0	0	0	0	0	0	0	0	0	0	0	0	0	0	0	0	0	0	0	0	0	0
ENSMUSG00000000682.7	Cd52	0	0	0	0	0	0	0	0	0	0	0	0	0	0	0	0	0	0	0	0	0	0	0	0	0	0	0	0	0	0	0	0	0	0	0	0	0	0	0	0	0	0	0	0	0	0	0	0
ENSMUSG00000000686.11	Abhd15	0	0	0	0	0	1	0	1	0	0	0	0	0	0	1	1	0	0	0	0	0	0	0	0	0	0	0	0	0	0	0	0	0	0	0	0	0	0	0	0	0	0	0	0	0	0	0	0
ENSMUSG00000000690.5	Hoxb6	1	1	1	1	1	1	1	1	1	0	1	1	1	1	1	0	0	1	0	0	0	0	1	1	1	1	1	1	1	1	1	1	1	1	0	0	0	0	1	1	0	1	0	0	0	0	0	0
ENSMUSG00000000693.6	Loxl3	0	1	1	1	1	1	1	1	0	0	0	0	0	0	1	1	0	0	0	0	0	0	1	0	1	1	0	0	0	0	1	0	0	0	1	1	1	0	0	0	0	0	0	0	0	0	0	0
ENSMUSG00000000706.11	Btn1a1	0	0	0	0	0	0	0	0	0	0	0	0	0	0	0	0	0	0	0	0	0	0	0	0	0	0	0	0	0	0	0	0	0	0	0	0	0	0	0	0	0	0	0	0	0	0	0	0
ENSMUSG00000000708.10	Kat2b	0	0	0	0	0	0	0	0	0	0	0	0	0	0	0	0	0	0	0	0	0	0	0	0	0	0	0	0	0	0	0	0	0	0	0	0	0	0	0	0	0	0	0	0	0	0	0	0
ENSMUSG00000000711.2	Rab5b	0	0	0	0	0	0	0	0	0	0	0	0	0	0	0	0	0	0	0	0	0	0	0	0	0	0	0	0	0	0	0	0	0	0	0	0	0	0	0	0	0	0	0	0	0	0	0	0
ENSMUSG00000000724.10	Cryba1	0	0	0	0	0	0	0	0	0	0	0	0	0	0	0	0	0	0	0	0	0	0	0	0	0	0	0	0	0	0	0	0	0	0	0	0	0	0	0	0	0	0	0	0	0	0	0	0
ENSMUSG00000000730.9	Dnmt3l	0	0	1	1	1	1	1	1	1	0	0	1	0	0	0	0	0	0	0	0	0	0	1	1	0	0	1	1	1	0	1	0	0	0	1	0	0	0	0	0	0	0	0	1	0	0	1	0
ENSMUSG00000000731.11	Aire	1	0	1	1	1	1	1	1	1	0	0	1	0	0	0	0	0	0	0	0	0	0	1	1	0	0	1	1	1	0	1	0	0	0	1	0	0	0	0	0	0	0	0	1	0	0	1	0
ENSMUSG00000000732.8	Icosl	0	1	1	1	1	1	1	0	1	0	0	1	0	0	1	0	0	1	1	0	1	1	1	0	1	0	1	0	0	0	1	0	1	1	1	1	1	1	0	0	0	0	0	0	0	0	0	0
ENSMUSG00000000738.13	Spg7	0	0	0	0	0	0	0	0	0	0	0	0	0	0	0	0	0	0	0	0	0	0	0	0	0	0	0	0	0	0	0	0	0	0	0	0	0	0	0	0	0	0	0	0	0	0	0	0
ENSMUSG00000000739.9	Sult5a1	0	0	0	0	0	0	0	0	0	0	0	0	0	0	0	0	0	0	0	0	0	0	0	0	0	0	0	0	0	0	0	0	0	0	0	0	0	0	0	0	0	0	0	0	0	0	0	0
ENSMUSG00000000740.7	Rpl13	0	0	0	0	0	0	0	0	0	0	0	0	0	0	0	0	0	0	0	0	0	0	0	0	0	0	0	0	0	0	0	0	0	0	0	0	0	0	0	0	0	0	0	0	0	0	0	0
ENSMUSG00000000743.8	Chmp1a	0	0	0	0	0	0	0	0	0	0	0	0	0	0	0	0	0	0	0	0	0	0	0	0	0	0	0	0	0	0	0	0	0	0	0	0	0	0	0	0	0	0	0	0	0	0	0	0
ENSMUSG00000000751.9	Rpa1	0	0	0	0	0	0	0	0	0	0	0	0	0	0	0	0	0	0	0	0	0	0	0	0	0	0	0	0	0	0	0	0	0	0	0	0	0	0	0	0	0	0	0	0	0	0	0	0
ENSMUSG00000000753.11	Serpinf1	0	0	0	0	0	0	0	0	0	0	0	0	0	0	0	0	0	0	0	0	0	0	0	0	0	0	0	0	0	0	0	0	0	0	0	0	0	0	0	0	0	0	0	0	0	0	0	0
ENSMUSG00000000759.10	Tubgcp3	0	0	0	0	0	0	0	0	0	0	0	0	0	0	0	0	0	0	0	0	0	0	0	0	0	0	0	0	0	0	0	0	0	0	0	0	0	0	0	0	0	0	0	0	0	0	0	0
ENSMUSG00000000766.14	Oprm1	0	0	1	1	1	0	0	0	1	0	1	0	0	0	1	0	0	1	1	1	0	0	0	0	0	0	0	0	0	0	1	0	0	1	0	0	0	0	0	0	0	0	0	0	0	0	0	0
ENSMUSG00000000776.8	Polr3d	0	0	0	0	0	0	0	0	0	0	0	0	0	0	0	0	0	0	0	0	0	0	0	0	0	0	0	0	0	0	0	0	0	0	0	0	0	0	0	0	0	0	0	0	0	0	0	0
ENSMUSG00000000782.11	Tcf7	1	1	1	1	1	1	1	1	1	0	1	0	0	0	1	0	1	1	1	1	0	0	0	0	0	0	0	0	0	0	1	0	1	1	1	1	0	0	0	0	0	0	0	0	0	0	0	0
ENSMUSG00000000787.8	Ddx3x	0	0	0	0	0	0	0	0	0	0	0	0	0	0	0	0	0	0	0	0	0	0	0	0	0	0	0	0	0	0	0	0	0	0	0	0	0	0	0	0	0	0	0	0	0	0	0	0
ENSMUSG00000000792.2	Slc5a5	0	1	1	1	1	1	1	1	1	0	1	1	1	1	1	0	0	1	1	1	1	1	1	1	0	1	1	1	1	1	1	0	1	1	1	0	1	1	1	1	0	0	1	0	0	0	0	0
ENSMUSG00000000794.8	Kcnn3	0	0	1	1	1	1	1	1	1	0	0	1	0	0	0	0	0	0	0	0	0	0	1	1	0	0	1	1	0	1	0	0	0	0	0	0	0	0	0	0	0	0	0	0	0	0	0	0
ENSMUSG00000000804.10	Usp32	0	0	0	0	0	0	0	0	0	0	0	0	0	0	0	0	0	0	0	0	0	0	0	0	0	0	0	0	0	0	0	0	0	0	0	0	0	0	0	0	0	0	0	0	0	0	0	0
ENSMUSG00000000805.14	Car4	0	1	1	1	1	1	1	1	1	1	1	1	1	1	1	1	1	1	1	1	1	1	1	0	1	1	1	1	1	1	1	0	1	1	1	1	1	1	1	1	1	1	1	1	0	1	0	0
ENSMUSG00000000811.9	Txnrd3	0	0	0	0	0	0	0	0	0	0	0	0	0	0	0	0	0	0	0	0	0	0	0	0	0	0	0	0	0	0	0	0	0	0	0	0	0	0	0	0	0	0	0	0	0	0	0	0
ENSMUSG00000000823.12	Znf512b	0	0	0	0	0	0	0	0	0	0	0	0	0	0	0	0	0	0	0	0	0	0	0	0	0	0	0	0	0	0	0	0	0	0	0	0	0	0	0	0	0	0	0	0	0	0	0	0
ENSMUSG00000000826.12	Dnajc5	0	0	0	0	0	0	0	0	0	0	0	0	0	0	0	0	0	0	0	0	0	0	0	0	0	0	0	0	0	0	0	0	0	0	0	0	0	0	0	0	0	0	0	0	0	0	0	0
ENSMUSG00000000827.14	Tpd52l2	0	0	0	0	0	0	0	0	0	0	0	0	0	0	0	0	0	0	0	0	0	0	0	0	0	0	0	0	0	0	0	0	0	0	0	0	0	0	0	0	0	0	0	0	0	0	0	0
ENSMUSG00000000838.13	Fmr1	0	0	0	0	0	0	0	0	0	0	0	0	0	0	0	0	0	0	0	0	0	0	0	0	0	0	0	0	0	0	0	0	0	0	0	0	0	0	0	0	0	0	0	0	0	0	0	0
ENSMUSG00000000861.11	Bcl11a	0	0	0	0	0	0	0	0	0	0	0	0	0	0	0	0	0	0	0	0	0	0	0	0	0	0	0	0	0	0	0	0	0	0	0	0	0	0	0	0	0	0	0	0	0	0	0	0
ENSMUSG00000000869.8	Il4	0	0	0	0	0	0	0	0	0	0	0	0	0	0	0	0	0	0	0	0	0	0	0	0	0	0	0	0	0	0	0	0	0	0	0	0	0	0	0	0	0	0	0	0	0	0	0	0
ENSMUSG00000000876.7	Pxmp4	0	0	0	0	0	0	0	0	0	0	0	0	0	0	0	0	0	0	0	0	0	0	0	0	0	0	0	0	0	0	0	0	0	0	0	0	0	0	0	0	0	0	0	0	0	0	0	0
ENSMUSG00000000881.8	Dlg3	0	1	1	1	1	1	1	1	1	1	1	1	1	1	0	0	0	0	0	0	0	0	1	0	1	1	1	1	1	1	0	0	0	0	0	0	0	0	1	0	1	1	1	1	0	1	1	1
ENSMUSG00000000884.12	Gnb1l	0	0	0	0	0	0	0	0	0	0	0	0	0	0	0	0	0	0	0	0	0	0	0	0	0	0	0	0	0	0	0	0	0	0	0	0	0	0	0	0	0	0	0	0	0	0	0	0
ENSMUSG00000000889.8	Dbh	0	0	0	0	0	0	0	0	0	0	0	0	0	0	0	0	0	0	0	0	0	0	0	0	0	0	0	0	0	0	0	0	0	0	0	0	0	0	0	0	0	0	0	0	0	0	0	0
ENSMUSG00000000901.11	Mmp11	0	1	1	1	1	0	1	1	0	0	0	0	0	0	1	0	1	0	0	0	0	0	1	0	1	0	0	0	0	0	0	0	0	0	0	0	0	0	1	1	0	0	0	0	0	0	0	0
ENSMUSG00000000902.9	Smarcb1	0	0	0	0	0	0	0	0	0	0	0	0	0	0	0	0	0	0	0	0	0	0	0	0	0	0	0	0	0	0	0	0	0	0	0	0	0	0	0	0	0	0	0	0	0	0	0	0
ENSMUSG00000000903.3	Vpreb3	0	0	0	0	0	0	0	0	0	0	0	0	0	0	0	0	0	0	0	0	0	0	0	0	0	0	0	0	0	0	0	0	0	0	0	0	0	0	0	0	0	0	0	0	0	0	0	0
ENSMUSG00000000915.11	Hip1r	0	1	1	1	0	0	0	0	1	1	0	1	0	0	0	0	0	0	0	0	0	0	0	0	0	0	0	0	0	0	0	0	0	0	0	0	0	0	0	0	0	0	0	0	0	0	0	0
ENSMUSG00000000916.11	Nsun5	0	0	0	0	0	0	0	0	0	0	0	0	0	0	0	0	0	0	0	0	0	0	0	0	0	0	0	0	0	0	0	0	0	0	0	0	0	0	0	0	0	0	0	0	0	0	0	0
ENSMUSG00000000934.8	Top1mt	0	0	0	0	0	0	0	0	0	0	0	0	0	0	0	0	0	0	0	0	0	0	0	0	0	0	0	0	0	0	0	0	0	0	0	0	0	0	0	0	0	0	0	0	0	0	0	0
ENSMUSG00000000938.11	Hoxa10	1	1	1	1	1	1	1	1	1	1	0	1	1	1	1	0	0	1	1	1	0	1	1	1	1	1	1	1	1	1	1	0	0	1	1	0	0	1	1	1	0	1	1	0	0	0	0	0
ENSMUSG00000000942.10	Hoxa4	1	1	1	1	1	1	1	1	1	1	1	1	1	1	1	1	1	1	1	1	1	1	1	1	0	1	1	1	1	0	0	0	0	0	0	0	0	0	0	0	0	0	0	0	0	0	0	0
ENSMUSG00000000948.12	Snrpn	0	0	0	0	0	0	0	0	0	0	0	0	0	0	0	0	0	0	0	0	0	0	0	0	0	0	0	0	0	0	0	0	0	0	0	0	0	0	0	0	0	0	0	0	0	0	0	0
ENSMUSG00000000957.8	Mmp14	0	0	0	0	0	0	0	0	0	0	0	0	0	0	0	0	0	0	0	0	0	0	0	0	0	0	0	0	0	0	0	0	0	0	0	0	0	0	0	0	0	0	0	0	0	0	0	0
ENSMUSG00000000958.5	Slc7a7	0	0	0	0	0	0	0	0	0	0	0	0	0	0	0	0	0	0	0	0	0	0	0	0	0	0	0	0	0	0	0	0	0	0	0	0	0	0	0	0	0	0	0	0	0	0	0	0
ENSMUSG00000000959.5	Oxa1l	0	0	0	0	0	0	0	0	0	0	0	0	0	0	0	0	0	0	0	0	0	0	0	0	0	0	0	0	0	0	0	0	0	0	0	0	0	0	0	0	0	0	0	0	0	0	0	0
ENSMUSG00000000976.9	Heatr6	0	0	0	0	0	0	0	0	0	0	0	0	0	0	0	0	0	0	0	0	0	0	0	0	0	0	0	0	0	0	0	0	0	0	0	0	0	0	0	0	0	0	0	0	0	0	0	0
ENSMUSG00000000982.5	Ccl3	0	0	0	0	0	0	0	0	0	0	0	0	0	0	0	0	0	0	0	0	0	0	0	0	0	0	0	0	0	0	0	0	0	0	0	0	0	0	0	0	0	0	0	0	0	0	0	0
ENSMUSG00000000983.9	Wfdc18	0	0	0	0	0	0	0	0	0	0	0	0	0	0	0	0	0	0	0	0	0	0	0	0	0	0	0	0	0	0	0	0	0	0	0	0	0	0	0	0	0	0	0	0	0	0	0	0
ENSMUSG00000001014.5	Icam4	0	1	1	1	1	1	1	1	1	0	0	1	1	1	1	1	1	1	1	1	0	1	0	0	0	0	0	0	0	0	1	0	1	1	1	1	0	0	0	0	0	0	0	0	0	0	0	0
ENSMUSG00000001016.8	Ilf2	0	0	0	0	0	0	0	0	0	0	0	0	0	0	0	0	0	0	0	0	0	0	0	0	0	0	0	0	0	0	0	0	0	0	0	0	0	0	0	0	0	0	0	0	0	0	0	0
ENSMUSG00000001017.11	Chtop	0	0	0	0	0	0	0	0	0	0	0	0	0	0	0	0	0	0	0	0	0	0	0	0	0	0	0	0	0	0	0	0	0	0	0	0	0	0	0	0	0	0	0	0	0	0	0	0
ENSMUSG00000001018.11	Snapin	0	0	0	0	0	0	0	0	0	0	0	0	0	0	0	0	0	0	0	0	0	0	0	0	0	0	0	0	0	0	0	0	0	0	0	0	0	0	0	0	0	0	0	0	0	0	0	0
ENSMUSG00000001020.7	S100a4	0	0	0	0	0	0	0	0	0	0	0	0	0	0	0	0	0	0	0	0	0	0	0	0	0	0	0	0	0	0	0	0	0	0	0	0	0	0	0	0	0	0	0	0	0	0	0	0
ENSMUSG00000001021.8	S100a3	0	0	0	0	0	0	0	0	0	0	0	0	0	0	0	0	0	0	0	0	0	0	0	0	0	0	0	0	0	0	0	0	0	0	0	0	0	0	0	0	0	0	0	0	0	0	0	0
ENSMUSG00000001023.6	S100a5	0	0	0	0	0	0	0	0	0	0	0	0	0	0	0	0	0	0	0	0	0	0	0	0	0	0	0	0	0	0	0	0	0	0	0	0	0	0	0	0	0	0	0	0	0	0	0	0
ENSMUSG00000001025.4	S100a6	0	0	1	1	0	1	1	0	0	0	0	0	0	0	1	0	0	1	0	0	0	0	0	0	0	0	0	0	0	0	1	0	0	0	0	0	1	0	0	0	0	0	0	0	0	0	0	0
ENSMUSG00000001027.7	Scn4a	0	0	0	0	0	0	0	0	0	0	0	0	0	0	0	0	0	0	0	0	0	0	0	0	0	0	0	0	0	0	0	0	0	0	0	0	0	0	0	0	0	0	0	0	0	0	0	0
ENSMUSG00000001029.11	Icam2	0	0	0	0	0	0	0	0	0	0	0	0	0	0	0	0	0	0	0	0	0	0	0	0	0	0	0	0	0	0	0	0	0	0	0	0	0	0	0	0	0	0	0	0	0	0	0	0
ENSMUSG00000001034.13	Mapk7	0	0	0	0	0	0	0	0	0	0	0	0	0	0	0	0	0	0	0	0	0	0	0	0	0	0	0	0	0	0	0	0	0	0	0	0	0	0	0	0	0	0	0	0	0	0	0	0
ENSMUSG00000001036.13	Epn2	0	0	1	1	1	1	1	0	0	0	0	0	0	0	0	0	0	0	0	0	0	0	0	0	0	0	0	0	0	0	0	0	0	0	0	0	0	0	0	0	0	0	0	0	0	0	0	0
ENSMUSG00000001039.8	B9d1	0	0	0	0	0	0	0	0	0	0	0	0	0	0	0	0	0	0	0	0	0	0	0	0	0	0	0	0	0	0	0	0	0	0	0	0	0	0	0	0	0	0	0	0	0	0	0	0
ENSMUSG00000001052.11	Sec24b	0	0	0	0	0	0	0	0	0	0	0	0	0	0	0	0	0	0	0	0	0	0	0	0	0	0	0	0	0	0	0	0	0	0	0	0	0	0	0	0	0	0	0	0	0	0	0	0
ENSMUSG00000001053.11	N4bp3	0	0	1	1	1	1	1	0	0	0	0	0	0	0	1	0	0	0	0	0	1	0	0	0	0	0	0	0	0	0	0	0	0	0	0	0	0	0	0	0	0	0	0	0	0	0	0	0
ENSMUSG00000001054.5	Rmnd5b	0	0	0	0	0	0	0	0	0	0	0	0	0	0	0	0	0	0	0	0	0	0	0	0	0	0	0	0	0	0	0	0	0	0	0	0	0	0	0	0	0	0	0	0	0	0	0	0
ENSMUSG00000001056.3	Nhp2	0	0	0	0	0	0	0	0	0	0	0	0	0	0	0	0	0	0	0	0	0	0	0	0	0	0	0	0	0	0	0	0	0	0	0	0	0	0	0	0	0	0	0	0	0	0	0	0
ENSMUSG00000001062.13	Vps9d1	0	0	0	0	0	0	0	0	0	0	0	0	0	0	0	0	0	0	0	0	0	0	0	0	0	0	0	0	0	0	0	0	0	0	0	0	0	0	0	0	0	0	0	0	0	0	0	0
ENSMUSG00000001065.10	Zfp276	0	0	0	0	0	0	0	0	0	0	0	0	0	0	0	0	0	0	0	0	0	0	0	0	0	0	0	0	0	0	0	0	0	0	0	0	0	0	0	0	0	0	0	0	0	0	0	0
ENSMUSG00000001076.6	C1ql4	0	1	1	1	1	1	1	1	1	1	1	1	1	0	1	1	1	1	1	1	1	1	1	1	1	1	1	1	1	1	1	1	1	0	1	1	1	1	1	1	0	1	1	1	0	1	1	1
ENSMUSG00000001082.8	Mfsd10	0	0	0	0	0	0	0	0	0	0	0	0	0	0	0	0	0	0	0	0	0	0	0	0	0	0	0	0	0	0	0	0	0	0	0	0	0	0	0	0	0	0	0	0	0	0	0	0
ENSMUSG00000001089.10	Luzp1	0	0	0	0	0	1	1	0	0	0	0	0	0	0	0	0	0	0	0	0	0	0	0	0	0	0	0	0	0	0	0	0	0	0	0	0	0	0	0	0	0	0	0	0	0	0	0	0
ENSMUSG00000001095.5	Slc13a2	0	0	0	0	0	0	0	0	0	0	0	0	0	0	0	0	0	0	0	0	0	0	0	0	0	0	0	0	0	0	0	0	0	0	0	0	0	0	0	0	0	0	0	0	0	0	0	0
ENSMUSG00000001098.11	Kctd10	0	0	0	0	0	0	0	0	0	0	0	0	0	0	0	0	0	0	0	0	0	0	0	0	0	0	0	0	0	0	0	0	0	0	0	0	0	0	0	0	0	0	0	0	0	0	0	0
ENSMUSG00000001100.6	Poldip2	0	0	0	0	0	0	0	0	0	0	0	0	0	0	0	0	0	0	0	0	0	0	0	0	0	0	0	0	0	0	0	0	0	0	0	0	0	0	0	0	0	0	0	0	0	0	0	0
ENSMUSG00000001105.11	Ift20	0	0	0	0	0	0	0	0	0	0	0	0	0	0	0	0	0	0	0	0	0	0	0	0	0	0	0	0	0	0	0	0	0	0	0	0	0	0	0	0	0	0	0	0	0	0	0	0
ENSMUSG00000001119.7	Col6a1	0	0	0	0	0	0	0	0	0	0	0	0	0	0	0	0	0	0	0	0	0	0	0	0	0	0	0	0	0	0	0	0	0	0	0	0	0	0	0	0	0	0	0	0	0	0	0	0
ENSMUSG00000001120.11	Pcbp3	0	0	1	0	0	1	0	0	0	0	0	0	0	0	0	0	0	0	0	0	0	0	0	0	0	0	0	0	0	0	0	0	0	0	0	0	0	0	0	0	0	0	0	0	0	0	0	0
ENSMUSG00000001123.11	Lgals9	0	0	0	0	0	0	0	0	0	0	0	0	0	0	0	0	0	0	0	0	0	0	0	0	0	0	0	0	0	0	0	0	0	0	0	0	0	0	0	0	0	0	0	0	0	0	0	0
ENSMUSG00000001127.8	Araf	0	0	0	0	0	0	0	0	0	0	0	0	0	0	0	0	0	0	0	0	0	0	0	0	0	0	0	0	0	0	0	0	0	0	0	0	0	0	0	0	0	0	0	0	0	0	0	0
ENSMUSG00000001128.7	Cfp	0	0	0	0	0	0	0	0	0	0	0	0	0	0	0	0	0	0	0	0	0	0	0	0	0	0	0	0	0	0	0	0	0	0	0	0	0	0	0	0	0	0	0	0	0	0	0	0
ENSMUSG00000001131.7	Timp1	0	0	1	1	0	1	0	0	0	0	0	0	0	0	0	0	0	0	0	0	0	0	0	0	0	0	0	0	0	0	0	0	0	0	0	0	0	0	0	0	0	0	0	0	0	0	0	0
ENSMUSG00000001134.5	Uxt	0	0	0	0	0	0	0	0	0	0	0	0	0	0	0	0	0	0	0	0	0	0	0	0	0	0	0	0	0	0	0	0	0	0	0	0	0	0	0	0	0	0	0	0	0	0	0	0
ENSMUSG00000001138.9	Cnnm3	0	0	0	0	0	0	0	0	0	0	0	0	0	0	0	0	0	0	0	0	0	0	0	0	0	0	0	0	0	0	0	0	0	0	0	0	0	0	0	0	0	0	0	0	0	0	0	0
ENSMUSG00000001143.9	Lman2l	0	0	0	0	0	0	0	0	0	0	0	0	0	0	0	0	0	0	0	0	0	0	0	0	0	0	0	0	0	0	0	0	0	0	0	0	0	0	0	0	0	0	0	0	0	0	0	0
ENSMUSG00000001150.6	Mcm3ap	0	0	0	0	0	0	0	0	0	0	0	0	0	0	0	0	0	0	0	0	0	0	0	0	0	0	0	0	0	0	0	0	0	0	0	0	0	0	0	0	0	0	0	0	0	0	0	0
ENSMUSG00000001151.9	Pcnt	0	0	0	0	0	0	0	0	0	0	0	0	0	0	0	0	0	0	0	0	0	0	0	0	0	0	0	0	0	0	0	0	0	0	0	0	0	0	0	0	0	0	0	0	0	0	0	0
ENSMUSG00000001155.9	Ftcd	0	0	0	0	0	0	0	0	0	0	0	0	0	0	0	0	0	0	0	0	0	0	0	0	0	0	0	0	0	0	0	0	0	0	0	0	0	0	0	0	0	0	0	0	0	0	0	0
ENSMUSG00000001156.7	Mxd1	1	0	0	0	0	0	0	0	0	0	0	0	0	0	0	0	0	0	0	0	0	0	0	0	0	0	0	0	0	0	0	0	0	0	0	0	0	0	0	0	0	0	0	0	0	0	0	0
ENSMUSG00000001157.9	Gmcl1	0	0	0	0	0	0	0	0	0	0	0	0	0	0	0	0	0	0	0	0	0	0	0	0	0	0	0	0	0	0	0	0	0	0	0	0	0	0	0	0	0	0	0	0	0	0	0	0
ENSMUSG00000001158.9	Snrnp27	0	0	0	0	0	0	0	0	0	0	0	0	0	0	0	0	0	0	0	0	0	0	0	0	0	0	0	0	0	0	0	0	0	0	0	0	0	0	0	0	0	0	0	0	0	0	0	0
ENSMUSG00000001166.13	Oas1c	0	0	0	0	0	0	0	0	0	0	0	0	0	0	0	0	0	0	0	0	0	0	0	0	0	0	0	0	0	0	0	0	0	0	0	0	0	0	0	0	0	0	0	0	0	0	0	0
ENSMUSG00000001173.11	Ocrl	0	0	0	0	0	0	0	0	0	0	0	0	0	0	0	0	0	0	0	0	0	0	0	0	0	0	0	0	0	0	0	0	0	0	0	0	0	0	0	0	0	0	0	0	0	0	0	0
ENSMUSG00000001175.9	Calm1	0	0	0	0	0	0	0	0	0	0	0	0	0	0	0	0	0	0	0	0	0	0	0	0	0	0	0	0	0	0	0	0	0	0	0	0	0	0	0	0	0	0	0	0	0	0	0	0
ENSMUSG00000001211.10	Agpat3	0	0	1	1	1	0	0	0	0	0	0	0	0	0	0	0	0	0	0	0	0	0	0	0	0	0	0	0	0	0	0	0	0	0	0	0	0	0	0	0	0	0	0	0	0	0	0	0
ENSMUSG00000001225.8	Slc26a3	0	0	0	0	0	0	0	0	0	0	0	0	0	0	0	0	0	0	0	0	0	0	0	0	0	0	0	0	0	0	0	0	0	0	0	0	0	0	0	0	0	0	0	0	0	0	0	0
ENSMUSG00000001227.7	Sema6b	0	1	1	1	1	1	1	1	1	1	1	1	1	1	1	0	1	1	1	0	0	0	1	1	1	1	1	1	1	1	1	0	1	1	0	0	0	0	1	1	1	1	1	1	1	1	1	1
ENSMUSG00000001228.10	Uhrf1	0	0	0	0	0	0	0	0	0	0	0	0	0	0	0	0	0	0	0	0	0	0	0	0	0	0	0	0	0	0	0	0	0	0	0	0	0	0	0	0	0	0	0	0	0	0	0	0
ENSMUSG00000001229.7	Dpp9	0	0	0	0	0	0	0	0	0	0	0	0	0	0	0	0	0	0	0	0	0	0	0	0	0	0	0	0	0	0	0	0	0	0	0	0	0	0	0	0	0	0	0	0	0	0	0	0
ENSMUSG00000001240.9	Ramp2	0	1	1	1	1	1	1	1	0	0	0	0	0	0	1	0	1	1	1	1	1	1	0	0	0	0	0	0	0	0	1	0	1	1	0	0	0	0	0	0	0	0	0	0	0	0	0	0
ENSMUSG00000001247.12	Lsr	0	0	0	1	1	1	1	1	0	0	0	0	0	0	0	0	0	0	0	0	0	0	1	1	0	0	0	0	0	0	1	0	0	0	1	0	1	1	0	0	0	0	0	0	0	0	0	0
ENSMUSG00000001248.10	Gramd1a	0	0	0	0	0	0	0	0	0	0	0	0	0	0	0	0	0	0	0	0	0	0	0	0	0	0	0	0	0	0	0	0	0	0	0	0	0	0	0	0	0	0	0	0	0	0	0	0
ENSMUSG00000001249.10	Hpn	0	0	0	1	0	1	0	0	0	0	0	0	0	0	0	0	0	0	0	0	0	0	0	0	0	0	0	0	0	0	1	0	0	0	1	0	0	0	0	0	0	0	0	0	0	0	0	0
ENSMUSG00000001260.6	Gabrg1	0	0	0	1	0	1	1	0	0	0	0	0	0	0	0	0	0	0	0	0	0	0	0	0	0	0	0	0	0	0	0	0	0	0	0	0	0	0	0	0	0	0	0	1	0	0	1	1
ENSMUSG00000001270.8	Ckb	0	1	1	1	1	1	1	1	1	1	1	1	1	1	0	0	0	0	0	0	0	0	0	0	0	0	0	0	0	0	0	0	0	0	0	0	0	0	0	0	0	0	0	1	0	0	1	0
ENSMUSG00000001280.8	Sp1	1	0	0	0	0	0	0	0	0	0	0	0	0	0	0	0	0	0	0	0	0	0	0	0	0	0	0	0	0	0	0	0	0	0	0	0	0	0	0	0	0	0	0	0	0	0	0	0
ENSMUSG00000001281.5	Itgb7	0	0	0	1	0	0	0	0	0	0	0	0	0	0	0	0	0	0	0	0	0	0	1	0	0	0	1	0	0	0	0	0	0	0	0	0	0	0	0	0	0	0	0	0	0	0	0	0
ENSMUSG00000001285.8	Myg1	0	0	0	0	0	0	0	0	0	0	0	0	0	0	0	0	0	0	0	0	0	0	0	0	0	0	0	0	0	0	0	0	0	0	0	0	0	0	0	0	0	0	0	0	0	0	0	0
ENSMUSG00000001288.10	Rarg	1	1	1	1	1	1	1	1	0	0	0	0	0	0	1	0	1	1	1	1	1	1	1	1	0	1	1	1	1	1	1	1	1	1	1	1	1	1	0	0	0	0	0	0	0	0	0	0
ENSMUSG00000001289.8	Pfdn5	0	0	0	0	0	0	0	0	0	0	0	0	0	0	0	0	0	0	0	0	0	0	0	0	0	0	0	0	0	0	0	0	0	0	0	0	0	0	0	0	0	0	0	0	0	0	0	0
ENSMUSG00000001300.11	Efnb2	0	0	0	1	0	0	0	0	0	0	0	0	0	0	0	0	0	0	0	0	0	0	0	0	0	0	0	0	0	0	0	0	0	0	0	0	0	0	0	0	0	0	0	0	0	0	0	0
ENSMUSG00000001305.5	Rrp15	0	0	0	0	0	0	0	0	0	0	0	0	0	0	0	0	0	0	0	0	0	0	0	0	0	0	0	0	0	0	0	0	0	0	0	0	0	0	0	0	0	0	0	0	0	0	0	0
ENSMUSG00000001313.8	Rnd2	0	0	0	0	0	1	1	0	0	0	0	0	0	0	0	0	0	0	0	0	0	0	0	0	0	0	0	0	0	0	0	0	0	0	0	0	0	0	0	0	0	0	0	0	0	0	0	0
ENSMUSG00000001323.13	Srr	0	0	0	0	0	0	0	0	0	0	0	0	0	0	0	0	0	0	0	0	0	0	0	0	0	0	0	0	0	0	0	0	0	0	0	0	0	0	0	0	0	0	0	0	0	0	0	0
ENSMUSG00000001333.9	Sync	0	1	1	1	1	1	1	1	1	1	1	1	0	0	1	1	1	1	1	1	0	1	1	0	1	0	1	0	0	0	1	0	1	1	1	0	0	0	0	0	0	0	0	0	0	0	0	0
ENSMUSG00000001334.9	Fndc5	0	1	1	1	1	1	1	1	1	1	1	1	0	1	1	0	1	1	1	1	1	1	1	0	0	1	1	1	0	0	1	0	1	1	1	0	0	0	1	0	1	1	1	1	0	0	1	1
ENSMUSG00000001348.10	Acp5	0	1	1	1	1	1	1	1	1	0	1	1	0	0	1	1	1	1	1	1	1	1	0	0	0	0	0	0	0	0	1	1	1	1	1	1	1	1	0	0	0	0	0	1	0	0	1	0
ENSMUSG00000001349.4	Cnn1	0	1	1	0	1	1	1	1	1	1	1	0	1	1	0	0	0	0	0	0	0	0	0	0	0	0	0	0	0	0	1	0	0	1	0	0	0	0	1	1	0	0	0	1	0	1	1	1
ENSMUSG00000001366.10	Fbxo9	0	0	0	0	0	0	0	0	0	0	0	0	0	0	0	0	0	0	0	0	0	0	0	0	0	0	0	0	0	0	0	0	0	0	0	0	0	0	0	0	0	0	0	0	0	0	0	0
ENSMUSG00000001376.13	Ccdc132	0	0	0	0	0	0	0	0	0	0	0	0	0	0	0	0	0	0	0	0	0	0	0	0	0	0	0	0	0	0	0	0	0	0	0	0	0	0	0	0	0	0	0	0	0	0	0	0
ENSMUSG00000001380.6	Hars	0	0	0	0	0	0	0	0	0	0	0	0	0	0	0	0	0	0	0	0	0	0	0	0	0	0	0	0	0	0	0	0	0	0	0	0	0	0	0	0	0	0	0	0	0	0	0	0
ENSMUSG00000001383.8	Zmat2	0	0	0	0	0	0	0	0	0	0	0	0	0	0	0	0	0	0	0	0	0	0	0	0	0	0	0	0	0	0	0	0	0	0	0	0	0	0	0	0	0	0	0	0	0	0	0	0
ENSMUSG00000001403.9	Ube2c	0	0	0	0	0	0	0	0	0	0	0	0	0	0	0	0	0	0	0	0	0	0	0	0	0	0	0	0	0	0	0	0	0	0	0	0	0	0	0	0	0	0	0	0	0	0	0	0
ENSMUSG00000001415.6	Smg5	0	0	0	0	0	0	0	0	0	0	0	0	0	0	0	0	0	0	0	0	0	0	0	0	0	0	0	0	0	0	0	0	0	0	0	0	0	0	0	0	0	0	0	0	0	0	0	0
ENSMUSG00000001416.9	Cct3	0	0	0	0	0	0	0	0	0	0	0	0	0	0	0	0	0	0	0	0	0	0	0	0	0	0	0	0	0	0	0	0	0	0	0	0	0	0	0	0	0	0	0	0	0	0	0	0
ENSMUSG00000001418.9	Glmp	0	0	0	0	0	0	0	0	0	0	0	0	0	0	0	0	0	0	0	0	0	0	0	0	0	0	0	0	0	0	0	0	0	0	0	0	0	0	0	0	0	0	0	0	0	0	0	0
ENSMUSG00000001419.13	Mef2d	1	0	0	0	0	0	0	0	0	0	0	0	0	0	0	0	0	0	0	0	0	0	0	0	0	0	0	0	0	0	0	0	0	0	0	0	0	0	0	0	0	0	0	0	0	0	0	0
ENSMUSG00000001420.9	Tmem79	0	0	0	0	0	0	0	0	0	0	0	0	0	0	0	0	0	0	0	0	0	0	0	0	0	0	0	0	0	0	0	0	0	0	0	0	0	0	0	0	0	0	0	0	0	0	0	0
ENSMUSG00000001424.10	Snd1	0	0	0	0	0	0	0	0	0	0	0	0	0	0	0	0	0	0	0	0	0	0	0	0	0	0	0	0	0	0	0	0	0	0	0	0	0	0	0	0	0	0	0	0	0	0	0	0
ENSMUSG00000001435.10	Col18a1	0	0	1	1	1	1	1	1	1	0	0	1	0	0	1	1	0	0	0	0	0	0	0	0	0	0	0	0	0	0	1	0	0	0	1	0	0	1	0	0	0	0	0	0	0	0	0	0
ENSMUSG00000001436.11	Slc19a1	0	0	0	0	0	0	0	0	0	0	0	0	0	0	0	0	0	0	0	0	0	0	0	0	0	0	0	0	0	0	0	0	0	0	0	0	0	0	0	0	0	0	0	0	0	0	0	0
ENSMUSG00000001440.5	Kpnb1	0	0	0	0	0	0	0	0	0	0	0	0	0	0	0	0	0	0	0	0	0	0	0	0	0	0	0	0	0	0	0	0	0	0	0	0	0	0	0	0	0	0	0	0	0	0	0	0
ENSMUSG00000001441.9	Npepps	0	0	0	0	0	0	0	0	0	0	0	0	0	0	0	0	0	0	0	0	0	0	0	0	0	0	0	0	0	0	0	0	0	0	0	0	0	0	0	0	0	0	0	0	0	0	0	0
ENSMUSG00000001444.2	Tbx21	0	1	1	1	1	1	1	1	1	1	1	1	1	1	1	1	1	1	1	1	1	1	1	1	1	1	1	1	1	1	1	1	1	1	1	1	1	1	1	1	1	1	1	1	1	1	1	1
ENSMUSG00000001445.6	Mrpl10	0	0	0	0	0	0	0	0	0	0	0	0	0	0	0	0	0	0	0	0	0	0	0	0	0	0	0	0	0	0	0	0	0	0	0	0	0	0	0	0	0	0	0	0	0	0	0	0
ENSMUSG00000001467.4	Cyp51	0	0	0	0	0	0	0	0	0	0	0	0	0	0	0	0	0	0	0	0	0	0	0	0	0	0	0	0	0	0	0	0	0	0	0	0	0	0	0	0	0	0	0	0	0	0	0	0
ENSMUSG00000001472.12	Tcf25	0	0	0	0	0	0	0	0	0	0	0	0	0	0	0	0	0	0	0	0	0	0	0	0	0	0	0	0	0	0	0	0	0	0	0	0	0	0	0	0	0	0	0	0	0	0	0	0
ENSMUSG00000001473.6	Tubb6	0	1	1	1	1	1	1	1	1	0	0	1	0	0	1	1	1	1	1	1	1	1	0	0	0	0	0	0	0	0	1	1	0	1	1	1	1	1	0	0	0	0	0	0	0	0	0	0
ENSMUSG00000001482.10	Def8	0	0	0	0	0	0	0	0	0	0	0	0	0	0	0	0	0	0	0	0	0	0	0	0	0	0	0	0	0	0	0	0	0	0	0	0	0	0	0	0	0	0	0	0	0	0	0	0
ENSMUSG00000001493.9	Meox1	1	0	0	0	0	1	0	1	1	0	0	0	0	1	0	0	0	0	0	0	0	0	0	0	0	0	0	0	0	0	0	0	0	0	0	0	0	0	1	1	0	0	0	0	0	0	0	0
ENSMUSG00000001494.6	Sost	0	1	1	1	0	1	1	1	0	0	0	0	0	0	0	0	0	0	0	0	0	0	1	1	1	0	1	0	1	1	0	0	0	0	0	0	0	0	0	0	0	0	0	0	0	0	0	0
ENSMUSG00000001496.11	Nkx2-1	1	1	1	1	1	1	1	1	1	1	1	1	0	1	1	0	1	0	0	0	1	0	1	1	1	1	1	1	1	1	1	1	1	1	1	1	1	1	1	0	1	1	1	1	0	1	1	0
ENSMUSG00000001497.14	Pax9	0	1	1	1	1	1	1	1	1	0	0	1	1	1	1	1	1	1	1	1	1	1	1	1	1	1	1	1	1	1	1	1	1	1	1	1	1	1	1	1	1	1	1	1	1	1	1	1
ENSMUSG00000001504.10	Irx2	1	1	1	1	1	1	1	1	1	1	1	1	1	1	1	1	1	1	1	0	1	1	1	1	0	0	1	0	1	1	0	0	0	0	0	0	0	0	1	1	1	1	1	1	1	1	1	0
ENSMUSG00000001506.10	Col1a1	0	1	1	1	1	1	1	1	0	0	0	0	0	0	1	1	1	1	1	1	1	1	0	0	0	0	0	0	0	0	1	0	1	1	1	1	1	1	0	0	0	0	0	0	0	0	0	0
ENSMUSG00000001507.12	Itga3	0	1	1	1	1	1	1	1	1	1	1	1	0	0	1	0	1	1	1	0	0	0	0	0	0	0	0	0	0	0	1	0	1	0	0	0	0	0	0	0	0	0	0	0	0	0	0	0
ENSMUSG00000001508.11	Sgca	0	0	0	0	0	0	0	0	0	0	0	0	0	0	0	0	0	0	0	0	0	0	0	0	0	0	0	0	0	0	0	0	0	0	0	0	0	0	0	0	0	0	0	0	0	0	0	0
ENSMUSG00000001510.8	Dlx3	1	1	1	1	1	1	1	1	1	0	1	1	0	1	1	1	0	1	1	1	1	1	1	1	1	1	1	1	1	1	1	1	1	1	1	1	1	1	1	1	1	1	1	1	1	1	1	1
ENSMUSG00000001517.10	Foxm1	1	0	0	0	0	0	0	0	0	0	0	0	0	0	0	0	0	0	0	0	0	0	0	0	0	0	0	0	0	0	0	0	0	0	0	0	0	0	0	0	0	0	0	0	0	0	0	0
ENSMUSG00000001518.10	Itfg2	0	0	0	0	0	0	0	0	0	0	0	0	0	0	0	0	0	0	0	0	0	0	0	0	0	0	0	0	0	0	0	0	0	0	0	0	0	0	0	0	0	0	0	0	0	0	0	0
ENSMUSG00000001520.8	Nrip2	0	0	0	0	0	0	0	0	0	0	0	0	0	0	0	0	0	0	0	0	0	0	0	0	0	0	0	0	0	0	0	0	0	0	0	0	0	0	0	0	0	0	0	0	0	0	0	0
ENSMUSG00000001521.8	Tulp3	0	0	0	0	0	0	0	0	0	0	0	0	0	0	0	0	0	0	0	0	0	0	0	0	0	0	0	0	0	0	0	0	0	0	0	0	0	0	0	0	0	0	0	0	0	0	0	0
ENSMUSG00000001524.10	Gtf2h4	0	0	0	0	0	0	0	0	0	0	0	0	0	0	0	0	0	0	0	0	0	0	0	0	0	0	0	0	0	0	0	0	0	0	0	0	0	0	0	0	0	0	0	0	0	0	0	0
ENSMUSG00000001525.10	Tubb5	0	0	0	0	0	0	0	0	0	0	0	0	0	0	0	0	0	0	0	0	0	0	0	0	0	0	0	0	0	0	0	0	0	0	0	0	0	0	0	0	0	0	0	0	0	0	0	0
ENSMUSG00000001542.6	Ell2	0	0	0	0	0	0	0	0	0	0	0	0	0	0	0	0	0	0	0	0	0	0	0	0	0	0	0	0	0	0	0	0	0	0	0	0	0	0	0	0	0	0	0	0	0	0	0	0
ENSMUSG00000001552.10	Jup	0	0	0	0	0	1	0	0	0	0	0	0	0	0	0	0	0	0	0	0	0	0	0	0	0	0	0	0	0	0	0	0	0	0	0	0	0	0	0	0	0	0	0	0	0	0	0	0
ENSMUSG00000001555.6	Fkbp10	0	1	1	1	1	1	1	1	0	0	0	0	0	0	1	0	1	0	0	0	0	0	0	0	0	0	0	0	0	0	0	0	0	0	0	0	0	0	0	0	0	0	0	0	0	0	0	0
ENSMUSG00000001558.5	Klhl10	0	0	0	0	0	0	0	0	0	0	0	0	0	0	0	0	0	0	0	0	0	0	0	0	0	0	0	0	0	0	0	0	0	0	0	0	0	0	0	0	0	0	0	0	0	0	0	0
ENSMUSG00000001566.9	Mnx1	1	1	1	1	1	1	1	1	1	1	1	1	1	1	1	1	1	1	1	1	1	1	1	1	0	1	1	1	1	1	1	1	1	1	1	1	1	1	1	0	0	1	0	1	1	1	1	1
ENSMUSG00000001569.9	Nom1	0	0	0	0	0	0	0	0	0	0	0	0	0	0	0	0	0	0	0	0	0	0	0	0	0	0	0	0	0	0	0	0	0	0	0	0	0	0	0	0	0	0	0	0	0	0	0	0
ENSMUSG00000001576.10	Ergic1	0	0	0	0	0	0	0	0	0	0	0	0	0	0	0	0	0	0	0	0	0	0	0	0	0	0	0	0	0	0	0	0	0	0	0	0	0	0	0	0	0	0	0	0	0	0	0	0
ENSMUSG00000001583.9	Tnk1	0	1	1	1	1	1	1	0	1	1	1	1	0	0	1	0	1	1	0	0	0	0	1	0	0	1	1	0	1	0	1	0	0	1	0	0	0	0	0	0	0	0	0	1	0	0	1	1
ENSMUSG00000001588.8	Acap1	0	0	0	0	0	0	0	0	0	0	0	0	0	0	0	0	0	0	0	0	0	0	0	0	0	0	0	0	0	0	0	0	0	0	0	0	0	0	0	0	0	0	0	0	0	0	0	0
ENSMUSG00000001604.10	Tcea3	0	1	1	1	1	1	1	1	1	1	0	1	1	1	1	1	0	1	1	1	1	1	1	0	0	0	1	0	0	0	1	1	1	1	1	1	1	1	0	0	0	0	0	1	0	1	1	1
ENSMUSG00000001622.11	Csn3	0	0	0	0	0	0	0	0	0	0	0	0	0	0	0	0	0	0	0	0	0	0	0	0	0	0	0	0	0	0	0	0	0	0	0	0	0	0	0	0	0	0	0	0	0	0	0	0
ENSMUSG00000001627.7	Ifrd1	0	0	0	0	0	0	0	0	0	0	0	0	0	0	0	0	0	0	0	0	0	0	0	0	0	0	0	0	0	0	0	0	0	0	0	0	0	0	0	0	0	0	0	0	0	0	0	0
ENSMUSG00000001630.9	Stk38l	0	0	0	0	0	0	0	0	0	0	0	0	0	0	0	0	0	0	0	0	0	0	0	0	0	0	0	0	0	0	0	0	0	0	0	0	0	0	0	0	0	0	0	0	0	0	0	0
ENSMUSG00000001632.12	Brpf1	0	0	0	0	0	0	0	0	0	0	0	0	0	0	0	0	0	0	0	0	0	0	0	0	0	0	0	0	0	0	0	0	0	0	0	0	0	0	0	0	0	0	0	0	0	0	0	0
ENSMUSG00000001642.14	Akr1b3	0	0	0	0	0	0	0	0	0	0	0	0	0	0	0	0	0	0	0	0	0	0	0	0	0	0	0	0	0	0	0	0	0	0	0	0	0	0	0	0	0	0	0	0	0	0	0	0
ENSMUSG00000001655.6	Hoxc13	1	1	1	1	1	1	1	1	1	1	1	1	1	0	1	1	1	1	1	1	1	1	1	1	1	1	1	1	1	1	1	1	0	1	1	0	1	1	1	1	1	1	1	1	1	1	1	1
ENSMUSG00000001656.3	Hoxc11	1	1	1	1	1	1	1	0	0	0	0	0	0	0	0	0	0	0	0	0	0	0	1	0	0	1	1	0	0	0	0	0	0	0	0	0	0	0	1	0	1	1	1	0	0	0	0	0
ENSMUSG00000001657.7	Hoxc8	1	1	1	1	1	1	1	1	1	0	0	1	1	1	1	1	0	0	1	0	1	0	1	0	1	1	1	1	1	1	1	0	1	1	1	0	1	1	1	1	1	1	0	1	0	0	1	0
ENSMUSG00000001661.5	Hoxc6	1	1	1	1	1	1	1	1	1	1	1	1	1	0	1	1	1	1	1	1	1	1	1	1	1	1	1	1	1	1	1	1	1	1	1	1	1	1	1	1	1	1	1	0	0	0	0	0
ENSMUSG00000001663.6	Gstt1	0	1	1	1	0	1	0	0	0	0	0	0	0	0	1	0	0	1	0	0	0	0	0	0	0	0	0	0	0	0	1	0	1	1	1	0	0	0	0	0	0	0	0	1	0	0	1	0
ENSMUSG00000001665.6	Gstt3	0	1	1	1	1	1	1	1	0	0	0	0	0	0	1	1	1	1	1	1	0	1	1	1	1	1	0	0	0	0	1	1	1	1	1	1	1	1	0	0	0	0	0	0	0	0	0	0
ENSMUSG00000001666.8	Ddt	0	0	0	0	0	0	0	0	0	0	0	0	0	0	0	0	0	0	0	0	0	0	0	0	0	0	0	0	0	0	0	0	0	0	0	0	0	0	0	0	0	0	0	0	0	0	0	0
ENSMUSG00000001670.9	Tat	0	0	0	0	0	0	0	0	0	0	0	0	0	0	0	0	0	0	0	0	0	0	0	0	0	0	0	0	0	0	0	0	0	0	0	0	0	0	0	0	0	0	0	0	0	0	0	0
ENSMUSG00000001672.10	Marveld3	0	1	1	1	1	1	1	1	1	1	1	1	1	1	1	0	1	1	1	1	1	1	1	1	1	1	1	1	1	1	1	1	1	1	1	1	1	1	1	0	1	0	0	1	0	0	1	1
ENSMUSG00000001674.7	Ddx18	0	0	0	0	0	0	0	0	0	0	0	0	0	0	0	0	0	0	0	0	0	0	0	0	0	0	0	0	0	0	0	0	0	0	0	0	0	0	0	0	0	0	0	0	0	0	0	0
ENSMUSG00000001687.11	Ubl3	0	0	0	0	0	0	0	0	0	0	0	0	0	0	0	0	0	0	0	0	0	0	0	0	0	0	0	0	0	0	0	0	0	0	0	0	0	0	0	0	0	0	0	0	0	0	0	0
ENSMUSG00000001700.9	Gramd3	0	0	1	1	0	1	0	0	0	0	0	0	0	0	0	0	0	0	0	0	0	0	0	0	0	0	0	0	0	0	0	0	0	0	0	0	0	0	0	0	0	0	0	0	0	0	0	0
ENSMUSG00000001707.7	Eef1e1	0	0	0	0	0	0	0	0	0	0	0	0	0	0	0	0	0	0	0	0	0	0	0	0	0	0	0	0	0	0	0	0	0	0	0	0	0	0	0	0	0	0	0	0	0	0	0	0
ENSMUSG00000001729.10	Akt1	0	0	0	0	0	0	0	0	0	0	0	0	0	0	0	0	0	0	0	0	0	0	0	0	0	0	0	0	0	0	0	0	0	0	0	0	0	0	0	0	0	0	0	0	0	0	0	0
ENSMUSG00000001739.10	Cldn15	0	0	0	0	0	0	0	0	0	0	0	0	0	0	0	0	0	0	0	0	0	0	0	0	0	0	0	0	0	0	0	0	0	0	0	0	0	0	0	0	0	0	0	0	0	0	0	0
ENSMUSG00000001741.7	Il16	0	0	0	0	0	0	0	0	0	0	0	0	0	0	0	0	0	0	0	0	0	0	0	0	0	0	0	0	0	0	0	0	0	0	0	0	0	0	0	0	0	0	0	0	0	0	0	0
ENSMUSG00000001750.11	Tcirg1	0	0	0	0	0	0	0	0	0	0	0	0	0	0	0	0	0	0	0	0	0	0	0	0	0	0	0	0	0	0	0	0	0	0	0	0	0	0	0	0	0	0	0	0	0	0	0	0
ENSMUSG00000001751.9	Naglu	0	1	0	0	0	0	0	0	0	0	0	0	0	0	0	0	0	0	0	0	0	0	0	0	0	0	0	0	0	0	0	0	0	0	0	0	0	0	0	0	0	0	0	0	0	0	0	0
ENSMUSG00000001755.8	Coasy	0	0	0	0	0	0	0	0	0	0	0	0	0	0	0	0	0	0	0	0	0	0	0	0	0	0	0	0	0	0	0	0	0	0	0	0	0	0	0	0	0	0	0	0	0	0	0	0
ENSMUSG00000001761.6	Smo	0	0	1	1	1	1	1	0	0	0	0	0	0	0	0	0	0	0	0	0	0	0	0	0	0	0	0	0	0	0	0	0	0	0	0	0	0	0	0	0	0	0	0	0	0	0	0	0
ENSMUSG00000001763.10	Tspan33	0	1	1	1	1	1	1	1	1	1	1	1	1	1	0	0	0	0	0	0	0	0	1	0	0	0	0	0	1	0	0	0	0	0	0	0	0	0	0	0	0	0	0	1	0	1	0	0
ENSMUSG00000001767.5	Crnkl1	0	0	0	0	0	0	0	0	0	0	0	0	0	0	0	0	0	0	0	0	0	0	0	0	0	0	0	0	0	0	0	0	0	0	0	0	0	0	0	0	0	0	0	0	0	0	0	0
ENSMUSG00000001768.11	Rin2	0	0	0	0	0	0	0	0	0	0	0	0	0	0	0	0	0	0	0	0	0	0	0	0	0	0	0	0	0	0	0	0	0	0	0	0	0	0	0	0	0	0	0	0	0	0	0	0
ENSMUSG00000001773.9	Folh1	0	0	0	0	0	0	0	0	0	0	0	0	0	0	0	0	0	0	0	0	0	0	0	0	0	0	0	0	0	0	0	0	0	0	0	0	0	0	0	0	0	0	0	0	0	0	0	0
ENSMUSG00000001774.7	Chordc1	0	0	0	0	0	0	0	0	0	0	0	0	0	0	0	0	0	0	0	0	0	0	0	0	0	0	0	0	0	0	0	0	0	0	0	0	0	0	0	0	0	0	0	0	0	0	0	0
ENSMUSG00000001783.3	Rtcb	0	0	0	0	0	0	0	0	0	0	0	0	0	0	0	0	0	0	0	0	0	0	0	0	0	0	0	0	0	0	0	0	0	0	0	0	0	0	0	0	0	0	0	0	0	0	0	0
ENSMUSG00000001785.7	Pwp1	0	0	0	0	0	0	0	0	0	0	0	0	0	0	0	0	0	0	0	0	0	0	0	0	0	0	0	0	0	0	0	0	0	0	0	0	0	0	0	0	0	0	0	0	0	0	0	0
ENSMUSG00000001786.10	Fbxo7	0	0	0	0	0	0	0	0	0	0	0	0	0	0	0	0	0	0	0	0	0	0	0	0	0	0	0	0	0	0	0	0	0	0	0	0	0	0	0	0	0	0	0	0	0	0	0	0
ENSMUSG00000001794.8	Capns1	0	0	0	0	0	0	0	0	0	0	0	0	0	0	0	0	0	0	0	0	0	0	0	0	0	0	0	0	0	0	0	0	0	0	0	0	0	0	0	0	0	0	0	0	0	0	0	0
ENSMUSG00000001802.12	Lrp3	0	1	1	1	1	1	1	1	0	0	0	0	0	0	0	0	0	0	0	0	0	0	1	1	1	0	1	1	1	1	0	0	0	0	0	0	0	0	0	0	0	0	0	0	0	0	0	0
ENSMUSG00000001815.11	Evx2	1	1	1	1	1	1	1	1	1	0	1	1	1	1	1	0	0	0	1	0	0	0	1	0	1	1	0	0	1	1	1	1	1	0	0	0	0	1	1	1	0	1	1	1	0	1	1	0
ENSMUSG00000001819.4	Hoxd13	1	1	1	1	1	1	1	1	1	1	1	1	1	1	1	1	1	1	1	1	1	1	1	1	1	1	1	1	1	1	1	1	1	1	1	1	1	1	1	1	1	1	1	1	1	1	1	1
ENSMUSG00000001823.5	Hoxd12	1	1	1	1	1	1	0	0	1	0	0	1	0	0	0	0	0	0	0	0	0	0	1	0	1	0	0	0	0	0	0	0	0	0	0	0	0	0	1	0	1	1	0	0	0	0	0	0
ENSMUSG00000001827.7	Folr1	0	0	0	0	0	0	0	0	0	0	0	0	0	0	0	0	0	0	0	0	0	0	0	0	0	0	0	0	0	0	0	0	0	0	0	0	0	0	0	0	0	0	0	0	0	0	0	0
ENSMUSG00000001829.12	Clpb	0	0	0	0	0	0	0	0	0	0	0	0	0	0	0	0	0	0	0	0	0	0	0	0	0	0	0	0	0	0	0	0	0	0	0	0	0	0	0	0	0	0	0	0	0	0	0	0
ENSMUSG00000001833.12	2020-09-07	0	0	0	0	0	0	0	0	0	0	0	0	0	0	0	0	0	0	0	0	0	0	0	0	0	0	0	0	0	0	0	0	0	0	0	0	0	0	0	0	0	0	0	0	0	0	0	0
ENSMUSG00000001844.6	Zdhhc4	0	0	0	0	0	0	0	0	0	0	0	0	0	0	0	0	0	0	0	0	0	0	0	0	0	0	0	0	0	0	0	0	0	0	0	0	0	0	0	0	0	0	0	0	0	0	0	0
ENSMUSG00000001847.10	Rac1	0	0	0	0	0	0	0	0	0	0	0	0	0	0	0	0	0	0	0	0	0	0	0	0	0	0	0	0	0	0	0	0	0	0	0	0	0	0	0	0	0	0	0	0	0	0	0	0
ENSMUSG00000001855.11	Nup214	0	0	0	0	0	0	0	0	0	0	0	0	0	0	0	0	0	0	0	0	0	0	0	0	0	0	0	0	0	0	0	0	0	0	0	0	0	0	0	0	0	0	0	0	0	0	0	0
ENSMUSG00000001864.9	Aif1l	0	1	1	1	1	1	1	1	0	0	0	0	0	0	0	0	0	0	0	0	0	0	0	0	0	0	0	0	0	0	0	0	0	0	0	0	0	0	1	1	0	0	0	0	0	0	0	0
ENSMUSG00000001865.2	Cpa3	0	0	0	0	0	0	0	0	0	0	0	0	0	0	0	0	0	0	0	0	0	0	0	0	0	0	0	0	0	0	0	0	0	0	0	0	0	0	0	0	0	0	0	0	0	0	0	0
ENSMUSG00000001870.11	Ltbp1	0	0	0	0	0	1	1	1	0	0	0	0	0	0	0	0	0	0	0	0	0	0	0	0	0	0	0	0	0	0	0	0	0	0	0	0	0	0	0	0	0	0	0	0	0	0	0	0
ENSMUSG00000001891.12	Ugp2	0	0	0	0	0	0	0	0	0	0	0	0	0	0	0	0	0	0	0	0	0	0	0	0	0	0	0	0	0	0	0	0	0	0	0	0	0	0	0	0	0	0	0	0	0	0	0	0
ENSMUSG00000001901.11	Kcnh6	0	1	1	1	1	1	1	1	1	0	0	1	0	0	1	0	0	1	1	0	1	1	1	0	1	1	1	1	1	0	1	0	0	1	0	0	0	0	0	0	0	0	0	0	0	0	0	0
ENSMUSG00000001909.11	Trmt1	0	0	0	0	0	0	0	0	0	0	0	0	0	0	0	0	0	0	0	0	0	0	0	0	0	0	0	0	0	0	0	0	0	0	0	0	0	0	0	0	0	0	0	0	0	0	0	0
ENSMUSG00000001910.4	Nacc1	0	0	0	0	0	0	0	0	0	0	0	0	0	0	0	0	0	0	0	0	0	0	0	0	0	0	0	0	0	0	0	0	0	0	0	0	0	0	0	0	0	0	0	0	0	0	0	0
ENSMUSG00000001911.12	Nfix	1	1	1	1	1	1	1	1	1	1	1	0	0	1	1	0	1	1	0	0	0	0	1	0	1	1	1	1	0	0	1	0	1	1	1	0	0	0	1	1	1	1	1	1	0	1	1	1
ENSMUSG00000001918.13	Slc1a5	0	0	0	0	0	0	0	0	0	0	0	0	0	0	0	0	0	0	0	0	0	0	0	0	0	0	0	0	0	0	0	0	0	0	0	0	0	0	0	0	0	0	0	0	0	0	0	0
ENSMUSG00000001924.11	Uba1	0	0	0	0	0	0	0	0	0	0	0	0	0	0	0	0	0	0	0	0	0	0	0	0	0	0	0	0	0	0	0	0	0	0	0	0	0	0	0	0	0	0	0	0	0	0	0	0
ENSMUSG00000001930.13	Vwf	0	0	0	0	1	1	1	0	0	0	0	0	0	0	0	0	0	0	0	0	0	0	0	0	0	0	0	0	0	0	0	0	0	0	0	0	0	0	0	0	0	0	0	1	0	0	1	0
ENSMUSG00000001942.7	Siae	0	0	0	0	0	0	0	0	0	0	0	0	0	0	0	0	0	0	0	0	0	0	0	0	0	0	0	0	0	0	0	0	0	0	0	0	0	0	0	0	0	0	0	0	0	0	0	0
ENSMUSG00000001943.7	Vsig2	0	0	1	0	0	0	0	0	0	0	0	0	0	0	0	0	0	0	0	0	0	0	0	0	0	0	0	0	0	0	0	0	0	0	0	0	0	0	0	0	0	0	0	0	0	0	0	0
ENSMUSG00000001946.9	Esam	0	1	1	1	1	1	1	1	1	1	1	1	1	1	1	1	1	1	1	0	1	0	0	0	0	0	0	0	0	0	1	0	1	1	1	1	1	0	1	1	1	0	0	1	0	1	1	1
ENSMUSG00000001948.9	Spa17	0	0	0	0	0	0	0	0	0	0	0	0	0	0	0	0	0	0	0	0	0	0	0	0	0	0	0	0	0	0	0	0	0	0	0	0	0	0	0	0	0	0	0	0	0	0	0	0
ENSMUSG00000001962.8	Fam50a	0	0	0	0	0	0	0	0	0	0	0	0	0	0	0	0	0	0	0	0	0	0	0	0	0	0	0	0	0	0	0	0	0	0	0	0	0	0	0	0	0	0	0	0	0	0	0	0
ENSMUSG00000001964.10	Emd	0	0	0	0	0	0	0	0	0	0	0	0	0	0	0	0	0	0	0	0	0	0	0	0	0	0	0	0	0	0	0	0	0	0	0	0	0	0	0	0	0	0	0	0	0	0	0	0
ENSMUSG00000001983.7	Taco1	0	0	0	0	0	0	0	0	0	0	0	0	0	0	0	0	0	0	0	0	0	0	0	0	0	0	0	0	0	0	0	0	0	0	0	0	0	0	0	0	0	0	0	0	0	0	0	0
ENSMUSG00000001985.9	Grik3	0	1	1	1	1	1	1	1	1	1	1	1	1	1	1	0	1	1	1	0	0	1	1	1	1	1	1	1	1	1	1	0	1	0	0	0	0	0	1	1	1	1	1	1	1	1	1	1
ENSMUSG00000001986.12	Gria3	0	0	1	0	0	1	1	0	0	0	0	0	0	0	0	0	0	0	0	0	0	0	0	0	0	0	0	0	0	0	0	0	0	0	0	0	0	0	0	0	0	0	0	0	0	0	0	0
ENSMUSG00000001988.8	Npas1	0	1	1	1	1	1	1	1	1	0	1	1	1	1	1	1	1	1	1	1	1	1	1	1	1	1	0	1	1	0	1	1	1	1	1	1	1	0	1	1	1	1	1	1	1	1	0	1
ENSMUSG00000001995.8	Sipa1l2	0	0	0	0	0	0	0	0	0	0	0	0	0	0	0	0	0	0	0	0	0	0	0	0	0	0	0	0	0	0	0	0	0	0	0	0	0	0	0	0	0	0	0	0	0	0	0	0
ENSMUSG00000001998.11	Ap4e1	0	0	0	0	0	0	0	0	0	0	0	0	0	0	0	0	0	0	0	0	0	0	0	0	0	0	0	0	0	0	0	0	0	0	0	0	0	0	0	0	0	0	0	0	0	0	0	0
ENSMUSG00000001999.11	Blvra	0	0	0	0	0	0	0	0	0	0	0	0	0	0	0	0	0	0	0	0	0	0	0	0	0	0	0	0	0	0	0	0	0	0	0	0	0	0	0	0	0	0	0	0	0	0	0	0
ENSMUSG00000002006.8	Pdzd4	0	1	1	1	1	1	1	1	1	0	0	0	0	1	0	0	0	0	0	0	0	0	1	0	1	1	1	1	1	1	0	0	0	0	0	0	0	0	1	0	1	1	1	1	0	0	1	1
ENSMUSG00000002007.5	Srpk3	0	0	0	0	0	0	0	0	0	0	0	0	0	0	0	0	0	0	0	0	0	0	0	0	0	0	0	0	0	0	0	0	0	0	0	0	0	0	0	0	0	0	0	0	0	0	0	0
ENSMUSG00000002010.13	Idh3g	0	0	0	0	0	0	0	0	0	0	0	0	0	0	0	0	0	0	0	0	0	0	0	0	0	0	0	0	0	0	0	0	0	0	0	0	0	0	0	0	0	0	0	0	0	0	0	0
ENSMUSG00000002012.9	Pnck	0	1	1	1	1	1	1	0	1	0	0	1	0	0	0	0	0	0	0	0	0	0	1	0	0	1	1	0	0	0	0	0	0	0	0	0	0	0	0	0	0	0	0	0	0	0	0	0
ENSMUSG00000002014.8	Ssr4	0	0	0	0	0	0	0	0	0	0	0	0	0	0	0	0	0	0	0	0	0	0	0	0	0	0	0	0	0	0	0	0	0	0	0	0	0	0	0	0	0	0	0	0	0	0	0	0
ENSMUSG00000002015.5	Bcap31	0	0	0	0	0	0	0	0	0	0	0	0	0	0	0	0	0	0	0	0	0	0	0	0	0	0	0	0	0	0	0	0	0	0	0	0	0	0	0	0	0	0	0	0	0	0	0	0
ENSMUSG00000002017.9	Fam98a	0	0	0	0	0	0	0	0	0	0	0	0	0	0	0	0	0	0	0	0	0	0	0	0	0	0	0	0	0	0	0	0	0	0	0	0	0	0	0	0	0	0	0	0	0	0	0	0
ENSMUSG00000002020.11	Ltbp2	0	1	1	1	1	1	1	1	1	1	1	1	1	1	1	1	1	1	1	1	1	1	1	1	1	1	1	1	1	1	1	1	1	1	1	1	1	1	1	1	1	1	1	1	1	1	1	1
ENSMUSG00000002028.8	Kmt2a	0	0	0	0	0	0	0	0	0	0	0	0	0	0	0	0	0	0	0	0	0	0	0	0	0	0	0	0	0	0	0	0	0	0	0	0	0	0	0	0	0	0	0	0	0	0	0	0
ENSMUSG00000002031.7	Ift46	0	0	0	0	0	0	0	0	0	0	0	0	0	0	0	0	0	0	0	0	0	0	0	0	0	0	0	0	0	0	0	0	0	0	0	0	0	0	0	0	0	0	0	0	0	0	0	0
ENSMUSG00000002032.12	Tmem25	0	0	1	1	1	1	0	0	1	0	0	1	0	0	0	0	0	0	0	0	0	0	0	0	0	0	0	0	0	0	0	0	0	0	0	0	0	0	0	0	0	0	0	0	0	0	0	0
ENSMUSG00000002033.9	Cd3g	0	0	0	0	0	0	0	0	0	0	0	0	0	0	0	0	0	0	0	0	0	0	0	0	0	0	0	0	0	0	0	0	0	0	0	0	0	0	0	0	0	0	0	0	0	0	0	0
ENSMUSG00000002043.12	Trappc6a	0	0	0	0	0	0	0	0	0	0	0	0	0	0	0	0	0	0	0	0	0	0	0	0	0	0	0	0	0	0	0	0	0	0	0	0	0	0	0	0	0	0	0	0	0	0	0	0
ENSMUSG00000002052.6	Supt6	0	0	0	0	0	0	0	0	0	0	0	0	0	0	0	0	0	0	0	0	0	0	0	0	0	0	0	0	0	0	0	0	0	0	0	0	0	0	0	0	0	0	0	0	0	0	0	0
ENSMUSG00000002055.5	Spag5	0	0	0	0	0	0	0	0	0	0	0	0	0	0	0	0	0	0	0	0	0	0	0	0	0	0	0	0	0	0	0	0	0	0	0	0	0	0	0	0	0	0	0	0	0	0	0	0
ENSMUSG00000002057.4	Foxn1	1	0	0	0	0	0	0	0	0	0	0	0	0	0	0	0	0	0	0	0	0	0	0	0	0	0	0	0	0	0	0	0	0	0	0	0	0	0	0	0	0	0	0	0	0	0	0	0
ENSMUSG00000002058.9	Unc119	0	0	0	0	0	0	0	0	0	0	0	0	0	0	0	0	0	0	0	0	0	0	0	0	0	0	0	0	0	0	0	0	0	0	0	0	0	0	0	0	0	0	0	0	0	0	0	0
ENSMUSG00000002059.13	Rab34	0	1	1	1	1	1	1	1	0	0	0	0	0	0	0	0	0	0	0	0	0	0	0	0	0	0	0	0	0	0	0	0	0	0	0	0	0	0	0	0	0	0	0	0	0	0	0	0
ENSMUSG00000002064.10	Sdf2	0	0	0	0	0	0	0	0	0	0	0	0	0	0	0	0	0	0	0	0	0	0	0	0	0	0	0	0	0	0	0	0	0	0	0	0	0	0	0	0	0	0	0	0	0	0	0	0
ENSMUSG00000002068.12	Ccne1	0	0	0	0	0	0	0	0	0	0	0	0	0	0	0	0	0	0	0	0	0	0	0	0	0	0	0	0	0	0	0	0	0	0	0	0	0	0	0	0	0	0	0	0	0	0	0	0
ENSMUSG00000002076.7	Hsf2bp	0	0	0	0	0	0	0	0	0	0	0	0	0	0	0	0	0	0	0	0	0	0	0	0	0	0	0	0	0	0	0	0	0	0	0	0	0	0	0	0	0	0	0	0	0	0	0	0
ENSMUSG00000002083.8	Bbc3	0	0	0	0	0	0	0	0	0	0	0	0	0	0	0	0	0	0	0	0	0	0	0	0	0	0	0	0	0	0	0	0	0	0	0	0	0	0	0	0	0	0	0	0	0	0	0	0
ENSMUSG00000002100.11	Mybpc3	0	0	0	0	0	0	0	0	0	0	0	0	0	0	0	0	0	0	0	0	0	0	0	0	0	0	0	0	0	0	0	0	0	0	0	0	0	0	0	0	0	0	0	0	0	0	0	0
ENSMUSG00000002102.11	Psmc3	0	0	0	0	0	0	0	0	0	0	0	0	0	0	0	0	0	0	0	0	0	0	0	0	0	0	0	0	0	0	0	0	0	0	0	0	0	0	0	0	0	0	0	0	0	0	0	0
ENSMUSG00000002103.11	Acp2	0	0	0	0	0	0	0	0	0	0	0	0	0	0	0	0	0	0	0	0	0	0	0	0	0	0	0	0	0	0	0	0	0	0	0	0	0	0	0	0	0	0	0	0	0	0	0	0
ENSMUSG00000002104.7	Rapsn	0	0	0	0	0	0	0	0	0	0	0	0	0	0	0	0	0	0	0	0	0	0	0	0	0	0	0	0	0	0	0	0	0	0	0	0	0	0	0	0	0	0	0	0	0	0	0	0
ENSMUSG00000002105.11	Slc39a13	0	0	0	0	0	0	0	0	0	0	0	0	0	0	0	0	0	0	0	0	0	0	0	0	0	0	0	0	0	0	0	0	0	0	0	0	0	0	0	0	0	0	0	0	0	0	0	0
ENSMUSG00000002107.14	Celf2	0	1	1	1	1	1	1	1	1	0	1	0	0	0	0	0	0	0	0	0	0	0	0	0	0	0	0	0	0	0	0	0	0	0	0	0	0	0	0	0	0	0	0	0	0	0	0	0
ENSMUSG00000002108.6	Nr1h3	1	0	1	0	0	1	0	1	0	0	0	0	0	0	1	1	0	0	0	0	0	0	0	0	0	0	0	0	0	0	0	0	0	0	0	0	0	0	0	0	0	0	0	0	0	0	0	0
ENSMUSG00000002109.10	Ddb2	0	0	0	0	0	0	0	0	0	0	0	0	0	0	0	0	0	0	0	0	0	0	0	0	0	0	0	0	0	0	0	0	0	0	0	0	0	0	0	0	0	0	0	0	0	0	0	0
ENSMUSG00000002111.8	Spi1	0	0	0	0	0	0	0	0	0	0	0	0	0	0	0	0	0	0	0	0	0	0	0	0	0	0	0	0	0	0	0	0	0	0	0	0	0	0	0	0	0	0	0	0	0	0	0	0
ENSMUSG00000002129.7	Sf3a1	0	0	0	0	0	0	0	0	0	0	0	0	0	0	0	0	0	0	0	0	0	0	0	0	0	0	0	0	0	0	0	0	0	0	0	0	0	0	0	0	0	0	0	0	0	0	0	0
ENSMUSG00000002147.14	Stat6	1	0	1	1	1	1	1	1	0	0	0	0	0	0	1	0	0	1	1	1	0	0	0	0	0	0	0	0	0	0	1	0	0	1	1	1	1	1	0	0	0	0	0	0	0	0	0	0
ENSMUSG00000002190.9	Clgn	0	1	1	1	1	1	1	1	1	1	1	1	1	1	1	0	1	1	0	0	0	0	1	1	1	1	1	1	1	1	1	0	1	0	0	0	0	0	1	1	1	1	1	1	1	1	1	1
ENSMUSG00000002204.8	Napsa	0	0	0	0	0	0	0	0	0	0	0	0	0	0	0	0	0	0	0	0	0	0	0	0	0	0	0	0	0	0	0	0	0	0	0	0	0	0	0	0	0	0	0	0	0	0	0	0
ENSMUSG00000002205.11	Vrk3	0	0	0	0	0	0	0	0	0	0	0	0	0	0	0	0	0	0	0	0	0	0	0	0	0	0	0	0	0	0	0	0	0	0	0	0	0	0	0	0	0	0	0	0	0	0	0	0
ENSMUSG00000002210.7	Smg9	0	0	0	0	0	0	0	0	0	0	0	0	0	0	0	0	0	0	0	0	0	0	0	0	0	0	0	0	0	0	0	0	0	0	0	0	0	0	0	0	0	0	0	0	0	0	0	0
ENSMUSG00000002221.7	Paxip1	0	0	0	0	0	0	0	0	0	0	0	0	0	0	0	0	0	0	0	0	0	0	0	0	0	0	0	0	0	0	0	0	0	0	0	0	0	0	0	0	0	0	0	0	0	0	0	0
ENSMUSG00000002222.10	Rmnd5a	0	0	0	0	0	0	0	0	0	0	0	0	0	0	0	0	0	0	0	0	0	0	0	0	0	0	0	0	0	0	0	0	0	0	0	0	0	0	0	0	0	0	0	0	0	0	0	0
ENSMUSG00000002227.11	Mov10	0	0	0	0	0	0	0	0	0	0	0	0	0	0	0	0	0	0	0	0	0	0	0	0	0	0	0	0	0	0	0	0	0	0	0	0	0	0	0	0	0	0	0	0	0	0	0	0
ENSMUSG00000002228.6	Ppm1j	0	1	1	1	1	1	1	1	1	1	1	0	0	1	1	1	1	1	1	1	1	1	0	0	0	0	0	0	0	0	1	0	1	1	1	1	1	1	1	0	1	0	0	1	0	0	1	0
ENSMUSG00000002233.9	Rhoc	0	0	0	0	0	0	0	0	0	0	0	0	0	0	0	0	0	0	0	0	0	0	0	0	0	0	0	0	0	0	0	0	0	0	0	0	0	0	0	0	0	0	0	0	0	0	0	0
ENSMUSG00000002249.13	Tead3	0	0	0	1	1	1	1	0	0	0	0	0	0	0	0	0	0	0	0	0	0	0	0	0	0	0	0	0	0	0	1	0	0	0	1	0	0	0	0	0	0	0	0	0	0	0	0	0
ENSMUSG00000002250.11	Ppard	1	0	0	0	0	0	0	0	0	0	0	0	0	0	0	0	0	0	0	0	0	0	0	0	0	0	0	0	0	0	0	0	0	0	0	0	0	0	0	0	0	0	0	0	0	0	0	0
ENSMUSG00000002257.7	Def6	0	0	0	0	0	0	0	0	0	0	0	0	0	0	0	0	0	0	0	0	0	0	0	0	0	0	0	0	0	0	0	0	0	0	0	0	0	0	0	0	0	0	0	0	0	0	0	0
ENSMUSG00000002265.11	Peg3	0	0	0	0	0	0	0	0	0	0	0	0	0	0	0	0	0	0	0	0	0	0	0	0	0	0	0	0	0	0	0	0	0	0	0	0	0	0	0	0	0	0	0	0	0	0	0	0
ENSMUSG00000002266.11	Zim1	0	0	0	0	0	0	0	0	0	0	0	0	0	0	0	0	0	0	0	0	0	0	0	0	0	0	0	0	0	0	0	0	0	0	0	0	0	0	0	0	0	0	0	0	0	0	0	0
ENSMUSG00000002274.8	Metrn	0	0	0	0	0	0	0	0	0	0	0	0	0	0	0	0	0	0	0	0	0	0	0	0	0	0	0	0	0	0	0	0	0	0	0	0	0	0	0	0	0	0	0	0	0	0	0	0
ENSMUSG00000002279.14	Lmf1	0	0	0	0	0	0	0	0	0	0	0	0	0	0	0	0	0	0	0	0	0	0	0	0	0	0	0	0	0	0	0	0	0	0	0	0	0	0	0	0	0	0	0	0	0	0	0	0
ENSMUSG00000002280.6	Narfl	0	0	0	0	0	0	0	0	0	0	0	0	0	0	0	0	0	0	0	0	0	0	0	0	0	0	0	0	0	0	0	0	0	0	0	0	0	0	0	0	0	0	0	0	0	0	0	0
ENSMUSG00000002289.11	Angptl4	0	0	0	1	0	0	0	0	0	0	0	0	0	0	0	0	0	0	0	0	0	0	0	0	0	0	0	0	0	0	0	0	0	0	0	0	0	0	0	0	0	0	0	0	0	0	0	0
ENSMUSG00000002297.11	Dbf4	0	0	0	0	0	0	0	0	0	0	0	0	0	0	0	0	0	0	0	0	0	0	0	0	0	0	0	0	0	0	0	0	0	0	0	0	0	0	0	0	0	0	0	0	0	0	0	0
ENSMUSG00000002307.11	Daxx	0	0	0	0	0	0	0	0	0	0	0	0	0	0	0	0	0	0	0	0	0	0	0	0	0	0	0	0	0	0	0	0	0	0	0	0	0	0	0	0	0	0	0	0	0	0	0	0
ENSMUSG00000002308.11	Cd320	0	0	0	0	0	0	0	0	0	0	0	0	0	0	0	0	0	0	0	0	0	0	0	0	0	0	0	0	0	0	0	0	0	0	0	0	0	0	0	0	0	0	0	0	0	0	0	0
ENSMUSG00000002319.11	Ipo4	0	0	0	0	0	0	0	0	0	0	0	0	0	0	0	0	0	0	0	0	0	0	0	0	0	0	0	0	0	0	0	0	0	0	0	0	0	0	0	0	0	0	0	0	0	0	0	0
ENSMUSG00000002320.11	Tm9sf1	0	0	0	0	0	0	0	0	0	0	0	0	0	0	0	0	0	0	0	0	0	0	0	0	0	0	0	0	0	0	0	0	0	0	0	0	0	0	0	0	0	0	0	0	0	0	0	0
ENSMUSG00000002324.7	Rec8	0	0	0	0	0	0	0	0	0	0	0	0	0	0	0	0	0	0	0	0	0	0	0	0	0	0	0	0	0	0	0	0	0	0	0	0	0	0	0	0	0	0	0	0	0	0	0	0
ENSMUSG00000002325.10	Irf9	1	0	0	0	0	0	0	0	0	0	0	0	0	0	0	0	0	0	0	0	0	0	0	0	0	0	0	0	0	0	0	0	0	0	0	0	0	0	0	0	0	0	0	0	0	0	0	0
ENSMUSG00000002326.5	Gmpr2	0	0	0	0	0	0	0	0	0	0	0	0	0	0	0	0	0	0	0	0	0	0	0	0	0	0	0	0	0	0	0	0	0	0	0	0	0	0	0	0	0	0	0	0	0	0	0	0
ENSMUSG00000002329.6	Mdp1	0	0	0	0	0	0	0	0	0	0	0	0	0	0	0	0	0	0	0	0	0	0	0	0	0	0	0	0	0	0	0	0	0	0	0	0	0	0	0	0	0	0	0	0	0	0	0	0
ENSMUSG00000002332.11	Dhrs1	0	0	0	0	0	0	0	0	0	0	0	0	0	0	0	0	0	0	0	0	0	0	0	0	0	0	0	0	0	0	0	0	0	0	0	0	0	0	0	0	0	0	0	0	0	0	0	0
ENSMUSG00000002341.8	Ncan	0	1	1	1	1	1	1	1	1	0	1	1	1	1	0	0	0	0	0	0	0	0	1	1	1	1	1	1	1	1	0	0	0	0	0	0	0	0	1	0	1	1	1	1	0	1	1	1
ENSMUSG00000002342.13	Tmem161a	0	0	0	0	0	0	0	0	0	0	0	0	0	0	0	0	0	0	0	0	0	0	0	0	0	0	0	0	0	0	0	0	0	0	0	0	0	0	0	0	0	0	0	0	0	0	0	0
ENSMUSG00000002343.7	Armc6	0	0	0	0	0	0	0	0	0	0	0	0	0	0	0	0	0	0	0	0	0	0	0	0	0	0	0	0	0	0	0	0	0	0	0	0	0	0	0	0	0	0	0	0	0	0	0	0
ENSMUSG00000002345.13	2310045N01Rik	0	0	0	0	0	0	0	0	0	0	0	0	0	0	0	0	0	0	0	0	0	0	0	0	0	0	0	0	0	0	0	0	0	0	0	0	0	0	0	0	0	0	0	0	0	0	0	0
ENSMUSG00000002346.12	Slc25a42	0	0	0	1	0	0	0	0	0	0	0	0	0	0	1	0	0	0	1	0	0	0	0	0	0	0	0	0	0	0	0	0	0	0	0	0	0	0	0	0	0	0	0	0	0	0	0	0
ENSMUSG00000002365.9	Snx9	0	0	0	0	0	0	0	0	0	0	0	0	0	0	0	0	0	0	0	0	0	0	0	0	0	0	0	0	0	0	0	0	0	0	0	0	0	0	0	0	0	0	0	0	0	0	0	0
ENSMUSG00000002372.8	Ranbp3	0	0	0	0	0	0	0	0	0	0	0	0	0	0	0	0	0	0	0	0	0	0	0	0	0	0	0	0	0	0	0	0	0	0	0	0	0	0	0	0	0	0	0	0	0	0	0	0
ENSMUSG00000002379.6	Ndufa11	0	0	0	0	0	0	0	0	0	0	0	0	0	0	0	0	0	0	0	0	0	0	0	0	0	0	0	0	0	0	0	0	0	0	0	0	0	0	0	0	0	0	0	0	0	0	0	0
ENSMUSG00000002384.2	Bmp8b	0	1	1	1	1	1	1	1	1	1	1	1	1	1	1	1	1	1	1	1	1	1	1	1	1	1	1	1	1	1	1	1	1	1	1	1	1	1	1	0	1	1	1	1	1	1	1	1
ENSMUSG00000002393.10	Nr2f6	1	0	0	0	0	0	0	0	0	0	0	0	0	0	0	0	0	0	0	0	0	0	0	0	0	0	0	0	0	0	0	0	0	0	0	0	0	0	0	0	0	0	0	0	0	0	0	0
ENSMUSG00000002395.10	Use1	0	0	0	0	0	0	0	0	0	0	0	0	0	0	0	0	0	0	0	0	0	0	0	0	0	0	0	0	0	0	0	0	0	0	0	0	0	0	0	0	0	0	0	0	0	0	0	0
ENSMUSG00000002396.8	Ocel1	0	0	0	0	0	0	0	0	0	0	0	0	0	0	0	0	0	0	0	0	0	0	0	0	0	0	0	0	0	0	0	0	0	0	0	0	0	0	0	0	0	0	0	0	0	0	0	0
ENSMUSG00000002409.13	Dyrk1b	0	0	0	0	0	0	0	0	0	0	0	0	0	0	0	0	0	0	0	0	0	0	0	0	0	0	0	0	0	0	0	0	0	0	0	0	0	0	0	0	0	0	0	0	0	0	0	0
ENSMUSG00000002413.11	Braf	0	0	0	0	0	0	0	0	0	0	0	0	0	0	0	0	0	0	0	0	0	0	0	0	0	0	0	0	0	0	0	0	0	0	0	0	0	0	0	0	0	0	0	0	0	0	0	0
ENSMUSG00000002416.9	Ndufb2	0	0	0	0	0	0	0	0	0	0	0	0	0	0	0	0	0	0	0	0	0	0	0	0	0	0	0	0	0	0	0	0	0	0	0	0	0	0	0	0	0	0	0	0	0	0	0	0
ENSMUSG00000002428.8	Hltf	1	0	0	0	0	0	0	0	0	0	0	0	0	0	0	0	0	0	0	0	0	0	0	0	0	0	0	0	0	0	0	0	0	0	0	0	0	0	0	0	0	0	0	0	0	0	0	0
ENSMUSG00000002455.10	Prpf6	0	0	0	0	0	0	0	0	0	0	0	0	0	0	0	0	0	0	0	0	0	0	0	0	0	0	0	0	0	0	0	0	0	0	0	0	0	0	0	0	0	0	0	0	0	0	0	0
ENSMUSG00000002458.9	Rgs19	0	0	0	0	0	0	0	0	0	0	0	0	0	0	0	0	0	0	0	0	0	0	0	0	0	0	0	0	0	0	0	0	0	0	0	0	0	0	0	0	0	0	0	0	0	0	0	0
ENSMUSG00000002459.13	Rgs20	0	1	1	1	1	1	1	1	1	1	1	1	1	1	0	0	0	0	0	0	0	0	1	1	1	1	1	1	1	1	0	0	0	0	0	0	0	0	1	1	1	1	1	1	1	1	1	1
ENSMUSG00000002475.11	Abhd3	0	1	1	1	0	1	1	0	1	0	1	1	0	0	1	0	1	1	1	0	1	1	0	0	0	0	0	0	0	0	1	0	0	1	1	0	0	0	0	0	0	0	0	0	0	0	0	0
ENSMUSG00000002477.4	Snrpd1	0	0	0	0	0	0	0	0	0	0	0	0	0	0	0	0	0	0	0	0	0	0	0	0	0	0	0	0	0	0	0	0	0	0	0	0	0	0	0	0	0	0	0	0	0	0	0	0
ENSMUSG00000002486.11	Tchp	0	0	0	0	0	0	0	0	0	0	0	0	0	0	0	0	0	0	0	0	0	0	0	0	0	0	0	0	0	0	0	0	0	0	0	0	0	0	0	0	0	0	0	0	0	0	0	0
ENSMUSG00000002489.11	Tiam1	0	1	1	1	1	1	1	1	0	0	0	0	0	0	0	0	0	0	0	0	0	0	0	0	0	0	0	0	0	0	1	0	0	1	1	0	0	0	0	0	0	0	0	0	0	0	0	0
ENSMUSG00000002496.9	Tsc2	0	0	0	0	0	0	0	0	0	0	0	0	0	0	0	0	0	0	0	0	0	0	0	0	0	0	0	0	0	0	0	0	0	0	0	0	0	0	0	0	0	0	0	0	0	0	0	0
ENSMUSG00000002500.11	Rpl3l	0	0	0	0	0	0	0	0	0	0	0	0	0	0	0	0	0	0	0	0	0	0	0	0	0	0	0	0	0	0	0	0	0	0	0	0	0	0	0	0	0	0	0	0	0	0	0	0
ENSMUSG00000002504.10	Slc9a3r2	0	1	1	1	1	1	1	0	0	0	0	0	0	0	1	0	0	1	1	0	0	0	0	0	0	0	0	0	0	0	1	0	1	1	1	0	0	0	0	0	0	0	0	0	0	0	0	0
ENSMUSG00000002524.11	Puf60	0	0	0	0	0	0	0	0	0	0	0	0	0	0	0	0	0	0	0	0	0	0	0	0	0	0	0	0	0	0	0	0	0	0	0	0	0	0	0	0	0	0	0	0	0	0	0	0
ENSMUSG00000002546.12	Golga2	0	0	0	0	0	0	0	0	0	0	0	0	0	0	0	0	0	0	0	0	0	0	0	0	0	0	0	0	0	0	0	0	0	0	0	0	0	0	0	0	0	0	0	0	0	0	0	0
ENSMUSG00000002550.12	Uck1	0	0	0	0	0	0	0	0	0	0	0	0	0	0	0	0	0	0	0	0	0	0	0	0	0	0	0	0	0	0	0	0	0	0	0	0	0	0	0	0	0	0	0	0	0	0	0	0
ENSMUSG00000002565.12	Scin	0	1	1	1	1	1	1	1	1	1	1	1	1	0	1	1	0	1	0	1	1	1	1	0	1	0	1	1	0	0	1	0	1	1	1	0	1	0	1	0	1	0	0	1	0	0	0	1
ENSMUSG00000002578.11	Ikzf4	0	1	1	1	1	1	1	0	0	0	0	0	0	0	0	0	0	0	0	0	0	0	0	0	0	0	0	0	0	0	0	0	0	0	0	0	0	0	0	0	0	0	0	0	0	0	0	0
ENSMUSG00000002580.7	Mien1	0	0	0	0	0	0	0	0	0	0	0	0	0	0	0	0	0	0	0	0	0	0	0	0	0	0	0	0	0	0	0	0	0	0	0	0	0	0	0	0	0	0	0	0	0	0	0	0
ENSMUSG00000002588.8	Pon1	0	0	0	0	0	0	0	0	0	0	0	0	0	0	0	0	0	0	0	0	0	0	0	0	0	0	0	0	0	0	0	0	0	0	0	0	0	0	0	0	0	0	0	0	0	0	0	0
ENSMUSG00000002602.12	Axl	0	0	1	0	1	0	1	1	0	0	0	0	0	0	0	0	0	0	0	0	0	0	0	0	0	0	0	0	0	0	0	0	0	0	0	0	0	0	0	0	0	0	0	0	0	0	0	0
ENSMUSG00000002603.11	Tgfb1	0	1	1	1	1	1	1	1	1	1	1	0	0	0	1	1	1	1	1	1	1	1	0	0	0	0	0	0	0	0	1	0	1	1	1	1	1	1	0	0	0	0	0	0	0	0	0	0
ENSMUSG00000002608.4	Ccdc97	0	0	0	0	0	0	0	0	0	0	0	0	0	0	0	0	0	0	0	0	0	0	0	0	0	0	0	0	0	0	0	0	0	0	0	0	0	0	0	0	0	0	0	0	0	0	0	0
ENSMUSG00000002617.10	Zfp40	0	0	0	0	0	0	0	0	0	0	0	0	0	0	0	0	0	0	0	0	0	0	0	0	0	0	0	0	0	0	0	0	0	0	0	0	0	0	0	0	0	0	0	0	0	0	0	0
ENSMUSG00000002625.9	Akap8l	0	0	0	0	0	0	0	0	0	0	0	0	0	0	0	0	0	0	0	0	0	0	0	0	0	0	0	0	0	0	0	0	0	0	0	0	0	0	0	0	0	0	0	0	0	0	0	0
ENSMUSG00000002633.3	Shh	0	1	1	1	1	1	1	1	1	1	1	1	1	1	1	0	1	1	1	1	1	1	1	1	1	0	1	1	1	1	1	0	1	1	1	0	1	0	1	1	1	0	1	1	0	1	1	1
ENSMUSG00000002635.7	Pdcd2l	0	0	0	0	0	0	0	0	0	0	0	0	0	0	0	0	0	0	0	0	0	0	0	0	0	0	0	0	0	0	0	0	0	0	0	0	0	0	0	0	0	0	0	0	0	0	0	0
ENSMUSG00000002658.9	Gtf2f1	0	0	0	0	0	0	0	0	0	0	0	0	0	0	0	0	0	0	0	0	0	0	0	0	0	0	0	0	0	0	0	0	0	0	0	0	0	0	0	0	0	0	0	0	0	0	0	0
ENSMUSG00000002660.7	Clpp	0	0	0	0	0	0	0	0	0	0	0	0	0	0	0	0	0	0	0	0	0	0	0	0	0	0	0	0	0	0	0	0	0	0	0	0	0	0	0	0	0	0	0	0	0	0	0	0
ENSMUSG00000002661.10	Alkbh7	0	0	0	0	0	0	0	0	0	0	0	0	0	0	0	0	0	0	0	0	0	0	0	0	0	0	0	0	0	0	0	0	0	0	0	0	0	0	0	0	0	0	0	0	0	0	0	0
ENSMUSG00000002668.7	Dennd1c	0	0	0	0	0	0	0	0	0	0	0	0	0	0	0	0	0	0	0	0	0	0	0	0	0	0	0	0	0	0	0	0	0	0	0	0	0	0	0	0	0	0	0	0	0	0	0	0
ENSMUSG00000002679.10	Med6	0	0	0	0	0	0	0	0	0	0	0	0	0	0	0	0	0	0	0	0	0	0	0	0	0	0	0	0	0	0	0	0	0	0	0	0	0	0	0	0	0	0	0	0	0	0	0	0
ENSMUSG00000002688.7	Prkd1	0	0	0	0	0	1	1	1	0	0	0	0	0	0	0	0	0	0	0	0	0	0	0	0	0	0	0	0	0	0	0	0	0	0	0	0	0	0	1	1	0	0	0	0	0	0	0	0
ENSMUSG00000002699.8	Lcp2	0	0	0	0	0	0	0	0	0	0	0	0	0	0	0	0	0	0	0	0	0	0	0	0	0	0	0	0	0	0	0	0	0	0	0	0	0	0	0	0	0	0	0	0	0	0	0	0
ENSMUSG00000002718.10	Cse1l	0	0	0	0	0	0	0	0	0	0	0	0	0	0	0	0	0	0	0	0	0	0	0	0	0	0	0	0	0	0	0	0	0	0	0	0	0	0	0	0	0	0	0	0	0	0	0	0
ENSMUSG00000002728.10	Naa20	0	0	0	0	0	0	0	0	0	0	0	0	0	0	0	0	0	0	0	0	0	0	0	0	0	0	0	0	0	0	0	0	0	0	0	0	0	0	0	0	0	0	0	0	0	0	0	0
ENSMUSG00000002731.6	Prkra	0	0	0	0	0	0	0	0	0	0	0	0	0	0	0	0	0	0	0	0	0	0	0	0	0	0	0	0	0	0	0	0	0	0	0	0	0	0	0	0	0	0	0	0	0	0	0	0
ENSMUSG00000002732.10	Fkbp7	0	0	0	0	0	0	0	0	0	0	0	0	0	0	0	0	0	0	0	0	0	0	0	0	0	0	0	0	0	0	0	0	0	0	0	0	0	0	0	0	0	0	0	0	0	0	0	0
ENSMUSG00000002733.8	Plekha3	0	0	0	0	0	0	0	0	0	0	0	0	0	0	0	0	0	0	0	0	0	0	0	0	0	0	0	0	0	0	0	0	0	0	0	0	0	0	0	0	0	0	0	0	0	0	0	0
ENSMUSG00000002741.9	Ykt6	0	0	0	0	0	0	0	0	0	0	0	0	0	0	0	0	0	0	0	0	0	0	0	0	0	0	0	0	0	0	0	0	0	0	0	0	0	0	0	0	0	0	0	0	0	0	0	0
ENSMUSG00000002748.6	Baz1b	0	0	0	0	0	0	0	0	0	0	0	0	0	0	0	0	0	0	0	0	0	0	0	0	0	0	0	0	0	0	0	0	0	0	0	0	0	0	0	0	0	0	0	0	0	0	0	0
ENSMUSG00000002763.12	Pex6	0	0	0	0	0	0	0	0	0	0	0	0	0	0	0	0	0	0	0	0	0	0	0	0	0	0	0	0	0	0	0	0	0	0	0	0	0	0	0	0	0	0	0	0	0	0	0	0
ENSMUSG00000002767.9	Mrpl2	0	0	0	0	0	0	0	0	0	0	0	0	0	0	0	0	0	0	0	0	0	0	0	0	0	0	0	0	0	0	0	0	0	0	0	0	0	0	0	0	0	0	0	0	0	0	0	0
ENSMUSG00000002768.7	Mea1	0	0	0	0	0	0	0	0	0	0	0	0	0	0	0	0	0	0	0	0	0	0	0	0	0	0	0	0	0	0	0	0	0	0	0	0	0	0	0	0	0	0	0	0	0	0	0	0
ENSMUSG00000002769.8	Gnmt	0	1	1	1	1	1	1	1	1	1	1	1	0	1	1	0	0	1	1	0	0	0	1	1	1	1	1	1	1	1	1	0	0	1	1	1	0	0	1	0	1	0	1	1	0	0	1	0
ENSMUSG00000002771.10	Grin2d	0	1	1	1	1	1	1	1	1	1	1	1	1	1	1	0	1	1	1	1	1	1	1	1	1	1	1	1	1	1	1	0	1	0	0	0	0	0	1	0	1	0	0	1	0	0	1	1
ENSMUSG00000002778.8	Kdelr1	0	0	0	1	0	0	1	0	1	0	0	1	0	0	1	0	0	0	1	0	0	1	0	0	0	0	0	0	0	0	0	0	0	0	0	0	0	0	0	0	0	0	0	0	0	0	0	0
ENSMUSG00000002781.13	Tmem143	0	0	0	0	0	0	0	0	0	0	0	0	0	0	0	0	0	0	0	0	0	0	0	0	0	0	0	0	0	0	0	0	0	0	0	0	0	0	0	0	0	0	0	0	0	0	0	0
ENSMUSG00000002797.7	Ggct	0	0	0	0	0	0	0	0	0	0	0	0	0	0	0	0	0	0	0	0	0	0	0	0	0	0	0	0	0	0	0	0	0	0	0	0	0	0	0	0	0	0	0	0	0	0	0	0
ENSMUSG00000002799.5	Jag2	0	1	1	1	1	1	1	1	1	1	1	1	0	1	1	0	1	1	1	1	0	0	1	0	1	1	1	0	1	0	0	0	0	0	0	0	0	0	1	1	1	1	1	1	0	1	1	1
ENSMUSG00000002803.9	Btbd6	0	0	0	0	0	0	0	0	0	0	0	0	0	0	0	0	0	0	0	0	0	0	0	0	0	0	0	0	0	0	0	0	0	0	0	0	0	0	0	0	0	0	0	0	0	0	0	0
ENSMUSG00000002804.3	Nudt14	0	0	0	0	0	0	0	0	0	0	0	0	0	0	0	0	0	0	0	0	0	0	0	0	0	0	0	0	0	0	0	0	0	0	0	0	0	0	0	0	0	0	0	0	0	0	0	0
ENSMUSG00000002808.6	Epdr1	0	0	0	0	0	0	0	0	0	0	0	0	0	0	0	0	0	0	0	0	0	0	0	0	0	0	0	0	0	0	0	0	0	0	0	0	0	0	0	0	0	0	0	0	0	0	0	0
ENSMUSG00000002812.4	Flii	0	0	0	0	0	0	0	0	0	0	0	0	0	0	0	0	0	0	0	0	0	0	0	0	0	0	0	0	0	0	0	0	0	0	0	0	0	0	0	0	0	0	0	0	0	0	0	0
ENSMUSG00000002814.11	Top3a	0	0	0	0	0	0	0	0	0	0	0	0	0	0	0	0	0	0	0	0	0	0	0	0	0	0	0	0	0	0	0	0	0	0	0	0	0	0	0	0	0	0	0	0	0	0	0	0
ENSMUSG00000002820.5	Atg4d	0	0	0	0	0	0	0	0	0	0	0	0	0	0	0	0	0	0	0	0	0	0	0	0	0	0	0	0	0	0	0	0	0	0	0	0	0	0	0	0	0	0	0	0	0	0	0	0
ENSMUSG00000002825.6	Qtrt1	0	0	0	0	0	0	0	0	0	0	0	0	0	0	0	0	0	0	0	0	0	0	0	0	0	0	0	0	0	0	0	0	0	0	0	0	0	0	0	0	0	0	0	0	0	0	0	0
ENSMUSG00000002831.9	Plin4	0	0	0	0	0	0	0	0	0	0	0	0	0	0	0	0	0	0	0	0	0	0	0	0	0	0	0	0	0	0	0	0	0	0	0	0	0	0	0	0	0	0	0	0	0	0	0	0
ENSMUSG00000002833.10	Hdgfrp2	0	0	0	0	0	0	0	0	0	0	0	0	0	0	0	0	0	0	0	0	0	0	0	0	0	0	0	0	0	0	0	0	0	0	0	0	0	0	0	0	0	0	0	0	0	0	0	0
ENSMUSG00000002835.8	Chaf1a	0	0	0	0	0	0	0	0	0	0	0	0	0	0	0	0	0	0	0	0	0	0	0	0	0	0	0	0	0	0	0	0	0	0	0	0	0	0	0	0	0	0	0	0	0	0	0	0
ENSMUSG00000002844.8	Adprh	0	0	0	0	0	0	0	0	0	0	0	0	0	0	0	0	0	0	0	0	0	0	0	0	0	0	0	0	0	0	0	0	0	0	0	0	0	0	0	0	0	0	0	0	0	0	0	0
ENSMUSG00000002845.10	Tmem39a	0	0	0	0	0	0	0	0	0	0	0	0	0	0	0	0	0	0	0	0	0	0	0	0	0	0	0	0	0	0	0	0	0	0	0	0	0	0	0	0	0	0	0	0	0	0	0	0
ENSMUSG00000002846.9	Timmdc1	0	0	0	0	0	0	0	0	0	0	0	0	0	0	0	0	0	0	0	0	0	0	0	0	0	0	0	0	0	0	0	0	0	0	0	0	0	0	0	0	0	0	0	0	0	0	0	0
ENSMUSG00000002847.6	Pla1a	0	0	0	0	0	0	0	0	0	0	0	0	0	0	0	0	0	0	0	0	0	0	0	0	0	0	0	0	0	0	0	0	0	0	0	0	0	0	0	0	0	0	0	0	0	0	0	0
ENSMUSG00000002870.7	Mcm2	0	0	0	0	0	0	0	0	0	0	0	0	0	0	0	0	0	0	0	0	0	0	0	0	0	0	0	0	0	0	0	0	0	0	0	0	0	0	0	0	0	0	0	0	0	0	0	0
ENSMUSG00000002871.10	Tpra1	0	0	0	0	0	0	0	0	0	0	0	0	0	0	0	0	0	0	0	0	0	0	0	0	0	0	0	0	0	0	0	0	0	0	0	0	0	0	0	0	0	0	0	0	0	0	0	0
ENSMUSG00000002881.10	Nab1	0	0	0	0	0	1	0	0	0	0	0	0	0	0	0	0	0	0	0	0	0	0	0	0	0	0	0	0	0	0	0	0	0	0	0	0	0	0	0	0	0	0	0	0	0	0	0	0
ENSMUSG00000002885.10	Cd97	0	1	1	1	1	1	1	1	0	0	0	0	0	0	1	1	1	1	1	1	1	1	0	0	0	0	0	0	0	0	1	0	0	1	1	1	1	1	0	0	0	0	0	0	0	0	0	0
ENSMUSG00000002897.3	Il17ra	0	1	1	1	1	1	1	1	1	1	1	1	1	0	1	1	1	1	1	1	1	1	1	1	1	1	1	1	0	0	1	0	1	1	1	1	0	1	1	0	1	0	0	1	0	1	1	1
ENSMUSG00000002900.11	Lamb1	0	1	1	1	1	1	1	1	0	0	0	0	0	0	1	0	1	1	1	1	0	0	0	0	0	0	0	0	0	0	1	0	1	1	1	1	1	0	0	0	0	0	0	0	0	0	0	0
ENSMUSG00000002908.11	Kcnn1	0	0	1	1	1	0	0	0	0	0	0	0	0	0	0	0	0	0	0	0	0	0	1	0	0	1	1	0	0	0	0	0	0	0	0	0	0	0	0	0	0	0	0	0	0	0	0	0
ENSMUSG00000002910.10	Arrdc2	0	0	0	0	0	0	0	0	0	0	0	0	0	0	0	0	0	0	0	0	0	0	0	0	0	0	0	0	0	0	0	0	0	0	0	0	0	0	0	0	0	0	0	0	0	0	0	0
ENSMUSG00000002930.5	Ppp1r17	0	0	0	0	0	0	0	0	0	0	0	0	0	0	0	0	0	0	0	0	0	0	0	0	0	0	0	0	0	0	0	0	0	0	0	0	0	0	0	0	0	0	0	0	0	0	0	0
ENSMUSG00000002944.11	Cd36	0	0	0	0	0	0	0	0	0	0	0	0	0	0	0	0	0	0	0	0	0	0	0	0	0	0	0	0	0	0	0	0	0	0	0	0	0	0	0	0	0	0	0	0	0	0	0	0
ENSMUSG00000002948.14	Map2k7	0	0	0	0	0	0	0	0	0	0	0	0	0	0	0	0	0	0	0	0	0	0	0	0	0	0	0	0	0	0	0	0	0	0	0	0	0	0	0	0	0	0	0	0	0	0	0	0
ENSMUSG00000002949.10	Timm44	0	0	0	0	0	0	0	0	0	0	0	0	0	0	0	0	0	0	0	0	0	0	0	0	0	0	0	0	0	0	0	0	0	0	0	0	0	0	0	0	0	0	0	0	0	0	0	0
ENSMUSG00000002957.8	Ap2a2	0	0	0	0	0	0	0	0	0	0	0	0	0	0	0	0	0	0	0	0	0	0	0	0	0	0	0	0	0	0	0	0	0	0	0	0	0	0	0	0	0	0	0	0	0	0	0	0
ENSMUSG00000002963.12	Pnkp	0	0	0	0	0	0	0	0	0	0	0	0	0	0	0	0	0	0	0	0	0	0	0	0	0	0	0	0	0	0	0	0	0	0	0	0	0	0	0	0	0	0	0	0	0	0	0	0
ENSMUSG00000002968.7	Med25	0	0	0	0	0	0	0	0	0	0	0	0	0	0	0	0	0	0	0	0	0	0	0	0	0	0	0	0	0	0	0	0	0	0	0	0	0	0	0	0	0	0	0	0	0	0	0	0
ENSMUSG00000002980.10	Bcam	0	1	1	1	1	1	1	1	0	0	0	0	0	0	1	1	1	1	1	1	1	1	0	0	0	0	0	0	0	0	1	0	1	1	1	1	1	1	0	0	0	0	0	0	0	0	0	0
ENSMUSG00000002981.9	Clptm1	0	0	0	0	0	0	0	0	0	0	0	0	0	0	0	0	0	0	0	0	0	0	0	0	0	0	0	0	0	0	0	0	0	0	0	0	0	0	0	0	0	0	0	0	0	0	0	0
ENSMUSG00000002983.12	Relb	0	0	0	0	0	0	0	0	0	0	0	0	0	0	0	0	0	0	0	0	0	0	0	0	0	0	0	0	0	0	0	0	0	0	0	0	0	0	0	0	0	0	0	0	0	0	0	0
ENSMUSG00000002984.12	Tomm40	0	0	0	0	0	0	0	0	0	0	0	0	0	0	0	0	0	0	0	0	0	0	0	0	0	0	0	0	0	0	0	0	0	0	0	0	0	0	0	0	0	0	0	0	0	0	0	0
ENSMUSG00000002985.11	Apoe	0	0	0	0	0	0	0	0	0	0	0	0	0	0	0	0	0	0	0	0	0	0	0	0	0	0	0	0	0	0	0	0	0	0	0	0	0	0	0	0	0	0	0	0	0	0	0	0
ENSMUSG00000002992.12	Apoc2	0	0	0	0	0	0	0	0	0	0	0	0	0	0	0	0	0	0	0	0	0	0	0	0	0	0	0	0	0	0	0	0	0	0	0	0	0	0	0	0	0	0	0	0	0	0	0	0
ENSMUSG00000002996.13	Hbp1	1	0	0	0	0	0	0	0	0	0	0	0	0	0	0	0	0	0	0	0	0	0	0	0	0	0	0	0	0	0	0	0	0	0	0	0	0	0	0	0	0	0	0	0	0	0	0	0
ENSMUSG00000002997.11	Prkar2b	0	0	0	0	0	0	0	0	0	0	0	0	0	0	0	0	0	0	0	0	0	0	0	0	0	0	0	0	0	0	0	0	0	0	0	0	0	0	0	0	0	0	0	0	0	0	0	0
ENSMUSG00000003031.10	Cdkn1b	0	0	0	0	0	0	0	0	0	0	0	0	0	0	0	0	0	0	0	0	0	0	0	0	0	0	0	0	0	0	0	0	0	0	0	0	0	0	0	0	0	0	0	0	0	0	0	0
ENSMUSG00000003032.8	Klf4	1	1	1	1	1	1	1	1	0	0	0	0	0	0	0	0	0	0	0	0	0	0	0	0	0	0	0	0	0	0	0	0	0	0	0	0	0	0	0	0	0	0	0	0	0	0	0	0
ENSMUSG00000003033.10	Ap1m1	0	0	0	0	0	0	0	0	0	0	0	0	0	0	0	0	0	0	0	0	0	0	0	0	0	0	0	0	0	0	0	0	0	0	0	0	0	0	0	0	0	0	0	0	0	0	0	0
ENSMUSG00000003037.12	Rab8a	0	0	0	0	0	0	0	0	0	0	0	0	0	0	0	0	0	0	0	0	0	0	0	0	0	0	0	0	0	0	0	0	0	0	0	0	0	0	0	0	0	0	0	0	0	0	0	0
ENSMUSG00000003038.11	Hmgn2	0	0	0	0	0	0	0	0	0	0	0	0	0	0	0	0	0	0	0	0	0	0	0	0	0	0	0	0	0	0	0	0	0	0	0	0	0	0	0	0	0	0	0	0	0	0	0	0
ENSMUSG00000003039.8	Fam32a	0	0	0	0	0	0	0	0	0	0	0	0	0	0	0	0	0	0	0	0	0	0	0	0	0	0	0	0	0	0	0	0	0	0	0	0	0	0	0	0	0	0	0	0	0	0	0	0
ENSMUSG00000003051.9	Elf3	1	0	0	0	0	0	0	0	0	0	0	0	0	0	0	0	0	0	0	0	0	0	0	0	0	0	0	0	0	0	0	0	0	0	0	0	0	0	0	0	0	0	0	0	0	0	0	0
ENSMUSG00000003062.8	Stard3nl	0	0	0	0	0	0	0	0	0	0	0	0	0	0	0	0	0	0	0	0	0	0	0	0	0	0	0	0	0	0	0	0	0	0	0	0	0	0	0	0	0	0	0	0	0	0	0	0
ENSMUSG00000003068.11	Stk11	0	0	0	0	0	0	0	0	0	0	0	0	0	0	0	0	0	0	0	0	0	0	0	0	0	0	0	0	0	0	0	0	0	0	0	0	0	0	0	0	0	0	0	0	0	0	0	0
ENSMUSG00000003070.6	Efna2	0	1	1	1	1	1	1	1	0	0	0	0	0	0	0	0	0	0	0	0	0	0	0	0	0	0	0	0	0	0	0	0	0	0	0	0	0	0	0	0	0	0	0	0	0	0	0	0
ENSMUSG00000003072.11	Atp5d	0	0	0	0	1	1	1	0	0	0	0	0	0	0	0	0	0	0	0	0	0	0	0	0	0	0	0	0	0	0	0	0	0	0	0	0	0	0	0	0	0	0	0	0	0	0	0	0
ENSMUSG00000003099.7	Ppp5c	0	0	0	0	0	0	0	0	0	0	0	0	0	0	0	0	0	0	0	0	0	0	0	0	0	0	0	0	0	0	0	0	0	0	0	0	0	0	0	0	0	0	0	0	0	0	0	0
ENSMUSG00000003119.10	Cdk12	0	0	0	0	0	0	0	0	0	0	0	0	0	0	0	0	0	0	0	0	0	0	0	0	0	0	0	0	0	0	0	0	0	0	0	0	0	0	0	0	0	0	0	0	0	0	0	0
ENSMUSG00000003123.11	Lipe	0	0	0	0	0	0	0	0	0	0	0	0	0	0	0	0	0	0	0	0	0	0	0	0	0	0	0	0	0	0	0	0	0	0	0	0	0	0	0	0	0	0	0	0	0	0	0	0
ENSMUSG00000003131.6	Pafah1b2	0	0	0	0	0	0	0	0	0	0	0	0	0	0	0	0	0	0	0	0	0	0	0	0	0	0	0	0	0	0	0	0	0	0	0	0	0	0	0	0	0	0	0	0	0	0	0	0
ENSMUSG00000003134.6	Tbc1d8	0	0	0	0	0	0	0	0	0	0	0	0	0	0	0	0	0	0	0	0	0	0	0	0	0	0	0	0	0	0	0	0	0	0	0	0	0	0	0	0	0	0	0	0	0	0	0	0
ENSMUSG00000003135.11	Cnot11	0	0	0	0	0	0	0	0	0	0	0	0	0	0	0	0	0	0	0	0	0	0	0	0	0	0	0	0	0	0	0	0	0	0	0	0	0	0	0	0	0	0	0	0	0	0	0	0
ENSMUSG00000003153.6	Slc2a3	0	1	1	1	1	1	1	1	1	1	1	1	1	1	1	0	1	1	1	0	0	0	0	0	0	0	0	0	0	0	1	0	1	1	0	0	0	0	1	1	0	0	0	1	0	1	1	1
ENSMUSG00000003154.11	Foxj2	1	0	0	0	0	0	0	0	0	0	0	0	0	0	0	0	0	0	0	0	0	0	0	0	0	0	0	0	0	0	0	0	0	0	0	0	0	0	0	0	0	0	0	0	0	0	0	0
ENSMUSG00000003161.11	Sri	0	0	0	0	0	0	0	0	0	0	0	0	0	0	0	0	0	0	0	0	0	0	0	0	0	0	0	0	0	0	0	0	0	0	0	0	0	0	0	0	0	0	0	0	0	0	0	0
ENSMUSG00000003166.15	Dgcr2	0	0	0	0	0	0	0	0	0	0	0	0	0	0	0	0	0	0	0	0	0	0	0	0	0	0	0	0	0	0	0	0	0	0	0	0	0	0	0	0	0	0	0	0	0	0	0	0
ENSMUSG00000003178.7	Mical3	0	0	0	0	0	0	0	0	0	0	0	0	0	0	0	0	0	0	0	0	0	0	0	0	0	0	0	0	0	0	0	0	0	0	0	0	0	0	0	0	0	0	0	0	0	0	0	0
ENSMUSG00000003184.10	Irf3	1	0	0	0	0	0	0	0	0	0	0	0	0	0	0	0	0	0	0	0	0	0	0	0	0	0	0	0	0	0	0	0	0	0	0	0	0	0	0	0	0	0	0	0	0	0	0	0
ENSMUSG00000003190.7	Bcl2l12	0	0	0	0	0	0	0	0	0	0	0	0	0	0	0	0	0	0	0	0	0	0	0	0	0	0	0	0	0	0	0	0	0	0	0	0	0	0	0	0	0	0	0	0	0	0	0	0
ENSMUSG00000003198.9	Zfp959	0	0	0	0	0	0	0	0	0	0	0	0	0	0	0	0	0	0	0	0	0	0	0	0	0	0	0	0	0	0	0	0	0	0	0	0	0	0	0	0	0	0	0	0	0	0	0	0
ENSMUSG00000003199.12	Mpnd	0	0	1	0	0	0	0	0	0	0	0	0	0	0	0	0	0	0	0	0	0	0	0	0	0	0	0	0	0	0	0	0	0	0	0	0	0	0	0	0	0	0	0	0	0	0	0	0
ENSMUSG00000003200.9	Sh3gl1	0	0	0	0	0	0	0	0	0	0	0	0	0	0	0	0	0	0	0	0	0	0	0	0	0	0	0	0	0	0	0	0	0	0	0	0	0	0	0	0	0	0	0	0	0	0	0	0
ENSMUSG00000003206.6	Ebi3	0	0	0	0	0	0	0	0	0	0	0	0	0	0	0	0	0	0	0	0	0	0	0	0	0	0	0	0	0	0	0	0	0	0	0	0	0	0	0	0	0	0	0	0	0	0	0	0
ENSMUSG00000003208.8	Ccdc94	0	0	0	0	0	0	0	0	0	0	0	0	0	0	0	0	0	0	0	0	0	0	0	0	0	0	0	0	0	0	0	0	0	0	0	0	0	0	0	0	0	0	0	0	0	0	0	0
ENSMUSG00000003226.6	Ranbp2	0	0	0	0	0	0	0	0	0	0	0	0	0	0	0	0	0	0	0	0	0	0	0	0	0	0	0	0	0	0	0	0	0	0	0	0	0	0	0	0	0	0	0	0	0	0	0	0
ENSMUSG00000003227.4	Edar	0	0	1	1	1	1	1	0	0	0	0	0	0	0	1	0	0	1	0	1	0	1	1	0	0	0	1	0	0	1	0	0	0	0	0	0	0	0	0	0	0	0	0	1	0	0	1	0
ENSMUSG00000003228.8	Grk5	0	0	0	0	0	0	0	0	0	0	0	0	0	0	0	0	0	0	0	0	0	0	0	0	0	0	0	0	0	0	0	0	0	0	0	0	0	0	0	0	0	0	0	0	0	0	0	0
ENSMUSG00000003233.7	Dvl3	0	0	0	0	0	0	0	0	0	0	0	0	0	0	0	0	0	0	0	0	0	0	0	0	0	0	0	0	0	0	0	0	0	0	0	0	0	0	0	0	0	0	0	0	0	0	0	0
ENSMUSG00000003234.11	Abcf3	0	0	0	0	0	0	0	0	0	0	0	0	0	0	0	0	0	0	0	0	0	0	0	0	0	0	0	0	0	0	0	0	0	0	0	0	0	0	0	0	0	0	0	0	0	0	0	0
ENSMUSG00000003235.8	Eif2b5	0	1	1	1	0	0	0	0	0	0	0	0	0	0	1	0	0	1	1	0	0	0	0	0	0	0	0	0	0	0	1	0	0	0	1	0	0	0	0	0	0	0	0	0	0	0	0	0
ENSMUSG00000003269.10	Cyth2	0	0	0	0	0	0	0	0	0	0	0	0	0	0	0	0	0	0	0	0	0	0	0	0	0	0	0	0	0	0	0	0	0	0	0	0	0	0	0	0	0	0	0	0	0	0	0	0
ENSMUSG00000003271.11	Sult2b1	0	1	1	1	1	1	1	1	1	1	1	1	1	1	1	0	1	1	1	1	1	0	1	1	1	1	1	1	1	1	1	1	1	1	1	1	1	1	1	0	1	1	1	1	0	1	1	1
ENSMUSG00000003273.9	Car11	0	1	1	1	1	1	1	1	0	0	0	0	0	0	1	0	1	1	0	0	0	0	1	0	0	1	1	0	0	0	0	0	0	0	0	0	0	0	0	0	0	0	0	0	0	0	0	0
ENSMUSG00000003279.12	Dlgap1	0	1	1	1	1	1	1	1	1	1	1	1	1	1	1	0	1	0	0	0	0	0	1	1	1	1	1	1	1	1	0	0	0	0	0	0	0	0	1	1	1	1	0	1	1	1	1	0
ENSMUSG00000003282.5	Plag1	1	0	0	0	0	0	0	0	0	0	0	0	0	0	0	0	0	0	0	0	0	0	0	0	0	0	0	0	0	0	0	0	0	0	0	0	0	0	0	0	0	0	0	0	0	0	0	0
ENSMUSG00000003283.9	Hck	0	1	1	1	1	1	1	1	1	1	1	1	1	1	1	1	1	1	1	1	1	1	1	1	1	1	1	1	1	1	1	0	1	1	1	1	1	1	1	1	1	1	1	1	0	1	1	1
ENSMUSG00000003299.9	Mrpl4	0	0	0	0	0	0	0	0	0	0	0	0	0	0	0	0	0	0	0	0	0	0	0	0	0	0	0	0	0	0	0	0	0	0	0	0	0	0	0	0	0	0	0	0	0	0	0	0
ENSMUSG00000003308.10	Keap1	0	0	0	0	0	0	0	0	0	0	0	0	0	0	0	0	0	0	0	0	0	0	0	0	0	0	0	0	0	0	0	0	0	0	0	0	0	0	0	0	0	0	0	0	0	0	0	0
ENSMUSG00000003309.9	Ap1m2	0	1	1	1	1	1	1	1	1	1	0	1	1	0	1	1	1	1	1	1	1	1	1	0	0	1	1	1	1	1	1	0	1	1	1	1	1	0	0	0	0	0	0	0	0	0	0	0
ENSMUSG00000003316.10	Glg1	0	0	0	0	0	0	0	0	0	0	0	0	0	0	0	0	0	0	0	0	0	0	0	0	0	0	0	0	0	0	0	0	0	0	0	0	0	0	0	0	0	0	0	0	0	0	0	0
ENSMUSG00000003341.8	Atp8b3	0	1	1	1	1	1	1	0	1	0	1	1	0	0	1	0	1	1	0	0	0	1	0	0	0	0	0	0	0	0	1	0	0	0	1	1	1	0	0	0	0	0	0	0	0	0	0	0
ENSMUSG00000003344.10	Btbd2	0	0	0	0	0	0	0	0	0	0	0	0	0	0	0	0	0	0	0	0	0	0	0	0	0	0	0	0	0	0	0	0	0	0	0	0	0	0	0	0	0	0	0	0	0	0	0	0
ENSMUSG00000003345.11	Csnk1g2	0	0	0	0	0	0	0	0	0	0	0	0	0	0	0	0	0	0	0	0	0	0	0	0	0	0	0	0	0	0	0	0	0	0	0	0	0	0	0	0	0	0	0	0	0	0	0	0
ENSMUSG00000003346.10	Abhd17a	0	0	0	0	0	0	0	0	0	0	0	0	0	0	0	0	0	0	0	0	0	0	0	0	0	0	0	0	0	0	0	0	0	0	0	0	0	0	0	0	0	0	0	0	0	0	0	0
ENSMUSG00000003348.9	Mob3a	0	0	0	0	0	0	0	0	0	0	0	0	0	0	0	0	0	0	0	0	0	0	0	0	0	0	0	0	0	0	0	0	0	0	0	0	0	0	0	0	0	0	0	0	0	0	0	0
ENSMUSG00000003352.9	Cacnb3	0	1	1	1	1	1	1	1	0	0	0	0	0	0	1	0	1	0	0	0	0	0	1	0	0	1	0	0	1	1	0	0	0	0	0	0	0	0	0	0	0	0	0	0	0	0	0	0
ENSMUSG00000003354.5	Ccdc65	0	1	1	1	0	1	1	0	0	0	0	0	0	0	1	0	0	1	1	0	0	0	1	0	0	0	1	0	0	1	1	0	1	0	0	0	0	0	0	0	0	0	0	0	0	0	0	0
ENSMUSG00000003355.6	Fkbp11	0	1	1	1	1	1	1	0	0	0	0	0	0	0	1	0	0	1	1	1	1	1	0	0	0	0	0	0	0	0	1	0	1	1	1	0	0	1	0	0	0	0	0	0	0	0	0	0
ENSMUSG00000003360.10	Ddx23	0	0	0	0	0	0	0	0	0	0	0	0	0	0	0	0	0	0	0	0	0	0	0	0	0	0	0	0	0	0	0	0	0	0	0	0	0	0	0	0	0	0	0	0	0	0	0	0
ENSMUSG00000003363.11	Pld3	0	0	0	0	0	0	0	0	0	0	0	0	0	0	0	0	0	0	0	0	0	0	0	0	0	0	0	0	0	0	0	0	0	0	0	0	0	0	0	0	0	0	0	0	0	0	0	0
ENSMUSG00000003378.8	Grik5	0	0	0	0	0	0	0	0	0	0	0	0	0	0	0	0	0	0	0	0	0	0	0	0	0	0	0	0	0	0	0	0	0	0	0	0	0	0	0	0	0	0	0	0	0	0	0	0
ENSMUSG00000003379.7	Cd79a	0	0	0	0	0	0	0	0	0	0	0	0	0	0	0	0	0	0	0	0	0	0	0	0	0	0	0	0	0	0	0	0	0	0	0	0	0	0	0	0	0	0	0	0	0	0	0	0
ENSMUSG00000003380.10	Rabac1	0	0	0	0	0	0	0	0	0	0	0	0	0	0	0	0	0	0	0	0	0	0	0	0	0	0	0	0	0	0	0	0	0	0	0	0	0	0	0	0	0	0	0	0	0	0	0	0
ENSMUSG00000003382.14	Etv3	1	0	0	0	0	0	0	0	0	0	0	0	0	0	0	0	0	0	0	0	0	0	0	0	0	0	0	0	0	0	0	0	0	0	0	0	0	0	0	0	0	0	0	0	0	0	0	0
ENSMUSG00000003402.9	Prkcsh	0	0	0	0	0	0	0	0	0	0	0	0	0	0	0	0	0	0	0	0	0	0	0	0	0	0	0	0	0	0	0	0	0	0	0	0	0	0	0	0	0	0	0	0	0	0	0	0
ENSMUSG00000003410.7	Elavl3	0	1	1	1	1	1	1	1	1	1	1	1	1	1	0	0	0	0	0	0	0	0	1	1	1	1	1	1	1	1	0	0	0	0	0	0	0	0	1	1	1	0	0	1	1	1	1	1
ENSMUSG00000003411.6	Rab3b	0	1	1	1	0	1	1	1	0	0	0	0	0	0	0	0	0	0	0	0	0	0	1	1	1	0	1	0	1	0	0	0	0	0	0	0	0	0	0	0	0	0	0	0	0	0	0	0
ENSMUSG00000003418.11	St8sia6	0	1	1	1	1	1	1	1	1	1	1	1	1	1	1	1	1	1	1	1	1	1	1	1	1	1	1	1	1	1	1	0	0	1	1	1	0	0	1	1	1	1	1	1	1	1	1	1
ENSMUSG00000003420.7	Fcgrt	0	0	0	0	0	0	0	0	0	0	0	0	0	0	0	0	0	0	0	0	0	0	0	0	0	0	0	0	0	0	0	0	0	0	0	0	0	0	0	0	0	0	0	0	0	0	0	0
ENSMUSG00000003421.8	Nosip	0	0	0	0	0	0	0	0	0	0	0	0	0	0	0	0	0	0	0	0	0	0	0	0	0	0	0	0	0	0	0	0	0	0	0	0	0	0	0	0	0	0	0	0	0	0	0	0
ENSMUSG00000003423.10	Pih1d1	0	0	0	0	0	0	0	0	0	0	0	0	0	0	0	0	0	0	0	0	0	0	0	0	0	0	0	0	0	0	0	0	0	0	0	0	0	0	0	0	0	0	0	0	0	0	0	0
ENSMUSG00000003429.10	Rps11	0	0	0	0	0	0	0	0	0	0	0	0	0	0	0	0	0	0	0	0	0	0	0	0	0	0	0	0	0	0	0	0	0	0	0	0	0	0	0	0	0	0	0	0	0	0	0	0
ENSMUSG00000003435.8	Supt5	0	0	0	0	0	0	0	0	0	0	0	0	0	0	0	0	0	0	0	0	0	0	0	0	0	0	0	0	0	0	0	0	0	0	0	0	0	0	0	0	0	0	0	0	0	0	0	0
ENSMUSG00000003436.11	Dll3	0	1	1	1	1	1	1	1	1	1	1	1	1	1	1	0	1	1	1	0	1	1	1	1	1	1	1	1	1	1	1	0	1	1	1	0	0	0	1	1	1	1	1	1	1	1	1	1
ENSMUSG00000003437.10	Paf1	0	0	0	0	0	0	0	0	0	0	0	0	0	0	0	0	0	0	0	0	0	0	0	0	0	0	0	0	0	0	0	0	0	0	0	0	0	0	0	0	0	0	0	0	0	0	0	0
ENSMUSG00000003438.13	Timm50	0	0	0	0	0	0	0	0	0	0	0	0	0	0	0	0	0	0	0	0	0	0	0	0	0	0	0	0	0	0	0	0	0	0	0	0	0	0	0	0	0	0	0	0	0	0	0	0
ENSMUSG00000003444.8	Med29	0	0	0	0	0	0	0	0	0	0	0	0	0	0	0	0	0	0	0	0	0	0	0	0	0	0	0	0	0	0	0	0	0	0	0	0	0	0	0	0	0	0	0	0	0	0	0	0
ENSMUSG00000003452.11	Bicd1	0	0	0	0	0	0	0	0	0	0	0	0	0	0	0	0	0	0	0	0	0	0	0	0	0	0	0	0	0	0	0	0	0	0	0	0	0	0	0	0	0	0	0	0	0	0	0	0
ENSMUSG00000003458.8	Ncstn	0	0	0	0	0	0	0	0	0	0	0	0	0	0	0	0	0	0	0	0	0	0	0	0	0	0	0	0	0	0	0	0	0	0	0	0	0	0	0	0	0	0	0	0	0	0	0	0
ENSMUSG00000003464.9	Pex19	0	0	0	0	0	0	0	0	0	0	0	0	0	0	0	0	0	0	0	0	0	0	0	0	0	0	0	0	0	0	0	0	0	0	0	0	0	0	0	0	0	0	0	0	0	0	0	0
ENSMUSG00000003469.5	Phyhip	0	1	1	1	1	1	1	1	1	1	1	1	1	0	1	0	1	1	1	1	0	0	1	1	1	1	1	1	1	1	1	0	1	1	1	0	0	0	1	1	1	1	1	1	1	0	1	1
ENSMUSG00000003476.11	Crhr2	0	1	1	1	1	1	1	1	1	1	1	1	1	1	1	1	1	1	1	1	1	1	1	1	1	1	1	1	1	1	1	1	1	1	1	1	1	1	1	1	1	1	1	1	1	1	1	1
ENSMUSG00000003477.5	Inmt	0	0	0	0	0	0	0	0	0	0	0	0	0	0	0	0	0	0	0	0	0	0	0	0	0	0	0	0	0	0	0	0	0	0	0	0	0	0	0	0	0	0	0	0	0	0	0	0
ENSMUSG00000003484.4	Cyp4f18	0	0	0	0	0	0	0	0	0	0	0	0	0	0	0	0	0	0	0	0	0	0	0	0	0	0	0	0	0	0	0	0	0	0	0	0	0	0	0	0	0	0	0	0	0	0	0	0
ENSMUSG00000003500.9	Impdh1	0	1	1	1	0	1	1	0	1	1	1	0	0	0	0	0	0	0	0	0	0	0	0	0	0	0	0	0	0	0	0	0	0	0	0	0	0	0	0	0	0	0	0	0	0	0	0	0
ENSMUSG00000003518.9	Dusp3	0	1	1	1	1	1	1	0	1	0	0	1	0	0	0	0	0	0	0	0	0	0	0	0	0	0	0	0	0	0	0	0	0	0	0	0	0	0	0	0	0	0	0	0	0	0	0	0
ENSMUSG00000003526.7	Prodh	0	0	0	1	0	1	1	0	0	0	0	0	0	0	0	0	0	0	0	0	0	0	0	0	0	0	0	0	0	0	1	0	0	0	1	0	0	0	0	0	0	0	0	0	0	0	0	0
ENSMUSG00000003527.8	Dgcr14	0	0	0	0	0	0	0	0	0	0	0	0	0	0	0	0	0	0	0	0	0	0	0	0	0	0	0	0	0	0	0	0	0	0	0	0	0	0	0	0	0	0	0	0	0	0	0	0
ENSMUSG00000003528.10	Slc25a1	0	0	0	0	0	0	0	0	0	0	0	0	0	0	0	0	0	0	0	0	0	0	0	0	0	0	0	0	0	0	0	0	0	0	0	0	0	0	0	0	0	0	0	0	0	0	0	0
ENSMUSG00000003531.10	Dgcr6	0	0	0	0	0	0	0	0	0	0	0	0	0	0	0	0	0	0	0	0	0	0	0	0	0	0	0	0	0	0	0	0	0	0	0	0	0	0	0	0	0	0	0	0	0	0	0	0
ENSMUSG00000003534.13	Ddr1	0	1	1	1	1	1	1	1	0	0	0	0	0	0	0	0	0	0	0	0	0	0	0	0	0	0	0	0	0	0	0	0	0	0	0	0	0	0	0	0	0	0	0	0	0	0	0	0
ENSMUSG00000003541.6	Ier3	0	0	0	0	0	0	0	0	0	0	0	0	0	0	0	0	0	0	0	0	0	0	0	0	0	0	0	0	0	0	0	0	0	0	0	0	0	0	0	0	0	0	0	0	0	0	0	0
ENSMUSG00000003546.9	Klc4	0	0	0	0	0	0	0	0	0	0	0	0	0	0	0	0	0	0	0	0	0	0	0	0	0	0	0	0	0	0	0	0	0	0	0	0	0	0	0	0	0	0	0	0	0	0	0	0
ENSMUSG00000003549.5	Ercc1	0	1	1	1	0	1	1	0	1	0	0	1	0	0	0	0	0	0	0	0	0	0	0	0	0	0	0	0	0	0	0	0	0	0	0	0	0	0	0	0	0	0	0	0	0	0	0	0
ENSMUSG00000003555.7	Cyp17a1	0	0	0	0	0	0	0	0	0	0	0	0	0	0	0	0	0	0	0	0	0	0	0	0	0	0	0	0	0	0	0	0	0	0	0	0	0	0	0	0	0	0	0	0	0	0	0	0
ENSMUSG00000003559.7	As3mt	0	0	0	0	0	0	0	0	0	0	0	0	0	0	0	0	0	0	0	0	0	0	0	0	0	0	0	0	0	0	0	0	0	0	0	0	0	0	0	0	0	0	0	0	0	0	0	0
ENSMUSG00000003573.11	Homer3	0	0	0	0	0	0	0	0	0	0	0	0	0	0	0	0	0	0	0	0	0	0	0	0	0	0	0	0	0	0	0	0	0	0	0	0	0	0	0	0	0	0	0	0	0	0	0	0
ENSMUSG00000003575.9	Crtc1	0	0	0	0	0	0	0	0	0	0	0	0	0	0	0	0	0	0	0	0	0	0	0	0	0	0	0	0	0	0	0	0	0	0	0	0	0	0	0	0	0	0	0	0	0	0	0	0
ENSMUSG00000003581.10	Rnf215	0	0	0	0	0	0	0	0	0	0	0	0	0	0	0	0	0	0	0	0	0	0	0	0	0	0	0	0	0	0	0	0	0	0	0	0	0	0	0	0	0	0	0	0	0	0	0	0
ENSMUSG00000003585.9	Sec14l2	0	1	1	1	1	1	1	0	1	1	1	1	0	0	1	0	1	1	0	0	0	0	1	0	0	0	1	0	0	1	1	0	0	1	0	0	0	0	1	0	1	1	0	1	0	0	1	0
ENSMUSG00000003604.10	Aven	0	0	0	0	0	0	0	0	0	0	0	0	0	0	0	0	0	0	0	0	0	0	0	0	0	0	0	0	0	0	0	0	0	0	0	0	0	0	0	0	0	0	0	0	0	0	0	0
ENSMUSG00000003617.12	Cp	0	0	0	0	0	0	0	0	0	0	0	0	0	0	0	0	0	0	0	0	0	0	0	0	0	0	0	0	0	0	0	0	0	0	0	0	0	0	0	0	0	0	0	0	0	0	0	0
ENSMUSG00000003623.4	Crot	0	0	0	0	0	0	0	0	0	0	0	0	0	0	0	0	0	0	0	0	0	0	0	0	0	0	0	0	0	0	0	0	0	0	0	0	0	0	0	0	0	0	0	0	0	0	0	0
ENSMUSG00000003644.13	Rps6ka1	0	0	1	1	0	1	0	0	0	0	0	0	0	0	0	0	0	0	0	0	0	0	0	0	0	0	0	0	0	0	0	0	0	0	0	0	0	0	0	0	0	0	0	0	0	0	0	0
ENSMUSG00000003657.8	Calb2	0	1	1	1	1	1	1	1	1	1	1	1	1	1	1	0	1	1	1	0	1	1	1	0	1	1	1	1	1	0	1	0	1	1	1	1	0	0	1	0	1	1	1	1	1	0	1	1
ENSMUSG00000003660.10	Snrnp200	0	0	0	0	0	0	0	0	0	0	0	0	0	0	0	0	0	0	0	0	0	0	0	0	0	0	0	0	0	0	0	0	0	0	0	0	0	0	0	0	0	0	0	0	0	0	0	0
ENSMUSG00000003662.6	Ciao1	0	0	0	0	0	0	0	0	0	0	0	0	0	0	0	0	0	0	0	0	0	0	0	0	0	0	0	0	0	0	0	0	0	0	0	0	0	0	0	0	0	0	0	0	0	0	0	0
ENSMUSG00000003665.6	Has1	0	0	0	0	0	0	0	0	0	0	0	0	0	0	0	0	0	0	0	0	0	0	0	0	0	0	0	0	0	0	0	0	0	0	0	0	0	0	0	0	0	0	0	0	0	0	0	0
ENSMUSG00000003680.11	Taf6l	0	0	0	0	0	0	0	0	0	0	0	0	0	0	0	0	0	0	0	0	0	0	0	0	0	0	0	0	0	0	0	0	0	0	0	0	0	0	0	0	0	0	0	0	0	0	0	0
ENSMUSG00000003721.10	Insig2	0	0	0	0	0	0	0	0	0	0	0	0	0	0	0	0	0	0	0	0	0	0	0	0	0	0	0	0	0	0	0	0	0	0	0	0	0	0	0	0	0	0	0	0	0	0	0	0
ENSMUSG00000003731.9	Kpna6	0	0	0	0	0	0	0	0	0	0	0	0	0	0	0	0	0	0	0	0	0	0	0	0	0	0	0	0	0	0	0	0	0	0	0	0	0	0	0	0	0	0	0	0	0	0	0	0
ENSMUSG00000003746.11	Man1a	0	0	0	0	0	0	0	0	0	0	0	0	0	0	0	0	0	0	0	0	0	0	0	0	0	0	0	0	0	0	0	0	0	0	0	0	0	0	0	0	0	0	0	0	0	0	0	0
ENSMUSG00000003752.8	Itpkc	0	0	0	0	0	0	0	0	0	0	0	0	0	0	0	0	0	0	0	0	0	0	0	0	0	0	0	0	0	0	0	0	0	0	0	0	0	0	0	0	0	0	0	0	0	0	0	0
ENSMUSG00000003762.9	Adck4	0	0	0	0	0	0	0	0	0	0	0	0	0	0	0	0	0	0	0	0	0	0	0	0	0	0	0	0	0	0	0	0	0	0	0	0	0	0	0	0	0	0	0	0	0	0	0	0
ENSMUSG00000003778.10	Brd8	0	0	0	0	0	0	0	0	0	0	0	0	0	0	0	0	0	0	0	0	0	0	0	0	0	0	0	0	0	0	0	0	0	0	0	0	0	0	0	0	0	0	0	0	0	0	0	0
ENSMUSG00000003779.11	Kif20a	0	0	0	0	0	0	0	0	0	0	0	0	0	0	0	0	0	0	0	0	0	0	0	0	0	0	0	0	0	0	0	0	0	0	0	0	0	0	0	0	0	0	0	0	0	0	0	0
ENSMUSG00000003808.14	Farsa	0	0	0	0	0	0	0	0	0	0	0	0	0	0	0	0	0	0	0	0	0	0	0	0	0	0	0	0	0	0	0	0	0	0	0	0	0	0	0	0	0	0	0	0	0	0	0	0
ENSMUSG00000003809.10	Gcdh	0	0	0	0	0	0	0	0	0	0	0	0	0	0	0	0	0	0	0	0	0	0	0	0	0	0	0	0	0	0	0	0	0	0	0	0	0	0	0	0	0	0	0	0	0	0	0	0
ENSMUSG00000003810.8	Mast2	0	0	0	0	0	0	0	0	0	0	0	0	0	0	0	0	0	0	0	0	0	0	0	0	0	0	0	0	0	0	0	0	0	0	0	0	0	0	0	0	0	0	0	0	0	0	0	0
ENSMUSG00000003812.9	Dnase2a	0	1	1	1	1	1	1	1	1	1	1	1	1	1	1	0	1	1	0	0	0	0	1	0	1	1	1	1	1	1	1	0	1	1	1	0	0	0	1	1	1	0	1	1	1	1	1	1
ENSMUSG00000003813.11	Rad23a	0	0	0	0	0	0	0	0	0	0	0	0	0	0	0	0	0	0	0	0	0	0	0	0	0	0	0	0	0	0	0	0	0	0	0	0	0	0	0	0	0	0	0	0	0	0	0	0
ENSMUSG00000003814.8	Calr	0	0	0	0	0	0	0	0	0	0	0	0	0	0	0	0	0	0	0	0	0	0	0	0	0	0	0	0	0	0	0	0	0	0	0	0	0	0	0	0	0	0	0	0	0	0	0	0
ENSMUSG00000003824.8	Syce2	0	0	0	0	0	0	0	0	0	0	0	0	0	0	0	0	0	0	0	0	0	0	0	0	0	0	0	0	0	0	0	0	0	0	0	0	0	0	0	0	0	0	0	0	0	0	0	0
ENSMUSG00000003847.12	Nfat5	0	0	0	0	0	0	0	0	0	0	0	0	0	0	0	0	0	0	0	0	0	0	0	0	0	0	0	0	0	0	0	0	0	0	0	0	0	0	0	0	0	0	0	0	0	0	0	0
ENSMUSG00000003848.10	Nob1	0	0	0	0	0	0	0	0	0	0	0	0	0	0	0	0	0	0	0	0	0	0	0	0	0	0	0	0	0	0	0	0	0	0	0	0	0	0	0	0	0	0	0	0	0	0	0	0
ENSMUSG00000003849.8	Nqo1	0	0	0	0	0	0	0	0	0	0	0	0	0	0	0	0	0	0	0	0	0	0	0	0	0	0	0	0	0	0	0	0	0	0	0	0	0	0	0	0	0	0	0	0	0	0	0	0
ENSMUSG00000003863.12	Ppfia3	0	1	1	1	1	1	1	1	1	0	1	1	0	1	1	0	1	0	0	0	0	0	1	1	1	1	1	1	1	1	0	0	0	0	0	0	0	0	1	1	1	1	0	1	0	1	1	1
ENSMUSG00000003865.10	Gys1	0	0	0	0	0	0	0	0	0	0	0	0	0	0	0	0	0	0	0	0	0	0	0	0	0	0	0	0	0	0	0	0	0	0	0	0	0	0	0	0	0	0	0	0	0	0	0	0
ENSMUSG00000003868.8	Ruvbl2	0	0	0	0	0	0	0	0	0	0	0	0	0	0	0	0	0	0	0	0	0	0	0	0	0	0	0	0	0	0	0	0	0	0	0	0	0	0	0	0	0	0	0	0	0	0	0	0
ENSMUSG00000003872.7	Lin7b	0	1	0	0	0	1	1	1	0	0	0	0	0	0	0	0	0	0	0	0	0	0	0	0	0	0	0	0	0	0	0	0	0	0	0	0	0	0	0	0	0	0	0	0	0	0	0	0
ENSMUSG00000003873.10	Bax	0	0	0	0	0	0	0	0	0	0	0	0	0	0	0	0	0	0	0	0	0	0	0	0	0	0	0	0	0	0	0	0	0	0	0	0	0	0	0	0	0	0	0	0	0	0	0	0
ENSMUSG00000003882.4	Il7r	0	0	0	0	0	0	0	0	0	0	0	0	0	0	0	0	0	0	0	0	0	0	0	0	0	0	0	0	0	0	0	0	0	0	0	0	0	0	0	0	0	0	0	0	0	0	0	0
ENSMUSG00000003923.10	Tfam	0	0	0	0	0	0	0	0	0	0	0	0	0	0	0	0	0	0	0	0	0	0	0	0	0	0	0	0	0	0	0	0	0	0	0	0	0	0	0	0	0	0	0	0	0	0	0	0
ENSMUSG00000003929.10	Zfp81	0	0	0	0	0	0	0	0	0	0	0	0	0	0	0	0	0	0	0	0	0	0	0	0	0	0	0	0	0	0	0	0	0	0	0	0	0	0	0	0	0	0	0	0	0	0	0	0
ENSMUSG00000003934.5	Efnb3	0	0	0	0	1	1	1	1	0	0	0	0	0	0	0	0	0	0	0	0	0	0	0	0	0	0	0	0	0	0	0	0	0	0	0	0	0	0	0	0	0	0	0	0	0	0	0	0
ENSMUSG00000003948.12	Mmd	0	0	0	0	0	0	0	0	0	0	0	0	0	0	0	0	0	0	0	0	0	0	0	0	0	0	0	0	0	0	0	0	0	0	0	0	0	0	0	0	0	0	0	0	0	0	0	0
ENSMUSG00000003949.12	Hlf	1	1	1	1	1	1	1	0	0	0	0	0	0	0	0	0	0	0	0	0	0	0	0	0	0	0	0	0	0	0	1	0	0	1	0	0	0	0	0	0	0	0	0	1	0	0	1	0
ENSMUSG00000003955.7	Fam162a	0	0	0	0	0	0	0	0	0	0	0	0	0	0	0	0	0	0	0	0	0	0	0	0	0	0	0	0	0	0	0	0	0	0	0	0	0	0	0	0	0	0	0	0	0	0	0	0
ENSMUSG00000003970.8	Rpl8	0	0	0	0	0	0	0	0	0	0	0	0	0	0	0	0	0	0	0	0	0	0	0	0	0	0	0	0	0	0	0	0	0	0	0	0	0	0	0	0	0	0	0	0	0	0	0	0
ENSMUSG00000003974.5	Grm3	0	1	1	1	1	1	1	0	1	1	1	1	0	1	1	0	1	0	0	0	0	0	1	0	0	1	1	0	1	1	0	0	0	0	0	0	0	0	1	0	0	1	1	1	0	1	1	1
ENSMUSG00000003992.10	Ssbp2	0	0	0	0	0	0	0	0	0	0	0	0	0	0	0	0	0	0	0	0	0	0	0	0	0	0	0	0	0	0	0	0	0	0	0	0	0	0	0	0	0	0	0	0	0	0	0	0
ENSMUSG00000004018.5	Fancl	0	0	0	0	0	0	0	0	0	0	0	0	0	0	0	0	0	0	0	0	0	0	0	0	0	0	0	0	0	0	0	0	0	0	0	0	0	0	0	0	0	0	0	0	0	0	0	0
ENSMUSG00000004031.9	Brinp2	0	1	1	1	1	1	1	1	1	1	1	1	1	1	0	0	0	0	0	0	0	0	1	1	1	1	1	1	1	1	0	0	0	0	0	0	0	0	1	1	1	0	1	1	0	1	1	1
ENSMUSG00000004032.6	Gstm5	0	0	0	0	0	0	0	0	0	0	0	0	0	0	0	0	0	0	0	0	0	0	0	0	0	0	0	0	0	0	0	0	0	0	0	0	0	0	0	0	0	0	0	0	0	0	0	0
ENSMUSG00000004035.8	Gstm7	0	0	0	0	0	0	0	0	0	0	0	0	0	0	0	0	0	0	0	0	0	0	0	0	0	0	0	0	0	0	0	0	0	0	0	0	0	0	0	0	0	0	0	0	0	0	0	0
ENSMUSG00000004038.9	Gstm3	0	0	0	0	0	0	0	0	0	0	0	0	0	0	0	0	0	0	0	0	0	0	0	0	0	0	0	0	0	0	0	0	0	0	0	0	0	0	0	0	0	0	0	0	0	0	0	0
ENSMUSG00000004040.12	Stat3	1	0	0	0	0	0	0	0	0	0	0	0	0	0	0	0	0	0	0	0	0	0	0	0	0	0	0	0	0	0	0	0	0	0	0	0	0	0	0	0	0	0	0	0	0	0	0	0
ENSMUSG00000004043.10	Stat5a	1	1	1	1	1	1	1	1	1	1	0	0	0	0	1	1	1	1	1	1	1	1	0	0	0	0	0	0	0	0	1	0	1	1	1	1	1	1	0	0	0	0	0	0	0	0	0	0
ENSMUSG00000004044.9	Ptrf	0	1	1	1	1	1	1	1	1	1	1	0	0	0	1	1	1	1	1	1	1	1	0	0	0	0	0	0	0	0	1	1	1	1	1	1	1	1	0	0	0	0	0	0	0	0	0	0
ENSMUSG00000004054.8	Map3k11	0	0	0	0	0	0	0	0	0	0	0	0	0	0	0	0	0	0	0	0	0	0	0	0	0	0	0	0	0	0	0	0	0	0	0	0	0	0	0	0	0	0	0	0	0	0	0	0
ENSMUSG00000004056.11	Akt2	0	0	0	0	0	0	0	0	0	0	0	0	0	0	0	0	0	0	0	0	0	0	0	0	0	0	0	0	0	0	0	0	0	0	0	0	0	0	0	0	0	0	0	0	0	0	0	0
ENSMUSG00000004069.12	Dnaja3	0	0	0	0	0	0	0	0	0	0	0	0	0	0	0	0	0	0	0	0	0	0	0	0	0	0	0	0	0	0	0	0	0	0	0	0	0	0	0	0	0	0	0	0	0	0	0	0
ENSMUSG00000004070.11	Hmox2	0	0	0	0	0	0	0	0	0	0	0	0	0	0	0	0	0	0	0	0	0	0	0	0	0	0	0	0	0	0	0	0	0	0	0	0	0	0	0	0	0	0	0	0	0	0	0	0
ENSMUSG00000004071.8	Cdip1	0	0	0	0	0	0	0	0	0	0	0	0	0	0	0	0	0	0	0	0	0	0	0	0	0	0	0	0	0	0	0	0	0	0	0	0	0	0	0	0	0	0	0	0	0	0	0	0
ENSMUSG00000004085.10	Zak	0	0	0	0	0	0	0	0	0	0	0	0	0	0	0	0	0	0	0	0	0	0	0	0	0	0	0	0	0	0	0	0	0	0	0	0	0	0	0	0	0	0	0	0	0	0	0	0
ENSMUSG00000004096.8	Cwc15	0	0	0	0	0	0	0	0	0	0	0	0	0	0	0	0	0	0	0	0	0	0	0	0	0	0	0	0	0	0	0	0	0	0	0	0	0	0	0	0	0	0	0	0	0	0	0	0
ENSMUSG00000004098.7	Col5a3	0	1	1	1	1	1	1	1	1	0	1	1	0	1	1	0	0	1	1	1	0	0	1	0	1	1	1	1	1	1	1	0	0	0	1	0	0	0	1	1	1	1	0	1	0	0	0	1
ENSMUSG00000004099.11	Dnmt1	0	0	0	0	0	0	0	0	0	0	0	0	0	0	0	0	0	0	0	0	0	0	0	0	0	0	0	0	0	0	0	0	0	0	0	0	0	0	0	0	0	0	0	0	0	0	0	0
ENSMUSG00000004100.7	Ppan	0	0	0	0	0	0	0	0	0	0	0	0	0	0	0	0	0	0	0	0	0	0	0	0	0	0	0	0	0	0	0	0	0	0	0	0	0	0	0	0	0	0	0	0	0	0	0	0
ENSMUSG00000004105.7	Angptl2	0	0	0	0	0	0	0	0	0	0	0	0	0	0	0	0	0	0	0	0	0	0	0	0	0	0	0	0	0	0	0	0	0	0	0	0	0	0	0	0	0	0	0	0	0	0	0	0
ENSMUSG00000004110.10	Cacna1e	0	1	1	1	1	1	1	1	1	1	1	1	1	1	1	0	1	1	1	0	0	0	1	1	1	1	1	1	1	1	1	0	1	1	1	1	0	0	1	1	1	1	1	1	1	1	1	1
ENSMUSG00000004113.14	Cacna1b	0	1	1	1	1	1	1	1	1	0	0	1	0	1	1	0	0	1	0	0	0	0	1	1	1	1	1	1	1	1	0	0	0	0	0	0	0	0	1	1	0	1	0	1	1	1	1	1
ENSMUSG00000004127.8	Trmt10a	0	0	0	0	0	0	0	0	0	0	0	0	0	0	0	0	0	0	0	0	0	0	0	0	0	0	0	0	0	0	0	0	0	0	0	0	0	0	0	0	0	0	0	0	0	0	0	0
ENSMUSG00000004151.12	Etv1	1	0	0	0	0	0	0	0	0	0	0	0	0	0	0	0	0	0	0	0	0	0	0	0	0	0	0	0	0	0	0	0	0	0	0	0	0	0	0	0	0	0	0	0	0	0	0	0
ENSMUSG00000004187.10	Kifc2	0	0	0	0	0	0	0	0	0	0	0	0	0	0	0	0	0	0	0	0	0	0	0	0	0	0	0	0	0	0	0	0	0	0	0	0	0	0	0	0	0	0	0	0	0	0	0	0
ENSMUSG00000004207.10	Psap	0	0	0	0	0	0	0	0	0	0	0	0	0	0	0	0	0	0	0	0	0	0	0	0	0	0	0	0	0	0	0	0	0	0	0	0	0	0	0	0	0	0	0	0	0	0	0	0
ENSMUSG00000004221.12	Ikbkg	0	0	0	0	0	0	0	0	0	0	0	0	0	0	0	0	0	0	0	0	0	0	0	0	0	0	0	0	0	0	0	0	0	0	0	0	0	0	0	0	0	0	0	0	0	0	0	0
ENSMUSG00000004231.11	Pax2	1	1	1	1	1	1	1	1	1	1	1	1	1	1	1	1	1	1	1	1	1	1	1	1	1	1	1	1	1	1	1	1	1	0	1	0	0	0	1	1	1	1	1	0	0	0	0	0
ENSMUSG00000004233.10	Wars2	0	0	0	0	0	0	0	0	0	0	0	0	0	0	0	0	0	0	0	0	0	0	0	0	0	0	0	0	0	0	0	0	0	0	0	0	0	0	0	0	0	0	0	0	0	0	0	0
ENSMUSG00000004263.11	Atn1	0	0	1	1	1	1	1	0	0	0	0	0	0	0	0	0	0	0	0	0	0	0	0	0	0	0	0	0	0	0	0	0	0	0	0	0	0	0	0	0	0	0	0	0	0	0	0	0
ENSMUSG00000004264.13	Phb2	0	0	0	0	0	0	0	0	0	0	0	0	0	0	0	0	0	0	0	0	0	0	0	0	0	0	0	0	0	0	0	0	0	0	0	0	0	0	0	0	0	0	0	0	0	0	0	0
ENSMUSG00000004266.11	Ptpn6	0	0	0	0	0	0	0	0	0	0	0	0	0	0	0	0	0	0	0	0	0	0	0	0	0	0	0	0	0	0	0	0	0	0	0	0	0	0	0	0	0	0	0	0	0	0	0	0
ENSMUSG00000004267.12	Eno2	0	1	1	1	1	1	1	1	1	0	1	0	0	0	1	0	0	1	0	0	0	0	1	0	0	0	1	0	0	0	0	0	0	0	0	0	0	0	0	0	0	0	0	0	0	0	0	0
ENSMUSG00000004268.7	Emg1	0	0	0	0	0	0	0	0	0	0	0	0	0	0	0	0	0	0	0	0	0	0	0	0	0	0	0	0	0	0	0	0	0	0	0	0	0	0	0	0	0	0	0	0	0	0	0	0
ENSMUSG00000004270.9	Lpcat3	0	0	0	0	0	0	0	0	0	0	0	0	0	0	0	0	0	0	0	0	0	0	0	0	0	0	0	0	0	0	0	0	0	0	0	0	0	0	0	0	0	0	0	0	0	0	0	0
ENSMUSG00000004285.8	Atp6v1f	0	0	0	0	0	0	0	0	0	0	0	0	0	0	0	0	0	0	0	0	0	0	0	0	0	0	0	0	0	0	0	0	0	0	0	0	0	0	0	0	0	0	0	0	0	0	0	0
ENSMUSG00000004317.10	Clcn5	0	0	0	0	0	0	0	0	0	0	0	0	0	0	0	0	0	0	0	0	0	0	0	0	0	0	0	0	0	0	0	0	0	0	0	0	0	0	0	0	0	0	0	0	0	0	0	0
ENSMUSG00000004319.11	Clcn3	0	0	0	0	0	0	0	0	0	0	0	0	0	0	0	0	0	0	0	0	0	0	0	0	0	0	0	0	0	0	0	0	0	0	0	0	0	0	0	0	0	0	0	0	0	0	0	0
ENSMUSG00000004328.11	Hif3a	0	1	1	1	1	0	0	0	0	0	0	0	0	0	0	0	0	0	0	0	0	0	0	0	0	0	0	0	0	0	1	0	1	1	0	0	0	0	0	0	0	0	0	0	0	0	0	0
ENSMUSG00000004341.7	Gpx6	0	0	0	0	0	0	0	0	0	0	0	0	0	0	0	0	0	0	0	0	0	0	0	0	0	0	0	0	0	0	0	0	0	0	0	0	0	0	0	0	0	0	0	0	0	0	0	0
ENSMUSG00000004347.12	Pde1c	0	1	1	1	1	1	1	1	1	0	0	0	0	1	0	0	0	0	0	0	0	0	0	0	0	0	0	0	0	0	0	0	0	0	0	0	0	0	1	1	0	0	0	1	0	0	1	0
ENSMUSG00000004356.7	Utp20	0	0	0	0	0	0	0	0	0	0	0	0	0	0	0	0	0	0	0	0	0	0	0	0	0	0	0	0	0	0	0	0	0	0	0	0	0	0	0	0	0	0	0	0	0	0	0	0
ENSMUSG00000004359.12	Spic	1	0	0	0	0	0	0	0	0	0	0	0	0	0	0	0	0	0	0	0	0	0	0	0	0	0	0	0	0	0	0	0	0	0	0	0	0	0	0	0	0	0	0	0	0	0	0	0
ENSMUSG00000004360.8	9330159F19Rik	0	0	0	0	0	0	0	0	0	0	0	0	0	0	0	0	0	0	0	0	0	0	0	0	0	0	0	0	0	0	0	0	0	0	0	0	0	0	0	0	0	0	0	0	0	0	0	0
ENSMUSG00000004364.10	Cul3	0	0	0	0	0	0	0	0	0	0	0	0	0	0	0	0	0	0	0	0	0	0	0	0	0	0	0	0	0	0	0	0	0	0	0	0	0	0	0	0	0	0	0	0	0	0	0	0
ENSMUSG00000004366.3	Sst	0	1	1	1	0	1	1	1	0	0	0	0	0	0	1	1	0	1	1	0	1	1	0	0	0	0	0	0	0	0	1	1	1	1	0	0	0	1	0	0	0	0	0	1	0	0	1	0
ENSMUSG00000004371.10	Il11	0	1	1	1	1	1	1	1	1	1	1	1	1	1	1	1	1	1	1	1	1	1	1	1	1	1	1	1	1	1	1	1	1	1	1	1	1	1	1	1	1	1	1	1	0	1	1	1
ENSMUSG00000004383.13	Large	0	0	1	1	1	1	1	0	0	0	0	0	0	0	0	0	0	0	0	0	0	0	0	0	0	0	0	0	0	0	0	0	0	0	0	0	0	0	0	0	0	0	0	0	0	0	0	0
ENSMUSG00000004393.6	Ddx56	0	0	0	0	0	0	0	0	0	0	0	0	0	0	0	0	0	0	0	0	0	0	0	0	0	0	0	0	0	0	0	0	0	0	0	0	0	0	0	0	0	0	0	0	0	0	0	0
ENSMUSG00000004394.8	Tmed4	0	0	0	0	0	0	0	0	0	0	0	0	0	0	0	0	0	0	0	0	0	0	0	0	0	0	0	0	0	0	0	0	0	0	0	0	0	0	0	0	0	0	0	0	0	0	0	0
ENSMUSG00000004415.11	Col26a1	0	1	1	1	1	1	1	1	0	0	0	0	0	0	1	0	0	1	1	1	1	1	1	1	1	0	1	1	1	1	1	0	0	0	1	0	0	0	1	1	0	1	1	0	0	0	0	0
ENSMUSG00000004446.8	Bid	0	0	0	0	0	0	0	0	0	0	0	0	0	0	0	0	0	0	0	0	0	0	0	0	0	0	0	0	0	0	0	0	0	0	0	0	0	0	0	0	0	0	0	0	0	0	0	0
ENSMUSG00000004451.10	Ralb	0	0	0	0	0	0	0	0	0	0	0	0	0	0	0	0	0	0	0	0	0	0	0	0	0	0	0	0	0	0	0	0	0	0	0	0	0	0	0	0	0	0	0	0	0	0	0	0
ENSMUSG00000004455.12	Ppp1cc	0	0	0	0	0	0	0	0	0	0	0	0	0	0	0	0	0	0	0	0	0	0	0	0	0	0	0	0	0	0	0	0	0	0	0	0	0	0	0	0	0	0	0	0	0	0	0	0
ENSMUSG00000004460.12	Dnajb11	0	0	0	0	0	0	0	0	0	0	0	0	0	0	0	0	0	0	0	0	0	0	0	0	0	0	0	0	0	0	0	0	0	0	0	0	0	0	0	0	0	0	0	0	0	0	0	0
ENSMUSG00000004462.6	Tbccd1	0	0	0	0	0	0	0	0	0	0	0	0	0	0	0	0	0	0	0	0	0	0	0	0	0	0	0	0	0	0	0	0	0	0	0	0	0	0	0	0	0	0	0	0	0	0	0	0
ENSMUSG00000004473.9	Clec11a	0	0	0	0	0	0	0	0	0	0	0	0	0	0	0	0	0	0	0	0	0	0	0	0	0	0	0	0	0	0	0	0	0	0	0	0	0	0	0	0	0	0	0	0	0	0	0	0
ENSMUSG00000004500.8	Zfp324	0	0	0	0	0	0	0	0	0	0	0	0	0	0	0	0	0	0	0	0	0	0	0	0	0	0	0	0	0	0	0	0	0	0	0	0	0	0	0	0	0	0	0	0	0	0	0	0
ENSMUSG00000004508.5	Gab2	0	0	0	0	0	0	0	0	0	0	0	0	0	0	0	0	0	0	0	0	0	0	0	0	0	0	0	0	0	0	0	0	0	0	0	0	0	0	0	0	0	0	0	0	0	0	0	0
ENSMUSG00000004530.8	Coro1c	0	0	0	0	0	0	0	0	0	0	0	0	0	0	0	0	0	0	0	0	0	0	0	0	0	0	0	0	0	0	0	0	0	0	0	0	0	0	0	0	0	0	0	0	0	0	0	0
ENSMUSG00000004535.8	Tax1bp1	0	0	0	0	0	0	0	0	0	0	0	0	0	0	0	0	0	0	0	0	0	0	0	0	0	0	0	0	0	0	0	0	0	0	0	0	0	0	0	0	0	0	0	0	0	0	0	0
ENSMUSG00000004552.12	Ctse	0	0	0	0	0	0	0	0	0	0	0	0	0	0	0	0	0	0	0	0	0	0	0	0	0	0	0	0	0	0	0	0	0	0	0	0	0	0	0	0	0	0	0	0	0	0	0	0
ENSMUSG00000004558.10	Ndrg2	0	1	1	0	1	1	1	0	0	0	0	0	0	0	0	0	0	0	0	0	0	0	0	0	0	0	0	0	0	0	1	0	1	0	0	0	0	0	0	0	0	0	0	0	0	0	0	0
ENSMUSG00000004561.10	Mettl17	0	0	0	0	0	0	0	0	0	0	0	0	0	0	0	0	0	0	0	0	0	0	0	0	0	0	0	0	0	0	0	0	0	0	0	0	0	0	0	0	0	0	0	0	0	0	0	0
ENSMUSG00000004562.12	Arhgef40	0	0	0	0	0	0	0	0	0	0	0	0	0	0	0	0	0	0	0	0	0	0	0	0	0	0	0	0	0	0	0	0	0	0	0	0	0	0	0	0	0	0	0	0	0	0	0	0
ENSMUSG00000004565.10	Pnpla6	0	0	0	0	0	0	0	0	0	0	0	0	0	0	0	0	0	0	0	0	0	0	0	0	0	0	0	0	0	0	0	0	0	0	0	0	0	0	0	0	0	0	0	0	0	0	0	0
ENSMUSG00000004567.11	Mcoln1	0	0	0	0	0	0	0	0	0	0	0	0	0	0	0	0	0	0	0	0	0	0	0	0	0	0	0	0	0	0	0	0	0	0	0	0	0	0	0	0	0	0	0	0	0	0	0	0
ENSMUSG00000004568.8	Arhgef18	0	0	0	0	0	0	0	0	0	0	0	0	0	0	0	0	0	0	0	0	0	0	0	0	0	0	0	0	0	0	0	0	0	0	0	0	0	0	0	0	0	0	0	0	0	0	0	0
ENSMUSG00000004591.12	Pkn2	0	0	0	0	0	0	0	0	0	0	0	0	0	0	0	0	0	0	0	0	0	0	0	0	0	0	0	0	0	0	0	0	0	0	0	0	0	0	0	0	0	0	0	0	0	0	0	0
ENSMUSG00000004609.7	Cd33	0	0	0	0	0	0	0	0	0	0	0	0	0	0	0	0	0	0	0	0	0	0	0	0	0	0	0	0	0	0	0	0	0	0	0	0	0	0	0	0	0	0	0	0	0	0	0	0
ENSMUSG00000004610.3	Etfb	0	0	0	0	0	0	0	0	0	0	0	0	0	0	0	0	0	0	0	0	0	0	0	0	0	0	0	0	0	0	0	0	0	0	0	0	0	0	0	0	0	0	0	0	0	0	0	0
ENSMUSG00000004612.8	Nkg7	0	0	0	0	0	0	0	0	0	0	0	0	0	0	0	0	0	0	0	0	0	0	0	0	0	0	0	0	0	0	0	0	0	0	0	0	0	0	0	0	0	0	0	0	0	0	0	0
ENSMUSG00000004613.6	Lim2	0	0	0	0	0	0	0	0	0	0	0	0	0	0	0	0	0	0	0	0	0	0	0	0	0	0	0	0	0	0	0	0	0	0	0	0	0	0	0	0	0	0	0	0	0	0	0	0
ENSMUSG00000004626.10	Stxbp2	0	0	1	1	0	0	0	0	1	0	1	0	0	0	0	0	0	0	0	0	0	0	0	0	0	0	0	0	0	0	0	0	0	0	0	0	0	0	0	0	0	0	0	0	0	0	0	0
ENSMUSG00000004630.14	Pcp2	0	0	0	0	0	0	0	0	0	0	0	0	0	0	0	0	0	0	0	0	0	0	0	0	0	0	0	0	0	0	0	0	0	0	0	0	0	0	0	0	0	0	0	0	0	0	0	0
ENSMUSG00000004631.11	Sgce	0	0	0	0	0	0	0	0	0	0	0	0	0	0	0	0	0	0	0	0	0	0	0	0	0	0	0	0	0	0	0	0	0	0	0	0	0	0	0	0	0	0	0	0	0	0	0	0
ENSMUSG00000004633.13	Chn2	0	1	1	1	1	1	1	1	0	0	0	0	0	0	0	0	0	0	0	0	0	0	0	0	0	0	0	0	0	0	0	0	0	0	0	0	0	0	0	0	0	0	0	0	0	0	0	0
ENSMUSG00000004637.11	Wwox	0	0	0	0	0	0	0	0	0	0	0	0	0	0	0	0	0	0	0	0	0	0	0	0	0	0	0	0	0	0	0	0	0	0	0	0	0	0	0	0	0	0	0	0	0	0	0	0
ENSMUSG00000004642.9	Slbp	0	0	0	0	0	0	0	0	0	0	0	0	0	0	0	0	0	0	0	0	0	0	0	0	0	0	0	0	0	0	0	0	0	0	0	0	0	0	0	0	0	0	0	0	0	0	0	0
ENSMUSG00000004651.5	Tyr	0	0	0	0	0	0	0	0	0	0	0	0	0	0	0	0	0	0	0	0	0	0	0	0	0	0	0	0	0	0	0	0	0	0	0	0	0	0	0	0	0	0	0	0	0	0	0	0
ENSMUSG00000004655.5	Aqp1	0	0	0	0	0	0	0	0	0	0	0	0	0	0	0	0	0	0	0	0	0	0	0	0	0	0	0	0	0	0	0	0	0	0	0	0	0	0	0	0	0	0	0	0	0	0	0	0
ENSMUSG00000004661.11	Arid3b	0	0	0	0	0	1	0	0	0	0	0	0	0	0	0	0	0	0	0	0	0	0	0	0	0	0	0	0	0	0	0	0	0	0	0	0	0	0	0	0	0	0	0	1	0	0	1	0
ENSMUSG00000004665.6	Cnn2	0	1	1	1	1	1	1	1	0	0	0	0	0	0	1	1	1	0	1	1	1	1	0	0	0	0	0	0	0	0	1	0	1	0	1	1	1	1	0	0	0	0	0	0	0	0	0	0
ENSMUSG00000004667.14	Polr2e	0	0	0	0	0	0	0	0	0	0	0	0	0	0	0	0	0	0	0	0	0	0	0	0	0	0	0	0	0	0	0	0	0	0	0	0	0	0	0	0	0	0	0	0	0	0	0	0
ENSMUSG00000004668.10	Abca13	0	0	0	0	0	0	0	0	0	0	0	0	0	0	0	0	0	0	0	0	0	0	0	0	0	0	0	0	0	0	0	0	0	0	0	0	0	0	0	0	0	0	0	0	0	0	0	0
ENSMUSG00000004677.11	Myo9b	0	0	0	0	0	0	0	0	0	0	0	0	0	0	0	0	0	0	0	0	0	0	0	0	0	0	0	0	0	0	0	0	0	0	0	0	0	0	0	0	0	0	0	0	0	0	0	0
ENSMUSG00000004698.9	Hdac9	0	0	0	0	0	0	0	0	0	0	0	0	0	0	0	0	0	0	0	0	0	0	0	0	0	0	0	0	0	0	0	0	0	0	0	0	0	0	0	0	0	0	0	0	0	0	0	0
ENSMUSG00000004707.10	Ly9	0	0	0	0	0	0	0	0	0	0	0	0	0	0	0	0	0	0	0	0	0	0	0	0	0	0	0	0	0	0	0	0	0	0	0	0	0	0	0	0	0	0	0	0	0	0	0	0
ENSMUSG00000004709.10	Cd244	0	0	0	0	0	0	0	0	0	0	0	0	0	0	0	0	0	0	0	0	0	0	0	0	0	0	0	0	0	0	0	0	0	0	0	0	0	0	0	0	0	0	0	0	0	0	0	0
ENSMUSG00000004730.10	Emr1	0	0	0	0	0	0	0	0	0	0	0	0	0	0	0	0	0	0	0	0	0	0	0	0	0	0	0	0	0	0	0	0	0	0	0	0	0	0	0	0	0	0	0	0	0	0	0	0
ENSMUSG00000004748.5	Mtfp1	0	0	0	0	0	0	0	0	0	0	0	0	0	0	0	0	0	0	0	0	0	0	0	0	0	0	0	0	0	0	0	0	0	0	0	0	0	0	0	0	0	0	0	0	0	0	0	0
ENSMUSG00000004768.10	Rab23	0	0	0	0	0	0	0	0	0	0	0	0	0	0	0	0	0	0	0	0	0	0	0	0	0	0	0	0	0	0	0	0	0	0	0	0	0	0	0	0	0	0	0	0	0	0	0	0
ENSMUSG00000004771.8	Rab11a	0	0	0	0	0	0	0	0	0	0	0	0	0	0	0	0	0	0	0	0	0	0	0	0	0	0	0	0	0	0	0	0	0	0	0	0	0	0	0	0	0	0	0	0	0	0	0	0
ENSMUSG00000004788.7	Eif2b2	0	0	0	0	0	0	0	0	0	0	0	0	0	0	0	0	0	0	0	0	0	0	0	0	0	0	0	0	0	0	0	0	0	0	0	0	0	0	0	0	0	0	0	0	0	0	0	0
ENSMUSG00000004789.9	Dlst	0	0	0	0	0	0	0	0	0	0	0	0	0	0	0	0	0	0	0	0	0	0	0	0	0	0	0	0	0	0	0	0	0	0	0	0	0	0	0	0	0	0	0	0	0	0	0	0
ENSMUSG00000004791.6	Pgf	0	1	1	1	1	1	1	1	0	0	0	0	0	0	0	0	0	0	0	0	0	0	0	0	0	0	0	0	0	0	0	0	0	0	0	0	0	0	0	0	0	0	0	0	0	0	0	0
ENSMUSG00000004798.10	Ulk2	0	0	0	0	0	0	0	0	0	0	0	0	0	0	0	0	0	0	0	0	0	0	0	0	0	0	0	0	0	0	0	0	0	0	0	0	0	0	0	0	0	0	0	0	0	0	0	0
ENSMUSG00000004814.7	Ccl24	0	0	0	0	0	0	0	0	0	0	0	0	0	0	0	0	0	0	0	0	0	0	0	0	0	0	0	0	0	0	0	0	0	0	0	0	0	0	0	0	0	0	0	0	0	0	0	0
ENSMUSG00000004815.8	Dgkq	0	0	0	0	0	0	0	0	0	0	0	0	0	0	0	0	0	0	0	0	0	0	0	0	0	0	0	0	0	0	0	0	0	0	0	0	0	0	0	0	0	0	0	0	0	0	0	0
ENSMUSG00000004821.1	Tmed11	0	0	0	0	0	0	0	0	0	0	0	0	0	0	0	0	0	0	0	0	0	0	0	0	0	0	0	0	0	0	0	0	0	0	0	0	0	0	0	0	0	0	0	0	0	0	0	0
ENSMUSG00000004837.2	Grap	0	0	0	0	0	0	0	0	0	0	0	0	0	0	0	0	0	0	0	0	0	0	0	0	0	0	0	0	0	0	0	0	0	0	0	0	0	0	0	0	0	0	0	0	0	0	0	0
ENSMUSG00000004842.14	Pou1f1	1	0	0	0	0	0	0	0	0	0	0	0	0	0	0	0	0	0	0	0	0	0	0	0	0	0	0	0	0	0	0	0	0	0	0	0	0	0	0	0	0	0	0	0	0	0	0	0
ENSMUSG00000004843.6	Chmp2b	0	0	0	0	0	0	0	0	0	0	0	0	0	0	0	0	0	0	0	0	0	0	0	0	0	0	0	0	0	0	0	0	0	0	0	0	0	0	0	0	0	0	0	0	0	0	0	0
ENSMUSG00000004846.6	Plod3	0	0	0	0	0	0	0	0	0	0	0	0	0	0	0	0	0	0	0	0	0	0	0	0	0	0	0	0	0	0	0	0	0	0	0	0	0	0	0	0	0	0	0	0	0	0	0	0
ENSMUSG00000004849.10	Ap1s1	0	0	0	0	0	0	0	0	0	0	0	0	0	0	0	0	0	0	0	0	0	0	0	0	0	0	0	0	0	0	0	0	0	0	0	0	0	0	0	0	0	0	0	0	0	0	0	0
ENSMUSG00000004864.8	Mapk13	0	1	1	1	1	1	1	1	1	1	1	1	0	0	1	1	1	1	1	1	1	1	1	1	1	1	1	1	1	1	1	1	1	1	1	1	1	1	0	0	0	0	0	1	0	0	1	0
ENSMUSG00000004865.11	Srpk1	0	0	0	0	0	0	0	0	0	0	0	0	0	0	0	0	0	0	0	0	0	0	0	0	0	0	0	0	0	0	0	0	0	0	0	0	0	0	0	0	0	0	0	0	0	0	0	0
ENSMUSG00000004872.11	Pax3	1	1	1	1	1	1	1	1	0	0	0	0	0	0	1	0	0	1	1	1	1	1	1	1	1	1	1	1	1	1	0	0	0	0	0	0	0	0	1	1	1	1	1	1	1	1	1	1
ENSMUSG00000004880.7	Lbr	0	0	0	0	0	0	0	0	0	0	0	0	0	0	0	0	0	0	0	0	0	0	0	0	0	0	0	0	0	0	0	0	0	0	0	0	0	0	0	0	0	0	0	0	0	0	0	0
ENSMUSG00000004885.5	Crabp2	0	1	1	1	1	1	1	1	0	0	0	0	0	0	1	1	0	0	0	0	0	0	1	1	1	1	1	1	1	1	1	1	0	0	0	0	0	0	1	1	0	1	1	0	0	0	0	0
ENSMUSG00000004891.12	Nes	0	1	1	1	1	1	1	1	0	0	0	0	0	0	0	0	0	0	0	0	0	0	0	0	0	0	0	0	0	0	0	0	0	0	0	0	0	0	0	0	0	0	0	0	0	0	0	0
ENSMUSG00000004892.9	Bcan	0	1	1	1	1	1	1	1	1	1	1	1	1	1	1	0	1	1	1	1	1	1	1	1	1	1	1	1	1	1	1	0	1	1	1	1	1	1	1	1	1	1	1	1	1	1	1	1
ENSMUSG00000004894.6	Hapln2	0	1	1	1	1	1	1	1	1	1	1	1	1	1	1	1	1	1	1	1	1	1	1	1	1	1	1	1	1	1	1	0	1	1	1	1	1	1	1	1	1	1	1	1	1	1	1	1
ENSMUSG00000004895.9	Prcc	0	0	0	0	0	0	0	0	0	0	0	0	0	0	0	0	0	0	0	0	0	0	0	0	0	0	0	0	0	0	0	0	0	0	0	0	0	0	0	0	0	0	0	0	0	0	0	0
ENSMUSG00000004896.12	Rrnad1	0	0	0	0	0	0	0	0	0	0	0	0	0	0	0	0	0	0	0	0	0	0	0	0	0	0	0	0	0	0	0	0	0	0	0	0	0	0	0	0	0	0	0	0	0	0	0	0
ENSMUSG00000004897.12	Hdgf	0	0	0	0	0	0	0	0	0	0	0	0	0	0	0	0	0	0	0	0	0	0	0	0	0	0	0	0	0	0	0	0	0	0	0	0	0	0	0	0	0	0	0	0	0	0	0	0
ENSMUSG00000004902.6	Slc25a18	0	0	0	0	0	0	0	0	0	0	0	0	0	0	0	0	0	0	0	0	0	0	0	0	0	0	0	0	0	0	0	0	0	0	0	0	0	0	0	0	0	0	0	0	0	0	0	0
ENSMUSG00000004929.8	Thop1	0	0	0	0	0	0	0	0	0	0	0	0	0	0	0	0	0	0	0	0	0	0	0	0	0	0	0	0	0	0	0	0	0	0	0	0	0	0	0	0	0	0	0	0	0	0	0	0
ENSMUSG00000004931.10	Apba3	0	0	0	0	0	0	0	0	0	0	0	0	0	0	0	0	0	0	0	0	0	0	0	0	0	0	0	0	0	0	0	0	0	0	0	0	0	0	0	0	0	0	0	0	0	0	0	0
ENSMUSG00000004933.13	Matk	0	1	1	1	1	1	1	1	1	1	1	1	1	1	1	0	1	1	1	1	1	1	1	1	1	1	1	1	1	1	1	0	1	1	1	1	1	1	1	1	1	1	1	1	0	1	1	1
ENSMUSG00000004934.9	Pias4	0	0	0	0	0	0	0	0	0	0	0	0	0	0	0	0	0	0	0	0	0	0	0	0	0	0	0	0	0	0	0	0	0	0	0	0	0	0	0	0	0	0	0	0	0	0	0	0
ENSMUSG00000004936.8	Map2k1	0	0	0	0	0	0	0	0	0	0	0	0	0	0	0	0	0	0	0	0	0	0	0	0	0	0	0	0	0	0	0	0	0	0	0	0	0	0	0	0	0	0	0	0	0	0	0	0
ENSMUSG00000004937.5	Sgta	0	0	0	0	0	0	0	0	0	0	0	0	0	0	0	0	0	0	0	0	0	0	0	0	0	0	0	0	0	0	0	0	0	0	0	0	0	0	0	0	0	0	0	0	0	0	0	0
ENSMUSG00000004939.6	Nmrk2	0	0	0	0	0	0	0	0	0	0	0	0	0	0	0	0	0	0	0	0	0	0	0	0	0	0	0	0	0	0	0	0	0	0	0	0	0	0	0	0	0	0	0	0	0	0	0	0
ENSMUSG00000004945.11	Tmem242	0	0	0	0	0	0	0	0	0	0	0	0	0	0	0	0	0	0	0	0	0	0	0	0	0	0	0	0	0	0	0	0	0	0	0	0	0	0	0	0	0	0	0	0	0	0	0	0
ENSMUSG00000004947.11	Dtx2	0	0	0	0	0	0	0	0	0	0	0	0	0	0	0	0	0	0	0	0	0	0	0	0	0	0	0	0	0	0	0	0	0	0	0	0	0	0	0	0	0	0	0	0	0	0	0	0
ENSMUSG00000004948.8	Zp3	0	0	0	0	0	0	0	0	0	0	0	0	0	0	0	0	0	0	0	0	0	0	0	0	0	0	0	0	0	0	0	0	0	0	0	0	0	0	0	0	0	0	0	0	0	0	0	0
ENSMUSG00000004951.10	Hspb1	0	1	1	1	1	1	1	1	1	0	1	1	1	1	1	0	0	0	1	0	0	1	0	0	0	0	0	0	0	0	1	0	1	1	1	1	1	0	1	1	1	0	0	1	0	0	1	1
ENSMUSG00000004952.9	Rasa4	0	1	1	1	1	1	1	0	1	0	1	1	0	1	1	0	0	1	0	0	0	0	1	0	1	0	1	1	1	0	1	0	0	1	1	0	0	0	0	0	0	0	0	0	0	0	0	0
ENSMUSG00000004961.6	Syt5	0	1	1	1	1	1	1	0	1	0	0	0	0	1	0	0	0	0	0	0	0	0	1	0	1	1	1	1	1	1	0	0	0	0	0	0	0	0	0	0	0	0	0	0	0	0	0	0
ENSMUSG00000004980.12	Hnrnpa2b1	0	0	0	0	0	0	0	0	0	0	0	0	0	0	0	0	0	0	0	0	0	0	0	0	0	0	0	0	0	0	0	0	0	0	0	0	0	0	0	0	0	0	0	0	0	0	0	0
ENSMUSG00000004988.7	Fxyd4	0	0	0	0	0	0	0	0	0	0	0	0	0	0	0	0	0	0	0	0	0	0	0	0	0	0	0	0	0	0	0	0	0	0	0	0	0	0	0	0	0	0	0	0	0	0	0	0
ENSMUSG00000004994.8	Ccdc130	0	0	0	0	0	0	0	0	0	0	0	0	0	0	0	0	0	0	0	0	0	0	0	0	0	0	0	0	0	0	0	0	0	0	0	0	0	0	0	0	0	0	0	0	0	0	0	0
ENSMUSG00000004996.5	Mri1	0	0	0	0	0	0	0	0	0	0	0	0	0	0	0	0	0	0	0	0	0	0	0	0	0	0	0	0	0	0	0	0	0	0	0	0	0	0	0	0	0	0	0	0	0	0	0	0
ENSMUSG00000005034.11	Prkacb	0	0	0	0	0	0	0	0	0	0	0	0	0	0	0	0	0	0	0	0	0	0	0	0	0	0	0	0	0	0	0	0	0	0	0	0	0	0	0	0	0	0	0	0	0	0	0	0
ENSMUSG00000005043.9	Sgsh	0	0	0	0	0	0	0	0	0	0	0	0	0	0	0	0	0	0	0	0	0	0	0	0	0	0	0	0	0	0	0	0	0	0	0	0	0	0	0	0	0	0	0	0	0	0	0	0
ENSMUSG00000005045.12	Chd5	0	1	1	1	1	1	1	1	1	1	1	1	1	1	1	0	1	1	0	0	0	0	1	1	1	1	1	1	1	1	1	0	1	0	0	0	0	0	1	1	1	1	1	1	0	1	1	1
ENSMUSG00000005054.6	Cstb	0	0	0	0	0	0	0	0	0	0	0	0	0	0	0	0	0	0	0	0	0	0	0	0	0	0	0	0	0	0	0	0	0	0	0	0	0	0	0	0	0	0	0	0	0	0	0	0
ENSMUSG00000005057.9	Sh2b2	0	1	1	0	0	0	0	0	0	0	0	0	0	0	0	0	0	0	0	0	0	0	1	0	1	0	0	0	0	0	0	0	0	0	0	0	0	0	0	0	0	0	0	0	0	0	0	0
ENSMUSG00000005069.8	Pex5	0	0	0	0	0	0	0	0	0	0	0	0	0	0	0	0	0	0	0	0	0	0	0	0	0	0	0	0	0	0	0	0	0	0	0	0	0	0	0	0	0	0	0	0	0	0	0	0
ENSMUSG00000005078.12	Jkamp	0	0	0	0	0	0	0	0	0	0	0	0	0	0	0	0	0	0	0	0	0	0	0	0	0	0	0	0	0	0	0	0	0	0	0	0	0	0	0	0	0	0	0	0	0	0	0	0
ENSMUSG00000005087.13	Cd44	0	1	1	1	0	1	0	1	1	0	1	0	0	0	1	0	0	1	0	0	0	0	0	0	0	0	0	0	0	0	1	0	1	1	1	0	1	0	0	0	0	0	0	0	0	0	0	0
ENSMUSG00000005089.11	Slc1a2	0	1	1	1	1	1	1	1	1	1	0	1	1	1	0	0	0	0	0	0	0	0	1	1	1	0	1	1	1	1	0	0	0	0	0	0	0	0	1	1	1	1	1	1	0	1	1	0
ENSMUSG00000005102.9	Eif2ak4	0	0	0	0	0	0	0	0	0	0	0	0	0	0	0	0	0	0	0	0	0	0	0	0	0	0	0	0	0	0	0	0	0	0	0	0	0	0	0	0	0	0	0	0	0	0	0	0
ENSMUSG00000005103.9	Wdr1	0	0	0	0	0	0	0	0	0	0	0	0	0	0	0	0	0	0	0	0	0	0	0	0	0	0	0	0	0	0	0	0	0	0	0	0	0	0	0	0	0	0	0	0	0	0	0	0
ENSMUSG00000005107.9	Slc2a9	0	0	0	0	0	0	0	0	0	0	0	0	0	0	0	0	0	0	0	0	0	0	0	0	0	0	0	0	0	0	0	0	0	0	0	0	0	0	0	0	0	0	0	0	0	0	0	0
ENSMUSG00000005124.5	Wisp1	0	0	1	0	0	0	0	0	0	0	0	0	0	0	0	0	0	0	0	0	0	0	0	0	0	0	0	0	0	0	0	0	0	0	0	0	0	0	0	0	0	0	0	0	0	0	0	0
ENSMUSG00000005125.8	Ndrg1	0	1	1	1	1	1	0	0	1	1	1	0	0	0	1	0	1	1	1	0	0	0	0	0	0	0	0	0	0	0	1	0	1	1	1	1	0	0	0	0	0	0	0	0	0	0	0	0
ENSMUSG00000005131.3	4930550C14Rik	0	0	0	0	0	0	0	0	0	0	0	0	0	0	0	0	0	0	0	0	0	0	0	0	0	0	0	0	0	0	0	0	0	0	0	0	0	0	0	0	0	0	0	0	0	0	0	0
ENSMUSG00000005142.9	Man2b1	0	0	0	0	0	0	0	0	0	0	0	0	0	0	0	0	0	0	0	0	0	0	0	0	0	0	0	0	0	0	0	0	0	0	0	0	0	0	0	0	0	0	0	0	0	0	0	0
ENSMUSG00000005148.7	Klf5	0	1	1	1	1	1	1	1	0	0	0	0	0	0	1	0	1	0	0	0	0	0	0	0	0	0	0	0	0	0	1	0	1	0	0	0	0	0	0	0	0	0	0	0	0	0	0	0
ENSMUSG00000005150.12	Wdr83	0	0	0	0	0	0	0	0	0	0	0	0	0	0	0	0	0	0	0	0	0	0	0	0	0	0	0	0	0	0	0	0	0	0	0	0	0	0	0	0	0	0	0	0	0	0	0	0
ENSMUSG00000005161.11	Prdx2	0	0	0	0	0	0	0	0	0	0	0	0	0	0	0	0	0	0	0	0	0	0	0	0	0	0	0	0	0	0	0	0	0	0	0	0	0	0	0	0	0	0	0	0	0	0	0	0
ENSMUSG00000005198.11	Polr2a	0	0	0	0	0	0	0	0	0	0	0	0	0	0	0	0	0	0	0	0	0	0	0	0	0	0	0	0	0	0	0	0	0	0	0	0	0	0	0	0	0	0	0	0	0	0	0	0
ENSMUSG00000005202.2	Shbg	0	0	0	0	0	0	0	0	0	0	0	0	0	0	0	0	0	0	0	0	0	0	0	0	0	0	0	0	0	0	0	0	0	0	0	0	0	0	0	0	0	0	0	0	0	0	0	0
ENSMUSG00000005204.8	Senp3	0	0	0	0	0	0	0	0	0	0	0	0	0	0	0	0	0	0	0	0	0	0	0	0	0	0	0	0	0	0	0	0	0	0	0	0	0	0	0	0	0	0	0	0	0	0	0	0
ENSMUSG00000005220.6	Corin	0	1	1	1	1	1	1	1	1	1	1	1	1	1	1	1	1	1	1	1	1	1	0	0	0	0	0	0	0	0	1	1	1	1	1	1	1	1	1	1	1	1	1	1	0	1	1	1
ENSMUSG00000005225.11	Plekha8	0	0	0	0	0	0	0	0	0	0	0	0	0	0	0	0	0	0	0	0	0	0	0	0	0	0	0	0	0	0	0	0	0	0	0	0	0	0	0	0	0	0	0	0	0	0	0	0
ENSMUSG00000005232.7	G6pc2	0	0	0	0	0	0	0	0	0	0	0	0	0	0	0	0	0	0	0	0	0	0	0	0	0	0	0	0	0	0	0	0	0	0	0	0	0	0	0	0	0	0	0	0	0	0	0	0
ENSMUSG00000005233.12	Spc25	0	0	0	0	0	0	0	0	0	0	0	0	0	0	0	0	0	0	0	0	0	0	0	0	0	0	0	0	0	0	0	0	0	0	0	0	0	0	0	0	0	0	0	0	0	0	0	0
ENSMUSG00000005237.9	Dnah2	0	0	1	1	0	1	0	0	0	0	0	0	0	0	0	0	0	0	0	0	0	0	0	0	0	0	0	0	0	0	0	0	0	0	0	0	0	0	0	0	0	0	0	0	0	0	0	0
ENSMUSG00000005251.10	Ripk4	0	1	1	1	1	1	1	1	1	1	1	1	0	0	1	1	1	1	1	1	1	1	1	1	1	1	1	1	1	0	1	1	1	1	1	1	1	1	1	0	1	0	0	1	0	1	0	1
ENSMUSG00000005262.8	Ufd1l	0	0	0	0	0	0	0	0	0	0	0	0	0	0	0	0	0	0	0	0	0	0	0	0	0	0	0	0	0	0	0	0	0	0	0	0	0	0	0	0	0	0	0	0	0	0	0	0
ENSMUSG00000005267.9	Zfp287	0	1	1	1	1	1	1	1	0	0	0	0	0	0	0	0	0	0	0	0	0	0	0	0	0	0	0	0	0	0	0	0	0	0	0	0	0	0	0	0	0	0	0	0	0	0	0	0
ENSMUSG00000005268.16	Prlr	0	1	1	1	1	1	0	0	1	0	1	1	0	0	1	0	0	1	1	0	0	0	0	0	0	0	0	0	0	0	1	0	0	1	1	1	0	0	0	0	0	0	0	1	0	0	1	0
ENSMUSG00000005299.5	Letm1	0	0	0	0	0	0	0	0	0	0	0	0	0	0	0	0	0	0	0	0	0	0	0	0	0	0	0	0	0	0	0	0	0	0	0	0	0	0	0	0	0	0	0	0	0	0	0	0
ENSMUSG00000005312.10	Ubqln1	0	0	0	0	0	0	0	0	0	0	0	0	0	0	0	0	0	0	0	0	0	0	0	0	0	0	0	0	0	0	0	0	0	0	0	0	0	0	0	0	0	0	0	0	0	0	0	0
ENSMUSG00000005320.9	Fgfr4	0	1	1	1	1	1	1	1	1	1	1	1	0	1	1	0	1	1	1	0	0	1	1	1	1	1	1	1	1	1	1	0	0	1	1	0	1	1	0	0	0	0	0	0	0	0	0	0
ENSMUSG00000005338.9	Cadm3	0	1	1	1	1	1	1	1	1	1	0	1	1	1	0	0	0	0	0	0	0	0	1	1	1	1	1	1	1	1	0	0	0	0	0	0	0	0	1	1	1	1	1	1	1	1	1	0
ENSMUSG00000005354.11	Txn2	0	0	0	0	0	0	0	0	0	0	0	0	0	0	0	0	0	0	0	0	0	0	0	0	0	0	0	0	0	0	0	0	0	0	0	0	0	0	0	0	0	0	0	0	0	0	0	0
ENSMUSG00000005355.8	Casp14	0	0	0	0	0	0	0	0	0	0	0	0	0	0	0	0	0	0	0	0	0	0	0	0	0	0	0	0	0	0	0	0	0	0	0	0	0	0	0	0	0	0	0	0	0	0	0	0
ENSMUSG00000005357.8	Slc1a6	0	1	1	1	1	1	1	1	0	0	0	0	0	0	0	0	0	0	0	0	0	0	1	1	1	1	1	0	0	1	1	0	1	0	0	0	0	0	0	0	0	0	0	0	0	0	0	0
ENSMUSG00000005360.10	Slc1a3	0	0	1	1	1	1	1	1	0	0	0	0	0	0	0	0	0	0	0	0	0	0	0	0	0	0	0	0	0	0	0	0	0	0	0	0	0	0	0	0	0	0	0	0	0	0	0	0
ENSMUSG00000005362.10	Crbn	0	0	0	0	0	0	0	0	0	0	0	0	0	0	0	0	0	0	0	0	0	0	0	0	0	0	0	0	0	0	0	0	0	0	0	0	0	0	0	0	0	0	0	0	0	0	0	0
ENSMUSG00000005370.3	Msh6	0	0	0	0	0	0	0	0	0	0	0	0	0	0	0	0	0	0	0	0	0	0	0	0	0	0	0	0	0	0	0	0	0	0	0	0	0	0	0	0	0	0	0	0	0	0	0	0
ENSMUSG00000005371.10	Fbxo11	0	0	0	0	0	0	0	0	0	0	0	0	0	0	0	0	0	0	0	0	0	0	0	0	0	0	0	0	0	0	0	0	0	0	0	0	0	0	0	0	0	0	0	0	0	0	0	0
ENSMUSG00000005373.9	Mlxipl	0	1	1	1	1	1	1	1	1	1	1	1	1	1	1	1	1	1	1	1	1	1	1	1	1	1	1	1	1	1	1	1	1	1	1	1	1	1	1	0	1	1	1	1	1	1	1	0
ENSMUSG00000005374.9	Tbl2	0	0	0	0	0	0	0	0	0	0	0	0	0	0	0	0	0	0	0	0	0	0	0	0	0	0	0	0	0	0	0	0	0	0	0	0	0	0	0	0	0	0	0	0	0	0	0	0
ENSMUSG00000005378.13	Wbscr22	0	0	0	0	0	0	0	0	0	0	0	0	0	0	0	0	0	0	0	0	0	0	0	0	0	0	0	0	0	0	0	0	0	0	0	0	0	0	0	0	0	0	0	0	0	0	0	0
ENSMUSG00000005397.7	Nid1	0	0	0	0	0	0	0	0	0	0	0	0	0	0	0	0	0	0	0	0	0	0	0	0	0	0	0	0	0	0	0	0	0	0	0	0	0	0	0	0	0	0	0	0	0	0	0	0
ENSMUSG00000005410.5	Mcm5	0	0	0	0	0	0	0	0	0	0	0	0	0	0	0	0	0	0	0	0	0	0	0	0	0	0	0	0	0	0	0	0	0	0	0	0	0	0	0	0	0	0	0	0	0	0	0	0
ENSMUSG00000005413.7	Hmox1	0	0	1	1	1	1	1	0	0	0	0	0	0	0	0	0	0	0	0	0	0	0	0	0	0	0	0	0	0	0	0	0	0	0	0	0	0	0	0	0	0	0	0	0	0	0	0	0
ENSMUSG00000005417.13	Mprip	0	0	0	0	0	0	0	0	0	0	0	0	0	0	0	0	0	0	0	0	0	0	0	0	0	0	0	0	0	0	0	0	0	0	0	0	0	0	0	0	0	0	0	0	0	0	0	0
ENSMUSG00000005442.9	Cic	0	0	0	0	0	0	0	0	0	0	0	0	0	0	0	0	0	0	0	0	0	0	0	0	0	0	0	0	0	0	0	0	0	0	0	0	0	0	0	0	0	0	0	0	0	0	0	0
ENSMUSG00000005447.8	Pafah1b3	0	0	0	0	0	0	0	0	0	0	0	0	0	0	0	0	0	0	0	0	0	0	0	0	0	0	0	0	0	0	0	0	0	0	0	0	0	0	0	0	0	0	0	0	0	0	0	0
ENSMUSG00000005465.8	Il27ra	0	1	1	1	1	1	1	1	1	1	1	1	1	1	1	1	1	1	1	1	1	1	1	0	0	1	1	0	1	1	1	1	1	1	1	1	1	1	1	1	1	1	0	1	0	0	1	0
ENSMUSG00000005469.9	Prkaca	0	0	0	0	0	0	0	0	0	0	0	0	0	0	0	0	0	0	0	0	0	0	0	0	0	0	0	0	0	0	0	0	0	0	0	0	0	0	0	0	0	0	0	0	0	0	0	0
ENSMUSG00000005470.8	Asf1b	0	0	0	0	0	0	0	0	0	0	0	0	0	0	0	0	0	0	0	0	0	0	0	0	0	0	0	0	0	0	0	0	0	0	0	0	0	0	0	0	0	0	0	0	0	0	0	0
ENSMUSG00000005474.5	Myl10	0	0	0	0	0	0	0	0	0	0	0	0	0	0	0	0	0	0	0	0	0	0	0	0	0	0	0	0	0	0	0	0	0	0	0	0	0	0	0	0	0	0	0	0	0	0	0	0
ENSMUSG00000005481.13	Ddx39	0	0	0	0	0	0	0	0	0	0	0	0	0	0	0	0	0	0	0	0	0	0	0	0	0	0	0	0	0	0	0	0	0	0	0	0	0	0	0	0	0	0	0	0	0	0	0	0
ENSMUSG00000005483.9	Dnajb1	0	0	0	0	0	0	0	0	0	0	0	0	0	0	0	0	0	0	0	0	0	0	0	0	0	0	0	0	0	0	0	0	0	0	0	0	0	0	0	0	0	0	0	0	0	0	0	0
ENSMUSG00000005501.10	Usp40	0	0	0	0	0	0	0	0	0	0	0	0	0	0	0	0	0	0	0	0	0	0	0	0	0	0	0	0	0	0	0	0	0	0	0	0	0	0	0	0	0	0	0	0	0	0	0	0
ENSMUSG00000005503.8	Evx1	1	1	1	1	1	1	1	1	1	1	1	1	1	1	1	0	0	1	1	0	1	0	1	1	1	1	1	1	1	1	1	1	1	1	0	1	1	1	1	0	1	1	1	1	1	1	1	1
ENSMUSG00000005505.8	Kbtbd4	0	0	0	0	0	0	0	0	0	0	0	0	0	0	0	0	0	0	0	0	0	0	0	0	0	0	0	0	0	0	0	0	0	0	0	0	0	0	0	0	0	0	0	0	0	0	0	0
ENSMUSG00000005506.12	Celf1	0	0	0	0	0	0	0	0	0	0	0	0	0	0	0	0	0	0	0	0	0	0	0	0	0	0	0	0	0	0	0	0	0	0	0	0	0	0	0	0	0	0	0	0	0	0	0	0
ENSMUSG00000005510.5	Ndufs3	0	0	0	0	0	0	0	0	0	0	0	0	0	0	0	0	0	0	0	0	0	0	0	0	0	0	0	0	0	0	0	0	0	0	0	0	0	0	0	0	0	0	0	0	0	0	0	0
ENSMUSG00000005514.10	Por	0	0	0	0	0	0	1	0	0	0	0	0	0	0	0	0	0	0	0	0	0	0	1	0	0	0	0	0	0	1	0	0	0	0	0	0	0	0	0	0	0	0	0	0	0	0	0	0
ENSMUSG00000005533.9	Igf1r	0	0	0	0	0	0	0	0	0	0	0	0	0	0	0	0	0	0	0	0	0	0	0	0	0	0	0	0	0	0	0	0	0	0	0	0	0	0	0	0	0	0	0	0	0	0	0	0
ENSMUSG00000005534.9	Insr	0	0	0	0	0	0	0	0	0	0	0	0	0	0	0	0	0	0	0	0	0	0	0	0	0	0	0	0	0	0	0	0	0	0	0	0	0	0	0	0	0	0	0	0	0	0	0	0
ENSMUSG00000005547.10	Cyp2a5	0	0	0	0	0	0	0	0	0	0	0	0	0	0	0	0	0	0	0	0	0	0	0	0	0	0	0	0	0	0	0	0	0	0	0	0	0	0	0	0	0	0	0	0	0	0	0	0
ENSMUSG00000005553.9	Atp4a	0	1	1	1	1	1	1	1	1	1	1	1	1	1	1	0	1	1	1	0	0	0	1	1	1	1	1	1	1	1	1	0	1	1	1	0	1	1	0	0	0	0	0	1	0	1	1	1
ENSMUSG00000005566.9	Trim28	1	0	0	0	0	0	0	0	0	0	0	0	0	0	0	0	0	0	0	0	0	0	0	0	0	0	0	0	0	0	0	0	0	0	0	0	0	0	0	0	0	0	0	0	0	0	0	0
ENSMUSG00000005575.11	Ube2m	0	0	0	0	0	0	0	0	0	0	0	0	0	0	0	0	0	0	0	0	0	0	0	0	0	0	0	0	0	0	0	0	0	0	0	0	0	0	0	0	0	0	0	0	0	0	0	0
ENSMUSG00000005580.7	Adcy9	0	0	0	0	0	0	0	0	0	0	0	0	0	0	0	0	0	0	0	0	0	0	0	0	0	0	0	0	0	0	0	0	0	0	0	0	0	0	0	0	0	0	0	0	0	0	0	0
ENSMUSG00000005583.12	Mef2c	1	0	0	0	0	0	0	0	0	0	0	0	0	0	0	0	0	0	0	0	0	0	0	0	0	0	0	0	0	0	0	0	0	0	0	0	0	0	0	0	0	0	0	0	0	0	0	0
ENSMUSG00000005609.11	Ctr9	0	0	0	0	0	0	0	0	0	0	0	0	0	0	0	0	0	0	0	0	0	0	0	0	0	0	0	0	0	0	0	0	0	0	0	0	0	0	0	0	0	0	0	0	0	0	0	0
ENSMUSG00000005610.12	Eif4g2	0	0	0	0	0	0	0	0	0	0	0	0	0	0	0	0	0	0	0	0	0	0	0	0	0	0	0	0	0	0	0	0	0	0	0	0	0	0	0	0	0	0	0	0	0	0	0	0
ENSMUSG00000005611.11	Mrvi1	0	0	0	0	0	0	0	0	0	0	0	0	0	0	0	0	0	0	0	0	0	0	0	0	0	0	0	0	0	0	0	0	0	0	0	0	0	0	0	0	0	0	0	0	0	0	0	0
ENSMUSG00000005615.10	Pcyt1a	0	0	0	0	0	0	0	0	0	0	0	0	0	0	0	0	0	0	0	0	0	0	0	0	0	0	0	0	0	0	0	0	0	0	0	0	0	0	0	0	0	0	0	0	0	0	0	0
ENSMUSG00000005621.11	Zfp592	0	0	0	0	0	0	0	0	0	0	0	0	0	0	0	0	0	0	0	0	0	0	0	0	0	0	0	0	0	0	0	0	0	0	0	0	0	0	0	0	0	0	0	0	0	0	0	0
ENSMUSG00000005625.11	Psmd4	0	0	0	0	0	0	0	0	0	0	0	0	0	0	0	0	0	0	0	0	0	0	0	0	0	0	0	0	0	0	0	0	0	0	0	0	0	0	0	0	0	0	0	0	0	0	0	0
ENSMUSG00000005628.8	Tmod4	0	0	0	0	0	0	0	0	0	0	0	0	0	0	0	0	0	0	0	0	0	0	0	0	0	0	0	0	0	0	0	0	0	0	0	0	0	0	0	0	0	0	0	0	0	0	0	0
ENSMUSG00000005640.7	Insrr	0	1	1	1	1	1	1	1	1	1	1	1	1	1	1	1	1	1	1	1	1	1	1	1	1	1	1	1	1	1	1	1	1	1	1	1	1	1	1	1	1	1	1	1	1	1	1	1
ENSMUSG00000005656.8	Snx6	0	0	0	0	0	0	0	0	0	0	0	0	0	0	0	0	0	0	0	0	0	0	0	0	0	0	0	0	0	0	0	0	0	0	0	0	0	0	0	0	0	0	0	0	0	0	0	0
ENSMUSG00000005667.6	Mthfd2	0	0	0	0	0	0	0	0	0	0	0	0	0	0	0	0	0	0	0	0	0	0	0	0	0	0	0	0	0	0	0	0	0	0	0	0	0	0	0	0	0	0	0	0	0	0	0	0
ENSMUSG00000005672.8	Kit	0	0	0	0	0	1	1	1	0	0	0	0	0	0	0	0	0	0	0	0	0	0	1	1	0	0	0	0	0	0	0	0	0	0	0	0	0	0	1	1	0	0	0	0	0	0	0	0
ENSMUSG00000005674.5	Tomm40l	0	0	0	0	0	0	0	0	0	0	0	0	0	0	0	0	0	0	0	0	0	0	0	0	0	0	0	0	0	0	0	0	0	0	0	0	0	0	0	0	0	0	0	0	0	0	0	0
ENSMUSG00000005677.10	Nr1i3	1	0	0	0	0	0	0	0	0	0	0	0	0	0	0	0	0	0	0	0	0	0	0	0	0	0	0	0	0	0	0	0	0	0	0	0	0	0	0	0	0	0	0	0	0	0	0	0
ENSMUSG00000005681.8	Apoa2	0	0	0	0	0	0	0	0	0	0	0	0	0	0	0	0	0	0	0	0	0	0	0	0	0	0	0	0	0	0	0	0	0	0	0	0	0	0	0	0	0	0	0	0	0	0	0	0
ENSMUSG00000005682.8	Pan2	0	0	0	0	0	0	0	0	0	0	0	0	0	0	0	0	0	0	0	0	0	0	0	0	0	0	0	0	0	0	0	0	0	0	0	0	0	0	0	0	0	0	0	0	0	0	0	0
ENSMUSG00000005683.7	Cs	0	0	0	0	0	0	0	0	0	0	0	0	0	0	0	0	0	0	0	0	0	0	0	0	0	0	0	0	0	0	0	0	0	0	0	0	0	0	0	0	0	0	0	0	0	0	0	0
ENSMUSG00000005686.12	Ampd3	0	1	1	1	1	1	1	0	1	1	1	1	0	0	1	0	0	1	1	0	0	0	1	0	0	0	1	0	0	0	1	0	1	1	0	0	0	0	0	0	0	0	0	0	0	0	0	0
ENSMUSG00000005687.10	Bcas2	0	0	0	0	0	0	0	0	0	0	0	0	0	0	0	0	0	0	0	0	0	0	0	0	0	0	0	0	0	0	0	0	0	0	0	0	0	0	0	0	0	0	0	0	0	0	0	0
ENSMUSG00000005696.7	Sh2d1a	0	0	0	0	0	0	0	0	0	0	0	0	0	0	0	0	0	0	0	0	0	0	0	0	0	0	0	0	0	0	0	0	0	0	0	0	0	0	0	0	0	0	0	0	0	0	0	0
ENSMUSG00000005698.11	Ctcf	1	0	0	0	0	0	0	0	0	0	0	0	0	0	0	0	0	0	0	0	0	0	0	0	0	0	0	0	0	0	0	0	0	0	0	0	0	0	0	0	0	0	0	0	0	0	0	0
ENSMUSG00000005699.11	Pard6a	0	0	0	0	0	0	0	0	0	0	0	0	0	0	0	0	0	0	0	0	0	0	0	0	0	0	0	0	0	0	0	0	0	0	0	0	0	0	0	0	0	0	0	0	0	0	0	0
ENSMUSG00000005705.6	Agrp	0	0	0	0	0	0	0	0	0	0	0	0	0	0	0	0	0	0	0	0	0	0	0	0	0	0	0	0	0	0	0	0	0	0	0	0	0	0	0	0	0	0	0	0	0	0	0	0
ENSMUSG00000005716.12	Pvalb	0	1	1	1	1	1	1	1	1	1	1	1	1	1	1	1	1	1	1	1	1	1	1	1	1	1	1	1	1	1	1	0	1	1	1	0	1	1	1	1	1	1	1	1	1	1	1	1
ENSMUSG00000005718.7	Tfap4	0	0	0	0	0	0	0	0	0	0	0	0	0	0	0	0	0	0	0	0	0	0	0	0	0	0	0	0	0	0	0	0	0	0	0	0	0	0	0	0	0	0	0	0	0	0	0	0
ENSMUSG00000005732.10	Ranbp1	0	0	0	0	0	0	0	0	0	0	0	0	0	0	0	0	0	0	0	0	0	0	0	0	0	0	0	0	0	0	0	0	0	0	0	0	0	0	0	0	0	0	0	0	0	0	0	0
ENSMUSG00000005763.11	Cd247	0	0	0	0	0	0	0	0	0	0	0	0	0	0	0	0	0	0	0	0	0	0	0	0	0	0	0	0	0	0	0	0	0	0	0	0	0	0	0	0	0	0	0	0	0	0	0	0
ENSMUSG00000005774.8	Rfx5	1	0	0	0	0	0	0	0	0	0	0	0	0	0	0	0	0	0	0	0	0	0	0	0	0	0	0	0	0	0	0	0	0	0	0	0	0	0	0	0	0	0	0	0	0	0	0	0
ENSMUSG00000005779.8	Psmb4	0	0	0	0	0	0	0	0	0	0	0	0	0	0	0	0	0	0	0	0	0	0	0	0	0	0	0	0	0	0	0	0	0	0	0	0	0	0	0	0	0	0	0	0	0	0	0	0
ENSMUSG00000005800.2	Mmp8	0	0	0	0	0	0	0	0	0	0	0	0	0	0	0	0	0	0	0	0	0	0	0	0	0	0	0	0	0	0	0	0	0	0	0	0	0	0	0	0	0	0	0	0	0	0	0	0
ENSMUSG00000005802.8	Slc30a4	0	1	1	1	1	1	1	0	0	0	0	0	0	0	0	0	0	0	0	0	0	0	0	0	0	0	0	0	0	0	0	0	0	0	0	0	0	0	0	0	0	0	0	0	0	0	0	0
ENSMUSG00000005803.10	Sqrdl	0	1	1	1	1	1	1	1	1	1	1	1	1	1	1	1	0	1	1	1	1	1	1	0	0	0	1	0	0	0	1	1	1	1	1	1	1	1	0	0	0	0	0	1	0	1	1	1
ENSMUSG00000005804.10	Bloc1s6	0	0	0	0	0	0	0	0	0	0	0	0	0	0	0	0	0	0	0	0	0	0	0	0	0	0	0	0	0	0	0	0	0	0	0	0	0	0	0	0	0	0	0	0	0	0	0	0
ENSMUSG00000005813.8	Metap1	0	0	0	0	0	0	0	0	0	0	0	0	0	0	0	0	0	0	0	0	0	0	0	0	0	0	0	0	0	0	0	0	0	0	0	0	0	0	0	0	0	0	0	0	0	0	0	0
ENSMUSG00000005823.8	Gpr108	0	0	0	0	0	0	0	0	0	0	0	0	0	0	0	0	0	0	0	0	0	0	0	0	0	0	0	0	0	0	0	0	0	0	0	0	0	0	0	0	0	0	0	0	0	0	0	0
ENSMUSG00000005824.6	Tnfsf14	0	0	0	0	0	0	0	0	0	0	0	0	0	0	0	0	0	0	0	0	0	0	0	0	0	0	0	0	0	0	0	0	0	0	0	0	0	0	0	0	0	0	0	0	0	0	0	0
ENSMUSG00000005836.8	Gata6	1	1	1	1	1	1	1	1	1	1	1	1	1	1	1	1	1	1	1	1	1	1	0	0	0	0	0	0	0	0	1	0	0	1	1	1	1	1	0	0	0	0	0	1	0	0	1	0
ENSMUSG00000005846.11	Rsl1d1	0	0	0	0	0	0	0	0	0	0	0	0	0	0	0	0	0	0	0	0	0	0	0	0	0	0	0	0	0	0	0	0	0	0	0	0	0	0	0	0	0	0	0	0	0	0	0	0
ENSMUSG00000005864.7	Cnga2	0	0	0	0	0	0	0	0	0	0	0	0	0	0	0	0	0	0	0	0	0	0	0	0	0	0	0	0	0	0	0	0	0	0	0	0	0	0	0	0	0	0	0	0	0	0	0	0
ENSMUSG00000005871.10	Apc	0	0	0	0	0	0	0	0	0	0	0	0	0	0	0	0	0	0	0	0	0	0	0	0	0	0	0	0	0	0	0	0	0	0	0	0	0	0	0	0	0	0	0	0	0	0	0	0
ENSMUSG00000005873.5	Reep5	0	0	0	0	0	0	0	0	0	0	0	0	0	0	0	0	0	0	0	0	0	0	0	0	0	0	0	0	0	0	0	0	0	0	0	0	0	0	0	0	0	0	0	0	0	0	0	0
ENSMUSG00000005881.9	Ergic3	0	0	0	0	0	0	0	0	0	0	0	0	0	0	0	0	0	0	0	0	0	0	0	0	0	0	0	0	0	0	0	0	0	0	0	0	0	0	0	0	0	0	0	0	0	0	0	0
ENSMUSG00000005882.14	Uqcc1	0	0	0	0	0	0	0	0	0	0	0	0	0	0	0	0	0	0	0	0	0	0	0	0	0	0	0	0	0	0	0	0	0	0	0	0	0	0	0	0	0	0	0	0	0	0	0	0
ENSMUSG00000005883.11	Spo11	0	0	0	0	0	0	0	0	0	0	0	0	0	0	0	0	0	0	0	0	0	0	0	0	0	0	0	0	0	0	0	0	0	0	0	0	0	0	0	0	0	0	0	0	0	0	0	0
ENSMUSG00000005886.10	Ncoa2	0	0	0	0	0	0	0	0	0	0	0	0	0	0	0	0	0	0	0	0	0	0	0	0	0	0	0	0	0	0	0	0	0	0	0	0	0	0	0	0	0	0	0	0	0	0	0	0
ENSMUSG00000005892.4	Trh	0	1	1	1	1	1	1	1	1	1	1	1	1	1	1	1	1	1	1	1	1	1	1	1	1	1	1	1	1	1	1	1	1	1	1	1	1	1	1	1	1	1	1	1	1	1	1	1
ENSMUSG00000005893.10	Nr2c2	1	0	0	0	0	0	0	0	0	0	0	0	0	0	0	0	0	0	0	0	0	0	0	0	0	0	0	0	0	0	0	0	0	0	0	0	0	0	0	0	0	0	0	0	0	0	0	0
ENSMUSG00000005897.10	Nr2c1	0	0	0	0	0	0	0	0	0	0	0	0	0	0	0	0	0	0	0	0	0	0	0	0	0	0	0	0	0	0	0	0	0	0	0	0	0	0	0	0	0	0	0	0	0	0	0	0
ENSMUSG00000005899.8	Smpd4	0	0	0	0	0	0	0	0	0	0	0	0	0	0	0	0	0	0	0	0	0	0	0	0	0	0	0	0	0	0	0	0	0	0	0	0	0	0	0	0	0	0	0	0	0	0	0	0
ENSMUSG00000005907.10	Pex1	0	0	0	0	0	0	0	0	0	0	0	0	0	0	0	0	0	0	0	0	0	0	0	0	0	0	0	0	0	0	0	0	0	0	0	0	0	0	0	0	0	0	0	0	0	0	0	0
ENSMUSG00000005917.11	Otx1	1	1	1	1	1	1	1	1	1	0	1	0	0	1	0	0	0	0	0	0	0	0	1	1	1	1	1	1	1	1	1	1	1	1	1	1	0	1	1	1	1	1	1	1	1	1	1	1
ENSMUSG00000005936.14	Kctd20	0	0	0	0	0	0	0	0	0	0	0	0	0	0	0	0	0	0	0	0	0	0	0	0	0	0	0	0	0	0	0	0	0	0	0	0	0	0	0	0	0	0	0	0	0	0	0	0
ENSMUSG00000005947.7	Itgae	0	0	0	0	0	0	0	0	0	0	0	0	0	0	0	0	0	0	0	0	0	0	0	0	0	0	0	0	0	0	0	0	0	0	0	0	0	0	0	0	0	0	0	0	0	0	0	0
ENSMUSG00000005949.5	Ctns	0	0	0	0	0	0	0	0	0	0	0	0	0	0	0	0	0	0	0	0	0	0	0	0	0	0	0	0	0	0	0	0	0	0	0	0	0	0	0	0	0	0	0	0	0	0	0	0
ENSMUSG00000005950.10	P2rx5	0	1	1	1	1	1	1	1	1	1	1	1	1	1	1	1	1	1	1	1	1	1	1	0	1	0	0	0	0	0	1	0	1	1	1	1	1	1	1	1	1	1	1	1	0	0	1	0
ENSMUSG00000005951.9	Shpk	0	0	0	0	0	0	0	0	0	0	0	0	0	0	0	0	0	0	0	0	0	0	0	0	0	0	0	0	0	0	0	0	0	0	0	0	0	0	0	0	0	0	0	0	0	0	0	0
ENSMUSG00000005952.11	Trpv1	0	0	0	0	0	0	0	0	0	0	0	0	0	0	0	0	0	0	0	0	0	0	0	0	0	0	0	0	0	0	0	0	0	0	0	0	0	0	0	0	0	0	0	0	0	0	0	0
ENSMUSG00000005958.10	Ephb3	0	1	1	1	1	1	1	1	0	0	0	0	0	0	0	0	0	0	0	0	0	0	0	0	0	0	0	0	0	0	0	0	0	0	0	0	0	0	0	0	0	0	0	0	0	0	0	0
ENSMUSG00000005968.10	Tuft1	0	0	1	1	0	1	0	0	0	0	0	0	0	0	1	0	0	1	1	0	0	0	0	0	0	0	0	0	0	0	0	0	0	0	0	0	0	0	0	0	0	0	0	0	0	0	0	0
ENSMUSG00000005973.6	Rcn1	0	0	0	0	0	0	0	0	0	0	0	0	0	0	0	0	0	0	0	0	0	0	0	0	0	0	0	0	0	0	0	0	0	0	0	0	0	0	0	0	0	0	0	0	0	0	0	0
ENSMUSG00000005980.11	Dnase1	0	0	0	0	0	0	0	0	0	0	0	0	0	0	0	0	0	0	0	0	0	0	0	0	0	0	0	0	0	0	0	0	0	0	0	0	0	0	0	0	0	0	0	0	0	0	0	0
ENSMUSG00000005981.11	Trap1	0	0	0	0	0	0	0	0	0	0	0	0	0	0	0	0	0	0	0	0	0	0	0	0	0	0	0	0	0	0	0	0	0	0	0	0	0	0	0	0	0	0	0	0	0	0	0	0
ENSMUSG00000005982.9	Naa60	0	0	0	0	0	0	0	0	0	0	0	0	0	0	0	0	0	0	0	0	0	0	0	0	0	0	0	0	0	0	0	0	0	0	0	0	0	0	0	0	0	0	0	0	0	0	0	0
ENSMUSG00000005983.11	1700037C18Rik	0	0	0	0	0	0	0	0	0	0	0	0	0	0	0	0	0	0	0	0	0	0	0	0	0	0	0	0	0	0	0	0	0	0	0	0	0	0	0	0	0	0	0	0	0	0	0	0
ENSMUSG00000005986.11	Ankrd13d	0	0	0	0	0	0	0	0	0	0	0	0	0	0	0	0	0	0	0	0	0	0	0	0	0	0	0	0	0	0	0	0	0	0	0	0	0	0	0	0	0	0	0	0	0	0	0	0
ENSMUSG00000005994.10	Tyrp1	0	0	0	0	0	0	0	0	0	0	0	0	0	0	0	0	0	0	0	0	0	0	0	0	0	0	0	0	0	0	0	0	0	0	0	0	0	0	0	0	0	0	0	0	0	0	0	0
ENSMUSG00000006005.13	Tpr	0	0	0	0	0	0	0	0	0	0	0	0	0	0	0	0	0	0	0	0	0	0	0	0	0	0	0	0	0	0	0	0	0	0	0	0	0	0	0	0	0	0	0	0	0	0	0	0
ENSMUSG00000006010.10	BC003331	0	0	0	0	0	0	0	0	0	0	0	0	0	0	0	0	0	0	0	0	0	0	0	0	0	0	0	0	0	0	0	0	0	0	0	0	0	0	0	0	0	0	0	0	0	0	0	0
ENSMUSG00000006014.12	Prg4	0	0	0	0	0	0	0	0	0	0	0	0	0	0	0	0	0	0	0	0	0	0	0	0	0	0	0	0	0	0	0	0	0	0	0	0	0	0	0	0	0	0	0	0	0	0	0	0
ENSMUSG00000006019.11	Dhx34	0	0	0	0	0	0	0	0	0	0	0	0	0	0	0	0	0	0	0	0	0	0	0	0	0	0	0	0	0	0	0	0	0	0	0	0	0	0	0	0	0	0	0	0	0	0	0	0
ENSMUSG00000006021.5	Kptn	0	0	0	0	0	0	0	0	0	0	0	0	0	0	0	0	0	0	0	0	0	0	0	0	0	0	0	0	0	0	0	0	0	0	0	0	0	0	0	0	0	0	0	0	0	0	0	0
ENSMUSG00000006024.8	Napa	0	0	0	0	0	0	0	0	0	0	0	0	0	0	0	0	0	0	0	0	0	0	0	0	0	0	0	0	0	0	0	0	0	0	0	0	0	0	0	0	0	0	0	0	0	0	0	0
ENSMUSG00000006050.7	Sra1	0	0	0	0	0	0	0	0	0	0	0	0	0	0	0	0	0	0	0	0	0	0	0	0	0	0	0	0	0	0	0	0	0	0	0	0	0	0	0	0	0	0	0	0	0	0	0	0
ENSMUSG00000006056.9	Calcoco2	0	0	0	0	0	0	0	0	0	0	0	0	0	0	0	0	0	0	0	0	0	0	0	0	0	0	0	0	0	0	0	0	0	0	0	0	0	0	0	0	0	0	0	0	0	0	0	0
ENSMUSG00000006057.11	Atp5g1	0	0	0	0	0	0	0	0	0	0	0	0	0	0	0	0	0	0	0	0	0	0	0	0	0	0	0	0	0	0	0	0	0	0	0	0	0	0	0	0	0	0	0	0	0	0	0	0
ENSMUSG00000006058.6	Snf8	0	0	0	0	0	0	0	0	0	0	0	0	0	0	0	0	0	0	0	0	0	0	0	0	0	0	0	0	0	0	0	0	0	0	0	0	0	0	0	0	0	0	0	0	0	0	0	0
ENSMUSG00000006095.8	Tbcb	0	0	0	0	0	0	0	0	0	0	0	0	0	0	0	0	0	0	0	0	0	0	0	0	0	0	0	0	0	0	0	0	0	0	0	0	0	0	0	0	0	0	0	0	0	0	0	0
ENSMUSG00000006127.5	Inpp5k	0	0	0	0	0	0	0	0	0	0	0	0	0	0	0	0	0	0	0	0	0	0	0	0	0	0	0	0	0	0	0	0	0	0	0	0	0	0	0	0	0	0	0	0	0	0	0	0
ENSMUSG00000006134.3	Crkl	0	0	0	0	0	0	0	0	0	0	0	0	0	0	0	0	0	0	0	0	0	0	0	0	0	0	0	0	0	0	0	0	0	0	0	0	0	0	0	0	0	0	0	0	0	0	0	0
ENSMUSG00000006143.8	Upk3bl	0	0	0	1	0	1	0	0	0	0	0	0	0	0	0	0	0	0	0	0	0	0	0	0	0	0	0	0	0	0	0	0	0	0	0	0	0	0	1	0	0	1	0	0	0	0	0	0
ENSMUSG00000006154.9	Eps8l1	0	1	1	1	1	1	1	1	1	0	1	1	0	0	1	0	1	1	1	0	0	0	1	1	1	1	1	1	1	1	1	0	0	1	0	0	0	0	0	0	0	0	0	1	0	0	1	0
ENSMUSG00000006169.15	Clint1	0	0	0	0	0	0	0	0	0	0	0	0	0	0	0	0	0	0	0	0	0	0	0	0	0	0	0	0	0	0	0	0	0	0	0	0	0	0	0	0	0	0	0	0	0	0	0	0
ENSMUSG00000006179.4	Prss16	0	1	1	1	1	1	1	1	1	1	1	1	1	1	1	1	1	1	1	1	1	1	1	1	1	1	1	1	1	1	1	1	1	1	1	1	1	1	1	1	1	1	0	1	1	1	1	1
ENSMUSG00000006191.13	Cdkal1	0	0	0	0	0	0	0	0	0	0	0	0	0	0	0	0	0	0	0	0	0	0	0	0	0	0	0	0	0	0	0	0	0	0	0	0	0	0	0	0	0	0	0	0	0	0	0	0
ENSMUSG00000006200.3	Rhox6	0	0	0	0	0	0	0	0	0	0	0	0	0	0	0	0	0	0	0	0	0	0	0	0	0	0	0	0	0	0	0	0	0	0	0	0	0	0	0	0	0	0	0	0	0	0	0	0
ENSMUSG00000006205.9	Htra1	0	1	1	1	1	1	1	1	1	1	1	1	1	1	1	0	1	1	1	1	1	1	1	0	1	0	1	0	0	0	1	0	1	1	1	1	1	1	1	1	1	1	1	1	1	1	1	1
ENSMUSG00000006215.8	Zbtb17	0	0	0	0	0	0	0	0	0	0	0	0	0	0	0	0	0	0	0	0	0	0	0	0	0	0	0	0	0	0	0	0	0	0	0	0	0	0	0	0	0	0	0	0	0	0	0	0
ENSMUSG00000006216.6	Clcnkb	0	0	1	0	0	0	0	0	0	0	0	0	0	0	0	0	0	0	0	0	0	0	0	0	0	0	0	0	0	0	0	0	0	0	0	0	0	0	0	0	0	0	0	0	0	0	0	0
ENSMUSG00000006218.4	Fam131c	0	1	1	1	1	1	1	1	1	1	1	1	1	1	1	0	1	1	1	0	0	0	1	1	1	1	1	1	1	1	1	0	1	1	1	0	0	0	0	0	0	0	0	1	0	1	1	0
ENSMUSG00000006219.8	Fblim1	0	1	1	1	1	1	1	1	0	0	0	0	0	0	1	0	0	1	1	0	1	1	0	0	0	0	0	0	0	0	0	0	0	0	0	0	0	0	0	0	0	0	0	0	0	0	0	0
ENSMUSG00000006221.7	Hspb7	0	0	0	0	0	0	0	0	0	0	0	0	0	0	0	0	0	0	0	0	0	0	0	0	0	0	0	0	0	0	0	0	0	0	0	0	0	0	0	0	0	0	0	0	0	0	0	0
ENSMUSG00000006235.5	Epor	0	1	1	1	1	1	1	1	1	0	0	1	1	1	1	1	1	1	0	1	1	1	1	1	0	0	0	0	0	1	1	0	0	1	1	1	0	1	1	1	1	1	1	0	0	0	0	0
ENSMUSG00000006241.11	Ccdc159	0	0	0	0	0	0	0	0	0	0	0	0	0	0	0	0	0	0	0	0	0	0	0	0	0	0	0	0	0	0	0	0	0	0	0	0	0	0	0	0	0	0	0	0	0	0	0	0
ENSMUSG00000006262.11	Mob1b	0	0	0	0	0	0	0	0	0	0	0	0	0	0	0	0	0	0	0	0	0	0	0	0	0	0	0	0	0	0	0	0	0	0	0	0	0	0	0	0	0	0	0	0	0	0	0	0
ENSMUSG00000006269.6	Atp6v1b1	0	0	0	0	0	0	0	0	0	0	0	0	0	0	0	0	0	0	0	0	0	0	0	0	0	0	0	0	0	0	0	0	0	0	0	0	0	0	0	0	0	0	0	0	0	0	0	0
ENSMUSG00000006270.7	Vax1	1	1	1	1	1	1	1	1	1	1	1	1	1	1	1	0	1	0	1	0	0	0	1	1	1	1	1	1	1	1	1	1	1	1	1	1	1	1	1	1	1	1	1	1	1	1	1	1
ENSMUSG00000006273.10	Atp6v1b2	0	0	0	0	0	0	0	0	0	0	0	0	0	0	0	0	0	0	0	0	0	0	0	0	0	0	0	0	0	0	0	0	0	0	0	0	0	0	0	0	0	0	0	0	0	0	0	0
ENSMUSG00000006276.9	Eps15l1	0	0	0	0	0	0	0	0	0	0	0	0	0	0	0	0	0	0	0	0	0	0	0	0	0	0	0	0	0	0	0	0	0	0	0	0	0	0	0	0	0	0	0	0	0	0	0	0
ENSMUSG00000006281.7	Tep1	0	0	0	0	0	0	0	0	0	0	0	0	0	0	0	0	0	0	0	0	0	0	0	0	0	0	0	0	0	0	0	0	0	0	0	0	0	0	0	0	0	0	0	0	0	0	0	0
ENSMUSG00000006288.7	Ttc5	0	0	0	0	0	0	0	0	0	0	0	0	0	0	0	0	0	0	0	0	0	0	0	0	0	0	0	0	0	0	0	0	0	0	0	0	0	0	0	0	0	0	0	0	0	0	0	0
ENSMUSG00000006289.10	Osgep	0	0	0	0	0	0	0	0	0	0	0	0	0	0	0	0	0	0	0	0	0	0	0	0	0	0	0	0	0	0	0	0	0	0	0	0	0	0	0	0	0	0	0	0	0	0	0	0
ENSMUSG00000006299.9	Aamp	0	0	0	0	0	0	0	0	0	0	0	0	0	0	0	0	0	0	0	0	0	0	0	0	0	0	0	0	0	0	0	0	0	0	0	0	0	0	0	0	0	0	0	0	0	0	0	0
ENSMUSG00000006301.13	Tmbim1	0	0	1	1	1	1	1	0	0	0	0	0	0	0	1	0	0	1	1	1	0	1	0	0	0	0	0	0	0	0	1	0	0	1	1	0	0	1	0	0	0	0	0	0	0	0	0	0
ENSMUSG00000006304.10	Arpc2	0	0	0	0	0	0	0	0	0	0	0	0	0	0	0	0	0	0	0	0	0	0	0	0	0	0	0	0	0	0	0	0	0	0	0	0	0	0	0	0	0	0	0	0	0	0	0	0
ENSMUSG00000006307.12	Kmt2b	0	0	0	0	0	0	0	0	0	0	0	0	0	0	0	0	0	0	0	0	0	0	0	0	0	0	0	0	0	0	0	0	0	0	0	0	0	0	0	0	0	0	0	0	0	0	0	0
ENSMUSG00000006310.10	Zbtb32	0	0	0	0	0	0	0	0	0	0	0	0	0	0	0	0	0	0	0	0	0	0	0	0	0	0	0	0	0	0	0	0	0	0	0	0	0	0	0	0	0	0	0	0	0	0	0	0
ENSMUSG00000006311.8	Etv2	0	1	1	1	1	1	1	1	1	1	1	1	1	1	1	0	1	1	1	1	1	1	1	1	0	0	0	1	1	1	1	1	1	1	1	0	1	1	1	1	1	1	1	1	1	1	1	1
ENSMUSG00000006313.4	Upk1a	0	0	0	0	0	0	0	0	0	0	0	0	0	0	0	0	0	0	0	0	0	0	0	0	0	0	0	0	0	0	0	0	0	0	0	0	0	0	0	0	0	0	0	0	0	0	0	0
ENSMUSG00000006315.8	Tmem147	0	0	0	0	0	0	0	0	0	0	0	0	0	0	0	0	0	0	0	0	0	0	0	0	0	0	0	0	0	0	0	0	0	0	0	0	0	0	0	0	0	0	0	0	0	0	0	0
ENSMUSG00000006333.10	Rps9	0	0	0	0	0	0	0	0	0	0	0	0	0	0	0	0	0	0	0	0	0	0	0	0	0	0	0	0	0	0	0	0	0	0	0	0	0	0	0	0	0	0	0	0	0	0	0	0
ENSMUSG00000006335.12	Tfpt	0	0	0	0	0	0	0	0	0	0	0	0	0	0	0	0	0	0	0	0	0	0	0	0	0	0	0	0	0	0	0	0	0	0	0	0	0	0	0	0	0	0	0	0	0	0	0	0
ENSMUSG00000006342.10	Susd2	0	0	0	0	0	0	0	0	0	0	0	0	0	0	0	0	0	0	0	0	0	0	0	0	0	0	0	0	0	0	0	0	0	0	0	0	0	0	0	0	0	0	0	0	0	0	0	0
ENSMUSG00000006344.12	Ggt5	0	0	0	0	0	0	0	0	0	0	0	0	0	0	0	0	0	0	0	0	0	0	0	0	0	0	0	0	0	0	0	0	0	0	0	0	0	0	0	0	0	0	0	0	0	0	0	0
ENSMUSG00000006345.6	Ggt1	0	1	1	1	1	1	1	1	1	1	0	0	0	0	1	0	1	1	0	0	0	0	1	1	1	1	1	1	1	1	0	0	0	0	0	0	0	0	1	1	0	1	1	0	0	0	0	0
ENSMUSG00000006356.6	Crip2	0	0	0	0	0	0	0	0	0	0	0	0	0	0	0	0	0	0	0	0	0	0	0	0	0	0	0	0	0	0	0	0	0	0	0	0	0	0	0	0	0	0	0	0	0	0	0	0
ENSMUSG00000006360.7	Crip1	0	1	1	1	1	1	1	0	1	0	0	1	0	0	1	0	0	1	1	1	1	1	0	0	0	0	0	0	0	0	1	0	1	1	1	1	1	0	0	0	0	0	0	0	0	0	0	0
ENSMUSG00000006362.11	Cbfa2t3	0	1	1	1	1	1	1	1	1	1	1	1	1	1	1	0	1	1	0	0	0	0	1	0	1	0	1	0	1	0	1	0	1	0	0	0	0	0	1	0	1	1	0	1	0	1	1	1
ENSMUSG00000006369.10	Fbln1	0	0	1	1	1	1	1	1	0	0	0	0	0	0	0	0	0	0	0	0	0	0	0	0	0	0	0	0	0	0	0	0	0	0	0	0	0	0	0	0	0	0	0	0	0	0	0	0
ENSMUSG00000006373.10	Pgrmc1	0	0	0	0	0	0	0	0	0	0	0	0	0	0	0	0	0	0	0	0	0	0	0	0	0	0	0	0	0	0	0	0	0	0	0	0	0	0	0	0	0	0	0	0	0	0	0	0
ENSMUSG00000006378.9	Gcat	0	1	1	1	1	1	1	1	1	1	1	1	1	1	1	0	1	1	1	1	1	1	1	1	1	1	1	1	1	1	1	0	1	1	1	1	1	0	1	0	1	1	0	1	1	1	1	1
ENSMUSG00000006386.11	Tek	0	0	0	0	0	0	0	0	0	0	0	0	0	0	0	0	0	0	0	0	0	0	0	0	0	0	0	0	0	0	0	0	0	0	0	0	0	0	0	0	0	0	0	0	0	0	0	0
ENSMUSG00000006389.8	Mpl	0	0	0	0	0	0	0	0	0	0	0	0	0	0	0	0	0	0	0	0	0	0	0	0	0	0	0	0	0	0	0	0	0	0	0	0	0	0	0	0	0	0	0	0	0	0	0	0
ENSMUSG00000006390.11	Elovl1	0	0	0	0	0	0	0	0	0	0	0	0	0	0	0	0	0	0	0	0	0	0	0	0	0	0	0	0	0	0	0	0	0	0	0	0	0	0	0	0	0	0	0	0	0	0	0	0
ENSMUSG00000006392.12	Med8	0	0	0	0	0	0	0	0	0	0	0	0	0	0	0	0	0	0	0	0	0	0	0	0	0	0	0	0	0	0	0	0	0	0	0	0	0	0	0	0	0	0	0	0	0	0	0	0
ENSMUSG00000006395.12	Hyi	0	0	0	0	0	0	0	0	0	0	0	0	0	0	0	0	0	0	0	0	0	0	0	0	0	0	0	0	0	0	0	0	0	0	0	0	0	0	0	0	0	0	0	0	0	0	0	0
ENSMUSG00000006398.11	Cdc20	0	0	0	0	0	0	0	0	0	0	0	0	0	0	0	0	0	0	0	0	0	0	0	0	0	0	0	0	0	0	0	0	0	0	0	0	0	0	0	0	0	0	0	0	0	0	0	0
ENSMUSG00000006403.8	Adamts4	0	1	1	1	0	1	1	0	0	0	0	0	0	0	0	0	0	0	0	0	0	0	0	0	0	0	0	0	0	0	0	0	0	0	0	0	0	0	0	0	0	0	0	0	0	0	0	0
ENSMUSG00000006411.8	Pvrl4	0	0	1	1	1	1	0	0	0	0	0	0	0	0	0	0	0	0	0	0	0	0	1	0	0	0	0	0	1	0	0	0	0	0	0	0	0	0	0	0	0	0	0	0	0	0	0	0
ENSMUSG00000006412.6	Pfdn2	0	0	0	0	0	0	0	0	0	0	0	0	0	0	0	0	0	0	0	0	0	0	0	0	0	0	0	0	0	0	0	0	0	0	0	0	0	0	0	0	0	0	0	0	0	0	0	0
ENSMUSG00000006418.13	Rnf114	0	0	0	0	0	0	0	0	0	0	0	0	0	0	0	0	0	0	0	0	0	0	0	0	0	0	0	0	0	0	0	0	0	0	0	0	0	0	0	0	0	0	0	0	0	0	0	0
ENSMUSG00000006423.11	C330007P06Rik	0	0	0	0	0	0	0	0	0	0	0	0	0	0	0	0	0	0	0	0	0	0	0	0	0	0	0	0	0	0	0	0	0	0	0	0	0	0	0	0	0	0	0	0	0	0	0	0
ENSMUSG00000006435.11	Neurl1a	0	1	1	1	1	1	1	1	1	1	0	1	0	0	1	0	1	1	1	0	0	0	1	1	1	1	1	1	1	1	1	0	1	0	0	0	0	0	1	1	0	0	0	1	0	0	1	0
ENSMUSG00000006442.10	Srm	0	0	0	0	0	0	0	0	0	0	0	0	0	0	0	0	0	0	0	0	0	0	0	0	0	0	0	0	0	0	0	0	0	0	0	0	0	0	0	0	0	0	0	0	0	0	0	0
ENSMUSG00000006445.3	Epha2	0	1	1	1	1	1	1	1	1	1	1	1	0	0	1	1	1	1	1	1	1	1	0	0	0	0	0	0	0	0	1	0	1	1	1	1	1	1	0	0	0	0	0	0	0	0	0	0
ENSMUSG00000006456.10	Rbm14	0	0	0	0	0	0	0	0	0	0	0	0	0	0	0	0	0	0	0	0	0	0	0	0	0	0	0	0	0	0	0	0	0	0	0	0	0	0	0	0	0	0	0	0	0	0	0	0
ENSMUSG00000006457.3	Actn3	0	0	0	0	0	0	0	0	0	0	0	0	0	0	0	0	0	0	0	0	0	0	0	0	0	0	0	0	0	0	0	0	0	0	0	0	0	0	0	0	0	0	0	0	0	0	0	0
ENSMUSG00000006463.9	Zdhhc24	0	0	0	0	0	0	0	0	0	0	0	0	0	0	0	0	0	0	0	0	0	0	0	0	0	0	0	0	0	0	0	0	0	0	0	0	0	0	0	0	0	0	0	0	0	0	0	0
ENSMUSG00000006464.8	Bbs1	0	0	0	0	0	0	0	0	0	0	0	0	0	0	0	0	0	0	0	0	0	0	0	0	0	0	0	0	0	0	0	0	0	0	0	0	0	0	0	0	0	0	0	0	0	0	0	0
ENSMUSG00000006469.9	Slc34a3	0	0	0	0	0	0	0	0	0	0	0	0	0	0	0	0	0	0	0	0	0	0	0	0	0	0	0	0	0	0	0	0	0	0	0	0	0	0	0	0	0	0	0	0	0	0	0	0
ENSMUSG00000006471.13	Ndor1	0	0	0	0	0	0	0	0	0	0	0	0	0	0	0	0	0	0	0	0	0	0	0	0	0	0	0	0	0	0	0	0	0	0	0	0	0	0	0	0	0	0	0	0	0	0	0	0
ENSMUSG00000006476.15	Nsmf	0	0	0	0	0	0	0	0	0	0	0	0	0	0	0	0	0	0	0	0	0	0	0	0	0	0	0	0	0	0	0	0	0	0	0	0	0	0	0	0	0	0	0	0	0	0	0	0
ENSMUSG00000006494.7	Pdk1	0	0	0	0	0	0	0	0	0	0	0	0	0	0	0	0	0	0	0	0	0	0	0	0	0	0	0	0	0	0	0	0	0	0	0	0	0	0	0	0	0	0	0	0	0	0	0	0
ENSMUSG00000006498.12	Ptbp1	0	0	0	0	0	0	0	0	0	0	0	0	0	0	0	0	0	0	0	0	0	0	0	0	0	0	0	0	0	0	0	0	0	0	0	0	0	0	0	0	0	0	0	0	0	0	0	0
ENSMUSG00000006517.4	Mvd	0	0	0	0	0	0	0	0	0	0	0	0	0	0	0	0	0	0	0	0	0	0	0	0	0	0	0	0	0	0	0	0	0	0	0	0	0	0	0	0	0	0	0	0	0	0	0	0
ENSMUSG00000006519.10	Cyba	0	0	0	1	0	0	0	0	0	0	0	0	0	0	0	0	0	0	0	0	0	0	0	0	0	0	0	0	0	0	1	0	0	0	1	0	0	0	0	0	0	0	0	0	0	0	0	0
ENSMUSG00000006522.11	Itih3	0	0	0	0	0	0	0	0	0	0	0	0	0	0	0	0	0	0	0	0	0	0	0	0	0	0	0	0	0	0	0	0	0	0	0	0	0	0	0	0	0	0	0	0	0	0	0	0
ENSMUSG00000006526.7	Tmem110	0	0	0	0	0	0	0	0	0	0	0	0	0	0	0	0	0	0	0	0	0	0	0	0	0	0	0	0	0	0	0	0	0	0	0	0	0	0	0	0	0	0	0	0	0	0	0	0
ENSMUSG00000006527.10	Sfmbt1	0	0	0	0	0	0	0	0	0	0	0	0	0	0	0	0	0	0	0	0	0	0	0	0	0	0	0	0	0	0	0	0	0	0	0	0	0	0	0	0	0	0	0	0	0	0	0	0
ENSMUSG00000006529.10	Itih1	0	0	0	0	0	0	0	0	0	0	0	0	0	0	0	0	0	0	0	0	0	0	0	0	0	0	0	0	0	0	0	0	0	0	0	0	0	0	0	0	0	0	0	0	0	0	0	0
ENSMUSG00000006538.10	Ihh	0	1	1	1	1	1	1	1	1	1	1	1	1	1	1	1	1	1	1	1	1	1	1	1	1	1	1	1	1	1	1	1	1	1	1	1	1	1	1	0	0	0	1	1	1	1	1	1
ENSMUSG00000006542.9	Prkag3	0	1	1	1	1	1	1	1	1	1	1	1	0	1	1	1	1	1	1	0	0	0	0	0	0	0	0	0	0	0	1	1	1	1	1	0	1	1	1	0	1	0	1	1	0	0	1	0
ENSMUSG00000006546.3	Cryba2	0	1	1	1	1	1	1	1	1	0	0	1	1	1	1	1	1	1	1	1	1	1	1	0	1	1	1	1	1	1	1	1	1	1	1	1	1	1	1	1	1	1	1	1	1	1	1	1
ENSMUSG00000006567.7	Atp7b	0	0	0	0	0	0	0	0	0	0	0	0	0	0	0	0	0	0	0	0	0	0	0	0	0	0	0	0	0	0	0	0	0	0	0	0	0	0	0	0	0	0	0	0	0	0	0	0
ENSMUSG00000006570.3	Defb2	0	0	0	0	0	0	0	0	0	0	0	0	0	0	0	0	0	0	0	0	0	0	0	0	0	0	0	0	0	0	0	0	0	0	0	0	0	0	0	0	0	0	0	0	0	0	0	0
ENSMUSG00000006574.11	Slc4a1	0	0	0	0	0	0	0	0	0	0	0	0	0	0	0	0	0	0	0	0	0	0	0	0	0	0	0	0	0	0	0	0	0	0	0	0	0	0	0	0	0	0	0	0	0	0	0	0
ENSMUSG00000006575.10	Rundc3a	0	1	1	1	1	1	1	1	1	1	1	1	1	1	1	0	1	1	1	0	0	0	1	1	1	1	1	1	1	1	1	0	1	1	0	0	0	0	1	0	1	0	1	1	0	1	1	1
ENSMUSG00000006576.12	Slc4a3	0	1	1	1	1	1	1	1	0	0	0	0	0	0	0	0	0	0	0	0	0	0	0	0	0	0	0	0	0	0	0	0	0	0	0	0	0	0	0	0	0	0	0	0	0	0	0	0
ENSMUSG00000006585.2	Cdt1	0	0	0	0	0	0	0	0	0	0	0	0	0	0	0	0	0	0	0	0	0	0	0	0	0	0	0	0	0	0	0	0	0	0	0	0	0	0	0	0	0	0	0	0	0	0	0	0
ENSMUSG00000006586.11	Runx1t1	0	1	1	1	1	1	1	1	1	0	0	0	0	1	0	0	0	0	0	0	0	0	0	0	0	0	0	0	0	0	0	0	0	0	0	0	0	0	1	1	0	0	1	1	0	1	1	1
ENSMUSG00000006587.5	Snai3	0	1	1	1	1	1	1	1	1	1	1	1	0	1	1	1	1	1	1	1	1	1	1	1	1	1	1	0	1	1	1	0	1	1	1	1	1	1	1	1	1	1	0	1	1	0	1	1
ENSMUSG00000006589.7	Aprt	0	0	0	0	0	0	0	0	0	0	0	0	0	0	0	0	0	0	0	0	0	0	0	0	0	0	0	0	0	0	0	0	0	0	0	0	0	0	0	0	0	0	0	0	0	0	0	0
ENSMUSG00000006599.9	Gtf2h1	0	0	0	0	0	0	0	0	0	0	0	0	0	0	0	0	0	0	0	0	0	0	0	0	0	0	0	0	0	0	0	0	0	0	0	0	0	0	0	0	0	0	0	0	0	0	0	0
ENSMUSG00000006611.10	Hfe	0	0	1	1	1	0	0	0	0	0	0	0	0	0	1	0	0	1	0	0	0	0	0	0	0	0	0	0	0	0	0	0	0	0	0	0	0	0	0	0	0	0	0	0	0	0	0	0
ENSMUSG00000006638.10	Abhd1	0	0	0	0	0	0	0	0	0	0	0	0	0	0	0	0	0	0	0	0	0	0	0	0	0	0	0	0	0	0	0	0	0	0	0	0	0	0	0	0	0	0	0	0	0	0	0	0
ENSMUSG00000006641.8	Slc5a6	0	0	0	0	0	0	0	0	0	0	0	0	0	0	0	0	0	0	0	0	0	0	0	0	0	0	0	0	0	0	0	0	0	0	0	0	0	0	0	0	0	0	0	0	0	0	0	0
ENSMUSG00000006642.2	Tcf23	0	0	0	0	0	0	0	0	0	0	0	0	0	0	0	0	0	0	0	0	0	0	0	0	0	0	0	0	0	0	0	0	0	0	0	0	0	0	0	0	0	0	0	0	0	0	0	0
ENSMUSG00000006649.12	Nphs1	0	1	1	1	1	1	1	1	1	1	1	1	1	1	1	1	1	1	1	1	1	1	1	1	1	1	1	1	1	1	1	0	0	0	1	1	1	1	1	1	1	1	1	1	1	1	1	1
ENSMUSG00000006651.7	Aplp1	0	1	1	1	1	1	1	1	1	1	0	0	0	0	0	0	0	0	0	0	0	0	1	1	1	1	1	1	1	1	0	0	0	0	0	0	0	0	0	0	0	0	0	1	0	0	1	0
ENSMUSG00000006673.10	Qrich1	0	0	0	0	0	0	0	0	0	0	0	0	0	0	0	0	0	0	0	0	0	0	0	0	0	0	0	0	0	0	0	0	0	0	0	0	0	0	0	0	0	0	0	0	0	0	0	0
ENSMUSG00000006675.6	P4htm	0	0	0	0	0	1	1	0	0	0	0	0	0	0	0	0	0	0	0	0	0	0	0	0	0	0	0	0	0	0	0	0	0	0	0	0	0	0	0	0	0	0	0	0	0	0	0	0
ENSMUSG00000006676.12	Usp19	0	0	0	0	0	0	0	0	0	0	0	0	0	0	0	0	0	0	0	0	0	0	0	0	0	0	0	0	0	0	0	0	0	0	0	0	0	0	0	0	0	0	0	0	0	0	0	0
ENSMUSG00000006678.6	Pola1	0	0	0	0	0	0	0	0	0	0	0	0	0	0	0	0	0	0	0	0	0	0	0	0	0	0	0	0	0	0	0	0	0	0	0	0	0	0	0	0	0	0	0	0	0	0	0	0
ENSMUSG00000006699.13	Cdc42	0	0	0	0	0	0	0	0	0	0	0	0	0	0	0	0	0	0	0	0	0	0	0	0	0	0	0	0	0	0	0	0	0	0	0	0	0	0	0	0	0	0	0	0	0	0	0	0
ENSMUSG00000006705.8	Pknox1	1	0	0	0	0	0	0	0	0	0	0	0	0	0	0	0	0	0	0	0	0	0	0	0	0	0	0	0	0	0	0	0	0	0	0	0	0	0	0	0	0	0	0	0	0	0	0	0
ENSMUSG00000006711.11	D130043K22Rik	0	0	0	0	0	0	0	0	0	0	0	0	0	0	0	0	0	0	0	0	0	0	0	0	0	0	0	0	0	0	0	0	0	0	0	0	0	0	0	0	0	0	0	0	0	0	0	0
ENSMUSG00000006715.7	Gmnn	0	0	0	0	0	0	0	0	0	0	0	0	0	0	0	0	0	0	0	0	0	0	0	0	0	0	0	0	0	0	0	0	0	0	0	0	0	0	0	0	0	0	0	0	0	0	0	0
ENSMUSG00000006717.6	Acot13	0	0	0	0	0	0	0	0	0	0	0	0	0	0	0	0	0	0	0	0	0	0	0	0	0	0	0	0	0	0	0	0	0	0	0	0	0	0	0	0	0	0	0	0	0	0	0	0
ENSMUSG00000006720.12	Zfp184	0	0	0	0	0	0	0	0	0	0	0	0	0	0	0	0	0	0	0	0	0	0	0	0	0	0	0	0	0	0	0	0	0	0	0	0	0	0	0	0	0	0	0	0	0	0	0	0
ENSMUSG00000006724.8	Cyp27b1	0	1	1	1	1	1	1	1	1	1	1	1	1	1	1	0	0	1	1	0	0	0	1	1	1	1	1	1	1	1	1	0	0	1	0	0	1	1	1	1	1	1	1	1	0	1	1	1
ENSMUSG00000006728.8	Cdk4	0	0	0	0	0	0	0	0	0	0	0	0	0	0	0	0	0	0	0	0	0	0	0	0	0	0	0	0	0	0	0	0	0	0	0	0	0	0	0	0	0	0	0	0	0	0	0	0
ENSMUSG00000006731.9	B4galnt1	0	1	1	1	1	1	1	1	1	1	1	1	1	1	1	0	1	1	0	0	0	0	1	1	1	1	1	1	1	1	0	0	0	0	0	0	0	0	0	0	0	0	0	1	0	1	1	0
ENSMUSG00000006732.10	Mettl1	0	0	0	0	0	0	0	0	0	0	0	0	0	0	0	0	0	0	0	0	0	0	0	0	0	0	0	0	0	0	0	0	0	0	0	0	0	0	0	0	0	0	0	0	0	0	0	0
ENSMUSG00000006736.8	Tspan31	0	0	0	0	0	0	0	0	0	0	0	0	0	0	0	0	0	0	0	0	0	0	0	0	0	0	0	0	0	0	0	0	0	0	0	0	0	0	0	0	0	0	0	0	0	0	0	0
ENSMUSG00000006740.9	Kif5b	0	0	0	0	0	0	0	0	0	0	0	0	0	0	0	0	0	0	0	0	0	0	0	0	0	0	0	0	0	0	0	0	0	0	0	0	0	0	0	0	0	0	0	0	0	0	0	0
ENSMUSG00000006763.8	Saal1	0	0	0	0	0	0	0	0	0	0	0	0	0	0	0	0	0	0	0	0	0	0	0	0	0	0	0	0	0	0	0	0	0	0	0	0	0	0	0	0	0	0	0	0	0	0	0	0
ENSMUSG00000006764.8	Tph2	0	0	0	0	0	0	0	0	0	0	0	0	0	0	0	0	0	0	0	0	0	0	0	0	0	0	0	0	0	0	0	0	0	0	0	0	0	0	0	0	0	0	0	0	0	0	0	0
ENSMUSG00000006777.7	Krt23	0	0	0	0	0	0	0	0	0	0	0	0	0	0	0	0	0	0	0	0	0	0	0	0	0	0	0	0	0	0	0	0	0	0	0	0	0	0	0	0	0	0	0	0	0	0	0	0
ENSMUSG00000006782.12	Cnp	0	0	0	0	0	0	0	0	0	0	0	0	0	0	0	0	0	0	0	0	0	0	0	0	0	0	0	0	0	0	0	0	0	0	0	0	0	0	0	0	0	0	0	0	0	0	0	0
ENSMUSG00000006784.10	Ttc25	0	0	0	0	0	0	0	0	0	0	0	0	0	0	0	0	0	0	0	0	0	0	0	0	0	0	0	0	0	0	0	0	0	0	0	0	0	0	0	0	0	0	0	0	0	0	0	0
ENSMUSG00000006800.9	Sulf2	0	1	1	1	1	1	1	0	0	0	0	0	0	0	0	0	0	0	0	0	0	0	0	0	0	0	0	0	0	0	0	0	0	0	0	0	0	0	0	0	0	0	0	0	0	0	0	0
ENSMUSG00000006818.4	Sod2	0	0	0	0	0	0	0	0	0	0	0	0	0	0	0	0	0	0	0	0	0	0	0	0	0	0	0	0	0	0	0	0	0	0	0	0	0	0	0	0	0	0	0	0	0	0	0	0
ENSMUSG00000006850.7	Tmco6	0	0	0	0	0	0	0	0	0	0	0	0	0	0	0	0	0	0	0	0	0	0	0	0	0	0	0	0	0	0	0	0	0	0	0	0	0	0	0	0	0	0	0	0	0	0	0	0
ENSMUSG00000006906.9	Stambp	0	0	0	0	0	0	0	0	0	0	0	0	0	0	0	0	0	0	0	0	0	0	0	0	0	0	0	0	0	0	0	0	0	0	0	0	0	0	0	0	0	0	0	0	0	0	0	0
ENSMUSG00000006920.10	Ezh1	0	0	0	0	0	0	0	0	0	0	0	0	0	0	0	0	0	0	0	0	0	0	0	0	0	0	0	0	0	0	0	0	0	0	0	0	0	0	0	0	0	0	0	0	0	0	0	0
ENSMUSG00000006930.11	Hap1	0	1	1	1	1	1	1	1	1	1	1	1	1	1	0	0	0	0	0	0	0	0	1	1	1	0	1	1	1	1	1	0	1	0	0	0	0	0	1	1	1	1	1	1	0	1	1	1
ENSMUSG00000006931.11	Leprel4	0	1	1	1	1	1	1	1	0	0	0	0	0	0	1	0	1	0	0	0	0	0	0	0	0	0	0	0	0	0	0	0	0	0	0	0	0	0	0	0	0	0	0	0	0	0	0	0
ENSMUSG00000006932.12	Ctnnb1	0	0	0	0	0	0	0	0	0	0	0	0	0	0	0	0	0	0	0	0	0	0	0	0	0	0	0	0	0	0	0	0	0	0	0	0	0	0	0	0	0	0	0	0	0	0	0	0
ENSMUSG00000006941.4	Eif1b	0	0	0	0	0	0	0	0	0	0	0	0	0	0	0	0	0	0	0	0	0	0	0	0	0	0	0	0	0	0	0	0	0	0	0	0	0	0	0	0	0	0	0	0	0	0	0	0
ENSMUSG00000006948.6	Klk4	0	0	0	0	0	0	0	0	0	0	0	0	0	0	0	0	0	0	0	0	0	0	0	0	0	0	0	0	0	0	0	0	0	0	0	0	0	0	0	0	0	0	0	0	0	0	0	0
ENSMUSG00000006958.9	Chrd	0	1	1	1	1	1	1	1	0	0	0	0	0	0	0	0	0	0	0	0	0	0	1	1	1	0	1	1	1	0	0	0	0	0	0	0	0	0	0	0	0	0	0	0	0	0	0	0
ENSMUSG00000006998.11	Psmd2	0	0	0	0	0	0	0	0	0	0	0	0	0	0	0	0	0	0	0	0	0	0	0	0	0	0	0	0	0	0	0	0	0	0	0	0	0	0	0	0	0	0	0	0	0	0	0	0
ENSMUSG00000007021.4	Syngr3	0	1	1	1	1	1	1	1	1	1	1	1	1	1	1	0	1	1	1	1	1	0	1	1	1	1	1	1	1	1	1	0	1	1	0	0	0	0	1	1	1	1	1	1	0	1	1	1
ENSMUSG00000007029.12	Vars	0	0	0	0	0	0	0	0	0	0	0	0	0	0	0	0	0	0	0	0	0	0	0	0	0	0	0	0	0	0	0	0	0	0	0	0	0	0	0	0	0	0	0	0	0	0	0	0
ENSMUSG00000007033.4	Hspa1l	0	0	0	0	0	0	0	0	0	0	0	0	0	0	0	0	0	0	0	0	0	0	0	0	0	0	0	0	0	0	0	0	0	0	0	0	0	0	0	0	0	0	0	0	0	0	0	0
ENSMUSG00000007034.11	Slc44a4	0	0	0	0	0	0	0	0	0	0	0	0	0	0	0	0	0	0	0	0	0	0	0	0	0	0	0	0	0	0	0	0	0	0	0	0	0	0	0	0	0	0	0	0	0	0	0	0
ENSMUSG00000007035.11	Msh5	0	0	0	0	0	0	0	0	0	0	0	0	0	0	0	0	0	0	0	0	0	0	0	0	0	0	0	0	0	0	0	0	0	0	0	0	0	0	0	0	0	0	0	0	0	0	0	0
ENSMUSG00000007036.11	Abhd16a	0	0	0	0	0	0	0	0	0	0	0	0	0	0	0	0	0	0	0	0	0	0	0	0	0	0	0	0	0	0	0	0	0	0	0	0	0	0	0	0	0	0	0	0	0	0	0	0
ENSMUSG00000007038.5	Neu1	0	0	0	0	0	0	0	0	0	0	0	0	0	0	0	0	0	0	0	0	0	0	0	0	0	0	0	0	0	0	0	0	0	0	0	0	0	0	0	0	0	0	0	0	0	0	0	0
ENSMUSG00000007039.8	Ddah2	0	0	0	0	0	0	0	0	0	0	0	0	0	0	0	0	0	0	0	0	0	0	0	0	0	0	0	0	0	0	0	0	0	0	0	0	0	0	0	0	0	0	0	0	0	0	0	0
ENSMUSG00000007041.9	Clic1	0	0	0	0	0	0	0	0	0	0	0	0	0	0	0	0	0	0	0	0	0	0	0	0	0	0	0	0	0	0	0	0	0	0	0	0	0	0	0	0	0	0	0	0	0	0	0	0
ENSMUSG00000007050.13	Lsm2	0	0	0	0	0	0	0	0	0	0	0	0	0	0	0	0	0	0	0	0	0	0	0	0	0	0	0	0	0	0	0	0	0	0	0	0	0	0	0	0	0	0	0	0	0	0	0	0
ENSMUSG00000007080.10	Pole	0	0	0	0	0	0	0	0	0	0	0	0	0	0	0	0	0	0	0	0	0	0	0	0	0	0	0	0	0	0	0	0	0	0	0	0	0	0	0	0	0	0	0	0	0	0	0	0
ENSMUSG00000007097.10	Atp1a2	0	1	1	0	0	0	0	0	0	0	0	0	0	0	0	0	0	0	0	0	0	0	0	0	0	0	0	0	0	0	0	0	0	0	0	0	0	0	0	0	0	0	0	0	0	0	0	0
ENSMUSG00000007122.7	Casq1	0	0	0	0	0	0	0	0	0	0	0	0	0	0	0	0	0	0	0	0	0	0	0	0	0	0	0	0	0	0	0	0	0	0	0	0	0	0	0	0	0	0	0	0	0	0	0	0
ENSMUSG00000007207.6	Stx1a	0	0	0	0	0	1	1	0	0	0	0	0	0	0	0	0	0	0	0	0	0	0	0	0	0	0	0	0	0	0	0	0	0	0	0	0	0	0	0	0	0	0	0	0	0	0	0	0
ENSMUSG00000007216.4	Zfp775	0	0	0	0	0	0	0	0	0	0	0	0	0	0	0	0	0	0	0	0	0	0	0	0	0	0	0	0	0	0	0	0	0	0	0	0	0	0	0	0	0	0	0	0	0	0	0	0
ENSMUSG00000007279.10	Scube2	0	1	1	1	1	1	1	1	1	0	1	1	1	1	1	0	1	1	1	1	0	1	1	0	0	0	1	0	0	0	1	0	0	0	1	0	1	0	1	1	1	0	1	1	0	1	1	0
ENSMUSG00000007338.9	Mrpl49	0	0	0	0	0	0	0	0	0	0	0	0	0	0	0	0	0	0	0	0	0	0	0	0	0	0	0	0	0	0	0	0	0	0	0	0	0	0	0	0	0	0	0	0	0	0	0	0
ENSMUSG00000007379.11	Dennd2c	0	1	1	1	1	1	1	0	0	0	0	0	0	0	1	0	1	1	1	0	0	0	0	0	0	0	0	0	0	0	1	0	1	1	1	1	1	0	0	0	0	0	0	0	0	0	0	0
ENSMUSG00000007411.11	Mark3	0	0	0	0	0	0	0	0	0	0	0	0	0	0	0	0	0	0	0	0	0	0	0	0	0	0	0	0	0	0	0	0	0	0	0	0	0	0	0	0	0	0	0	0	0	0	0	0
ENSMUSG00000007415.11	Gatad1	0	0	0	0	0	0	0	0	0	0	0	0	0	0	0	0	0	0	0	0	0	0	0	0	0	0	0	0	0	0	0	0	0	0	0	0	0	0	0	0	0	0	0	0	0	0	0	0
ENSMUSG00000007440.10	Pcdha10	0	0	0	0	0	0	0	0	0	0	0	0	0	0	0	0	0	0	0	0	0	0	0	0	0	0	0	0	0	0	0	0	0	0	0	0	0	0	0	0	0	0	0	0	0	0	0	0
ENSMUSG00000007458.10	M6pr	0	0	0	0	0	0	0	0	0	0	0	0	0	0	0	0	0	0	0	0	0	0	0	0	0	0	0	0	0	0	0	0	0	0	0	0	0	0	0	0	0	0	0	0	0	0	0	0
ENSMUSG00000007476.14	Lrrc8a	0	0	0	0	0	0	0	0	0	0	0	0	0	0	0	0	0	0	0	0	0	0	0	0	0	0	0	0	0	0	0	0	0	0	0	0	0	0	0	0	0	0	0	0	0	0	0	0
ENSMUSG00000007480.3	Mc5r	0	0	0	0	0	1	0	0	0	0	0	0	0	0	0	0	0	0	0	0	0	0	0	0	0	0	0	0	0	0	0	0	0	0	0	0	0	0	0	0	0	0	0	0	0	0	0	0
ENSMUSG00000007564.10	Ppp2r1a	0	0	0	0	0	0	0	0	0	0	0	0	0	0	0	0	0	0	0	0	0	0	0	0	0	0	0	0	0	0	0	0	0	0	0	0	0	0	0	0	0	0	0	0	0	0	0	0
ENSMUSG00000007570.11	Fance	0	0	0	0	0	0	0	0	0	0	0	0	0	0	0	0	0	0	0	0	0	0	0	0	0	0	0	0	0	0	0	0	0	0	0	0	0	0	0	0	0	0	0	0	0	0	0	0
ENSMUSG00000007589.8	Tinf2	0	0	0	0	0	0	0	0	0	0	0	0	0	0	0	0	0	0	0	0	0	0	0	0	0	0	0	0	0	0	0	0	0	0	0	0	0	0	0	0	0	0	0	0	0	0	0	0
ENSMUSG00000007591.10	Tssk4	0	0	0	0	0	0	0	0	0	0	0	0	0	0	0	0	0	0	0	0	0	0	0	0	0	0	0	0	0	0	0	0	0	0	0	0	0	0	0	0	0	0	0	0	0	0	0	0
ENSMUSG00000007594.9	Hapln4	0	1	1	1	1	1	1	1	1	1	1	1	1	1	1	1	1	1	1	1	1	1	1	1	1	1	1	1	1	1	1	1	1	1	1	1	1	1	1	1	1	1	1	1	1	1	1	1
ENSMUSG00000007603.8	Dus3l	0	0	0	0	0	0	0	0	0	0	0	0	0	0	0	0	0	0	0	0	0	0	0	0	0	0	0	0	0	0	0	0	0	0	0	0	0	0	0	0	0	0	0	0	0	0	0	0
ENSMUSG00000007610.11	Gtpbp3	0	0	0	0	0	0	0	0	0	0	0	0	0	0	0	0	0	0	0	0	0	0	0	0	0	0	0	0	0	0	0	0	0	0	0	0	0	0	0	0	0	0	0	0	0	0	0	0
ENSMUSG00000007613.11	Tgfbr1	0	0	0	0	0	1	0	0	0	0	0	0	0	0	0	0	0	0	0	0	0	0	0	0	0	0	0	0	0	0	0	0	0	0	0	0	0	0	0	0	0	0	0	0	0	0	0	0
ENSMUSG00000007617.13	Homer1	0	0	0	0	0	0	0	0	0	0	0	0	0	0	0	0	0	0	0	0	0	0	0	0	0	0	0	0	0	0	0	0	0	0	0	0	0	0	0	0	0	0	0	0	0	0	0	0
ENSMUSG00000007646.9	Rad51c	0	0	0	0	0	0	0	0	0	0	0	0	0	0	0	0	0	0	0	0	0	0	0	0	0	0	0	0	0	0	0	0	0	0	0	0	0	0	0	0	0	0	0	0	0	0	0	0
ENSMUSG00000007653.8	Gabrb2	0	0	1	1	0	1	1	1	0	0	0	0	0	0	0	0	0	0	0	0	0	0	0	0	0	0	0	0	0	0	0	0	0	0	0	0	0	0	1	1	0	0	0	0	0	0	0	0
ENSMUSG00000007655.12	Cav1	0	1	1	1	1	1	1	0	1	1	1	0	0	0	1	0	1	1	0	0	0	0	0	0	0	0	0	0	0	0	1	0	1	0	0	0	0	0	0	0	0	0	0	0	0	0	0	0
ENSMUSG00000007656.9	Arpp19	0	0	0	0	0	0	0	0	0	0	0	0	0	0	0	0	0	0	0	0	0	0	0	0	0	0	0	0	0	0	0	0	0	0	0	0	0	0	0	0	0	0	0	0	0	0	0	0
ENSMUSG00000007659.14	Bcl2l1	0	0	0	0	0	0	0	0	0	0	0	0	0	0	0	0	0	0	0	0	0	0	0	0	0	0	0	0	0	0	0	0	0	0	0	0	0	0	0	0	0	0	0	0	0	0	0	0
ENSMUSG00000007670.9	Khsrp	0	0	0	0	0	0	0	0	0	0	0	0	0	0	0	0	0	0	0	0	0	0	0	0	0	0	0	0	0	0	0	0	0	0	0	0	0	0	0	0	0	0	0	0	0	0	0	0
ENSMUSG00000007682.5	Dio2	0	0	0	0	0	0	0	0	0	0	0	0	0	0	0	0	0	0	0	0	0	0	0	0	0	0	0	0	0	0	0	0	0	0	0	0	0	0	0	0	0	0	0	0	0	0	0	0
ENSMUSG00000007721.5	Ccdc124	0	0	0	0	0	0	0	0	0	0	0	0	0	0	0	0	0	0	0	0	0	0	0	0	0	0	0	0	0	0	0	0	0	0	0	0	0	0	0	0	0	0	0	0	0	0	0	0
ENSMUSG00000007739.6	Cct4	0	0	0	0	0	0	0	0	0	0	0	0	0	0	0	0	0	0	0	0	0	0	0	0	0	0	0	0	0	0	0	0	0	0	0	0	0	0	0	0	0	0	0	0	0	0	0	0
ENSMUSG00000007777.5	0610009B22Rik	0	0	0	0	0	0	0	0	0	0	0	0	0	0	0	0	0	0	0	0	0	0	0	0	0	0	0	0	0	0	0	0	0	0	0	0	0	0	0	0	0	0	0	0	0	0	0	0
ENSMUSG00000007783.9	Cpt1c	0	0	0	0	0	0	0	0	0	0	0	0	0	0	0	0	0	0	0	0	0	0	0	0	0	0	0	0	0	0	0	0	0	0	0	0	0	0	0	0	0	0	0	0	0	0	0	0
ENSMUSG00000007805.4	Twist2	0	1	1	1	1	1	1	1	0	0	0	0	0	0	1	1	1	1	1	1	1	1	1	1	1	1	1	1	1	1	1	1	1	1	1	1	1	1	1	1	0	1	1	1	1	0	0	1
ENSMUSG00000007812.12	Zfp655	0	0	0	0	0	0	0	0	0	0	0	0	0	0	0	0	0	0	0	0	0	0	0	0	0	0	0	0	0	0	0	0	0	0	0	0	0	0	0	0	0	0	0	0	0	0	0	0
ENSMUSG00000007815.9	Rhoa	0	0	0	0	0	0	0	0	0	0	0	0	0	0	0	0	0	0	0	0	0	0	0	0	0	0	0	0	0	0	0	0	0	0	0	0	0	0	0	0	0	0	0	0	0	0	0	0
ENSMUSG00000007817.10	Zmiz1	0	0	1	1	1	1	0	0	0	0	0	0	0	0	0	0	0	0	0	0	0	0	0	0	0	0	0	0	0	0	0	0	0	0	0	0	0	0	0	0	0	0	0	0	0	0	0	0
ENSMUSG00000007827.10	Ankrd26	0	0	0	0	0	0	0	0	0	0	0	0	0	0	0	0	0	0	0	0	0	0	0	0	0	0	0	0	0	0	0	0	0	0	0	0	0	0	0	0	0	0	0	0	0	0	0	0
ENSMUSG00000007833.9	Aldh16a1	0	0	0	0	0	0	0	0	0	0	0	0	0	0	0	0	0	0	0	0	0	0	0	0	0	0	0	0	0	0	0	0	0	0	0	0	0	0	0	0	0	0	0	0	0	0	0	0
ENSMUSG00000007836.6	Hnrnpa0	0	0	0	0	0	0	0	0	0	0	0	0	0	0	0	0	0	0	0	0	0	0	0	0	0	0	0	0	0	0	0	0	0	0	0	0	0	0	0	0	0	0	0	0	0	0	0	0
ENSMUSG00000007837.6	Prrg2	0	0	0	0	0	0	0	0	0	0	0	0	0	0	0	0	0	0	0	0	0	0	0	0	0	0	0	0	0	0	0	0	0	0	0	0	0	0	0	0	0	0	0	0	0	0	0	0
ENSMUSG00000007850.12	Hnrnph1	0	0	0	0	0	0	0	0	0	0	0	0	0	0	0	0	0	0	0	0	0	0	0	0	0	0	0	0	0	0	0	0	0	0	0	0	0	0	0	0	0	0	0	0	0	0	0	0
ENSMUSG00000007867.8	Ift43	0	0	1	1	1	1	1	0	0	0	0	0	0	0	0	0	0	0	0	0	0	0	0	0	0	0	0	0	0	0	0	0	0	0	0	0	0	0	0	0	0	0	0	0	0	0	0	0
ENSMUSG00000007872.3	Id3	0	1	0	1	0	1	1	0	0	0	0	0	0	0	1	0	0	0	1	0	0	0	0	0	0	0	0	0	0	0	0	0	0	0	0	0	0	0	0	0	0	0	0	0	0	0	0	0
ENSMUSG00000007877.2	Tcap	0	1	0	0	0	0	0	0	0	0	0	0	0	0	1	0	1	0	0	0	0	0	0	0	0	0	0	0	0	0	0	0	0	0	0	0	0	0	0	0	0	0	0	0	0	0	0	0
ENSMUSG00000007880.12	Arid1a	0	0	0	0	0	0	0	0	0	0	0	0	0	0	0	0	0	0	0	0	0	0	0	0	0	0	0	0	0	0	0	0	0	0	0	0	0	0	0	0	0	0	0	0	0	0	0	0
ENSMUSG00000007888.11	Crlf1	0	1	1	1	1	1	1	1	1	1	1	1	1	1	1	1	1	1	1	1	1	1	1	1	1	1	1	1	1	1	1	1	1	1	1	1	1	1	1	1	1	1	1	1	1	1	1	1
ENSMUSG00000007891.11	Ctsd	0	0	0	0	0	0	0	0	0	0	0	0	0	0	0	0	0	0	0	0	0	0	0	0	0	0	0	0	0	0	0	0	0	0	0	0	0	0	0	0	0	0	0	0	0	0	0	0
ENSMUSG00000007892.7	Rplp1	0	0	0	0	0	0	0	0	0	0	0	0	0	0	0	0	0	0	0	0	0	0	0	0	0	0	0	0	0	0	0	0	0	0	0	0	0	0	0	0	0	0	0	0	0	0	0	0
ENSMUSG00000007908.10	Hmgcll1	0	0	0	0	0	0	0	0	0	0	0	0	0	0	0	0	0	0	0	0	0	0	0	0	0	0	0	0	0	0	0	0	0	0	0	0	0	0	0	0	0	0	0	0	0	0	0	0
ENSMUSG00000007944.7	Ttc9b	0	1	1	1	1	1	1	1	1	1	1	1	1	1	1	0	1	1	0	0	0	0	1	1	1	1	1	1	1	1	1	0	1	0	0	0	0	0	1	1	1	1	1	1	1	1	1	1
ENSMUSG00000007946.10	Phox2a	1	1	1	1	1	1	1	1	1	1	1	1	1	1	1	1	1	1	1	1	1	1	1	1	1	1	1	1	1	1	1	1	1	1	1	1	1	1	1	1	1	1	1	1	1	1	1	1
ENSMUSG00000007950.8	Abhd8	0	0	0	0	0	0	0	0	0	0	0	0	0	0	0	0	0	0	0	0	0	0	0	0	0	0	0	0	0	0	0	0	0	0	0	0	0	0	0	0	0	0	0	0	0	0	0	0
ENSMUSG00000007987.8	Ift22	0	0	0	0	0	0	0	0	0	0	0	0	0	0	0	0	0	0	0	0	0	0	0	0	0	0	0	0	0	0	0	0	0	0	0	0	0	0	0	0	0	0	0	0	0	0	0	0
ENSMUSG00000007989.6	Fzd3	0	1	1	1	1	1	1	0	0	0	0	0	0	0	0	0	0	0	0	0	0	0	0	0	0	0	0	0	0	0	0	0	0	0	0	0	0	0	0	0	0	0	0	0	0	0	0	0
ENSMUSG00000008028.11	1700008O03Rik	0	1	1	1	1	1	1	1	0	0	0	0	0	0	0	0	0	0	0	0	0	0	1	0	0	1	1	0	1	1	0	0	0	0	0	0	0	0	1	0	0	1	1	1	0	1	1	1
ENSMUSG00000008035.8	Mid1ip1	0	0	0	0	0	0	0	0	0	0	0	0	0	0	0	0	0	0	0	0	0	0	0	0	0	0	0	0	0	0	0	0	0	0	0	0	0	0	0	0	0	0	0	0	0	0	0	0
ENSMUSG00000008036.10	Ap2s1	0	0	0	0	0	0	0	0	0	0	0	0	0	0	0	0	0	0	0	0	0	0	0	0	0	0	0	0	0	0	0	0	0	0	0	0	0	0	0	0	0	0	0	0	0	0	0	0
ENSMUSG00000008090.10	Fgfrl1	0	0	0	0	0	0	0	0	0	0	0	0	0	0	0	0	0	0	0	0	0	0	0	0	0	0	0	0	0	0	0	0	0	0	0	0	0	0	0	0	0	0	0	0	0	0	0	0
ENSMUSG00000008129.10	4930432K21Rik	0	0	0	0	0	0	0	0	0	0	0	0	0	0	0	0	0	0	0	0	0	0	0	0	0	0	0	0	0	0	0	0	0	0	0	0	0	0	0	0	0	0	0	0	0	0	0	0
ENSMUSG00000008136.10	Fhl2	0	1	1	1	1	1	1	1	0	0	0	0	0	0	1	0	0	1	0	0	0	0	0	0	0	0	0	0	0	0	0	0	0	0	0	0	0	0	0	0	0	0	0	0	0	0	0	0
ENSMUSG00000008140.13	Emc10	0	0	0	0	0	0	0	0	0	0	0	0	0	0	0	0	0	0	0	0	0	0	0	0	0	0	0	0	0	0	0	0	0	0	0	0	0	0	0	0	0	0	0	0	0	0	0	0
ENSMUSG00000008153.7	Clstn3	0	0	1	0	0	0	0	1	0	0	0	0	0	0	0	0	0	0	0	0	0	0	1	1	0	0	0	0	0	0	0	0	0	0	0	0	0	0	0	0	0	0	0	0	0	0	0	0
ENSMUSG00000008167.10	Fbxw9	0	0	0	0	0	0	0	0	0	0	0	0	0	0	0	0	0	0	0	0	0	0	0	0	0	0	0	0	0	0	0	0	0	0	0	0	0	0	0	0	0	0	0	0	0	0	0	0
ENSMUSG00000008193.9	Spib	1	0	0	0	0	0	0	0	0	0	0	0	0	0	0	0	0	0	0	0	0	0	0	0	0	0	0	0	0	0	0	0	0	0	0	0	0	0	0	0	0	0	0	0	0	0	0	0
ENSMUSG00000008200.10	Fnbp4	0	0	0	0	0	0	0	0	0	0	0	0	0	0	0	0	0	0	0	0	0	0	0	0	0	0	0	0	0	0	0	0	0	0	0	0	0	0	0	0	0	0	0	0	0	0	0	0
ENSMUSG00000008206.11	Cers4	0	0	0	0	0	1	1	0	0	0	0	0	0	0	0	0	0	0	0	0	0	0	0	0	0	0	0	0	0	0	0	0	0	0	0	0	0	0	0	0	0	0	0	0	0	0	0	0
ENSMUSG00000008226.10	Scrn3	0	0	0	0	0	0	0	0	0	0	0	0	0	0	0	0	0	0	0	0	0	0	0	0	0	0	0	0	0	0	0	0	0	0	0	0	0	0	0	0	0	0	0	0	0	0	0	0
ENSMUSG00000008301.7	Phax	0	0	0	0	0	0	0	0	0	0	0	0	0	0	0	0	0	0	0	0	0	0	0	0	0	0	0	0	0	0	0	0	0	0	0	0	0	0	0	0	0	0	0	0	0	0	0	0
ENSMUSG00000008305.14	Tle1	0	0	0	0	0	0	0	0	0	0	0	0	0	0	0	0	0	0	0	0	0	0	0	0	0	0	0	0	0	0	0	0	0	0	0	0	0	0	0	0	0	0	0	0	0	0	0	0
ENSMUSG00000008307.7	1700109H08Rik	0	0	0	0	0	0	0	0	0	0	0	0	0	0	0	0	0	0	0	0	0	0	0	0	0	0	0	0	0	0	0	0	0	0	0	0	0	0	0	0	0	0	0	0	0	0	0	0
ENSMUSG00000008318.5	Relt	0	0	0	0	0	0	0	0	0	0	0	0	0	0	0	0	0	0	0	0	0	0	0	0	0	0	0	0	0	0	0	0	0	0	0	0	0	0	0	0	0	0	0	0	0	0	0	0
ENSMUSG00000008333.8	Snrpb2	0	0	0	0	0	0	0	0	0	0	0	0	0	0	0	0	0	0	0	0	0	0	0	0	0	0	0	0	0	0	0	0	0	0	0	0	0	0	0	0	0	0	0	0	0	0	0	0
ENSMUSG00000008348.9	Ubc	0	0	0	0	0	0	0	0	0	0	0	0	0	0	0	0	0	0	0	0	0	0	0	0	0	0	0	0	0	0	0	0	0	0	0	0	0	0	0	0	0	0	0	0	0	0	0	0
ENSMUSG00000008373.12	Prpf31	0	0	0	0	0	0	0	0	0	0	0	0	0	0	0	0	0	0	0	0	0	0	0	0	0	0	0	0	0	0	0	0	0	0	0	0	0	0	0	0	0	0	0	0	0	0	0	0
ENSMUSG00000008384.8	Sertad1	0	0	0	0	0	0	0	0	0	0	0	0	0	0	0	0	0	0	0	0	0	0	0	0	0	0	0	0	0	0	0	0	0	0	0	0	0	0	0	0	0	0	0	0	0	0	0	0
ENSMUSG00000008393.8	Carhsp1	0	0	0	0	0	0	0	0	0	0	0	0	0	0	0	0	0	0	0	0	0	0	0	0	0	0	0	0	0	0	0	0	0	0	0	0	0	0	0	0	0	0	0	0	0	0	0	0
ENSMUSG00000008398.10	Elk3	1	0	0	1	1	1	1	0	0	0	0	0	0	0	0	0	0	0	0	0	0	0	0	0	0	0	0	0	0	0	0	0	0	0	0	0	0	0	0	0	0	0	0	0	0	0	0	0
ENSMUSG00000008429.7	Herpud2	0	0	0	0	0	0	0	0	0	0	0	0	0	0	0	0	0	0	0	0	0	0	0	0	0	0	0	0	0	0	0	0	0	0	0	0	0	0	0	0	0	0	0	0	0	0	0	0
ENSMUSG00000008435.11	Rdh13	0	0	0	0	0	0	0	0	0	0	0	0	0	0	0	0	0	0	0	0	0	0	0	0	0	0	0	0	0	0	0	0	0	0	0	0	0	0	0	0	0	0	0	0	0	0	0	0
ENSMUSG00000008438.3	Adam21	0	0	0	0	0	0	0	0	0	0	0	0	0	0	0	0	0	0	0	0	0	0	0	0	0	0	0	0	0	0	0	0	0	0	0	0	0	0	0	0	0	0	0	0	0	0	0	0
ENSMUSG00000008450.7	Nutf2	0	0	0	0	0	0	0	0	0	0	0	0	0	0	0	0	0	0	0	0	0	0	0	0	0	0	0	0	0	0	0	0	0	0	0	0	0	0	0	0	0	0	0	0	0	0	0	0
ENSMUSG00000008461.5	Fut1	0	1	1	1	1	1	1	1	1	1	1	1	0	0	1	1	1	1	1	0	1	1	1	0	1	1	1	1	1	1	1	1	0	1	1	1	1	1	1	1	0	0	1	1	0	0	1	0
ENSMUSG00000008475.9	Arpc5	0	0	0	0	0	0	0	0	0	0	0	0	0	0	0	0	0	0	0	0	0	0	0	0	0	0	0	0	0	0	0	0	0	0	0	0	0	0	0	0	0	0	0	0	0	0	0	0
ENSMUSG00000008489.14	Elavl2	0	1	1	1	1	1	1	1	1	1	1	1	1	1	0	0	0	0	0	0	0	0	1	1	1	1	1	1	1	1	0	0	0	0	0	0	0	0	1	1	1	1	1	1	1	1	1	1
ENSMUSG00000008496.14	Pou2f2	1	1	1	1	1	1	1	1	1	0	1	0	1	1	1	0	1	0	1	1	0	0	1	1	0	0	1	1	0	1	0	0	0	0	0	0	0	0	1	1	1	0	1	1	1	1	0	0
ENSMUSG00000008540.7	Mgst1	0	0	0	0	0	0	0	0	0	0	0	0	0	0	0	0	0	0	0	0	0	0	0	0	0	0	0	0	0	0	0	0	0	0	0	0	0	0	0	0	0	0	0	0	0	0	0	0
ENSMUSG00000008575.13	Nfib	1	0	0	1	1	1	0	0	0	0	0	0	0	0	0	0	0	0	0	0	0	0	0	0	0	0	0	0	0	0	0	0	0	0	0	0	0	0	0	0	0	0	0	0	0	0	0	0
ENSMUSG00000008590.4	Htr3b	0	0	0	0	0	0	0	0	0	0	0	0	0	0	0	0	0	0	0	0	0	0	0	0	0	0	0	0	0	0	0	0	0	0	0	0	0	0	0	0	0	0	0	0	0	0	0	0
ENSMUSG00000008601.8	Rab25	0	0	0	0	0	0	0	0	0	0	0	0	0	0	0	0	0	0	0	0	0	0	0	0	0	0	0	0	0	0	0	0	0	0	0	0	0	0	0	0	0	0	0	0	0	0	0	0
ENSMUSG00000008604.7	Ubqln4	0	0	0	0	0	0	0	0	0	0	0	0	0	0	0	0	0	0	0	0	0	0	0	0	0	0	0	0	0	0	0	0	0	0	0	0	0	0	0	0	0	0	0	0	0	0	0	0
ENSMUSG00000008658.11	Rbfox1	0	0	0	0	0	0	0	0	0	0	0	0	0	0	0	0	0	0	0	0	0	0	0	0	0	0	0	0	0	0	0	0	0	0	0	0	0	0	0	0	0	0	0	0	0	0	0	0
ENSMUSG00000008668.10	Rps18	0	0	0	0	0	0	0	0	0	0	0	0	0	0	0	0	0	0	0	0	0	0	0	0	0	0	0	0	0	0	0	0	0	0	0	0	0	0	0	0	0	0	0	0	0	0	0	0
ENSMUSG00000008682.9	Rpl10	0	0	0	0	0	0	0	0	0	0	0	0	0	0	0	0	0	0	0	0	0	0	0	0	0	0	0	0	0	0	0	0	0	0	0	0	0	0	0	0	0	0	0	0	0	0	0	0
ENSMUSG00000008683.12	Rps15a	0	0	0	0	0	0	0	0	0	0	0	0	0	0	0	0	0	0	0	0	0	0	0	0	0	0	0	0	0	0	0	0	0	0	0	0	0	0	0	0	0	0	0	0	0	0	0	0
ENSMUSG00000008690.11	Ncaph2	0	0	0	0	0	0	0	0	0	0	0	0	0	0	0	0	0	0	0	0	0	0	0	0	0	0	0	0	0	0	0	0	0	0	0	0	0	0	0	0	0	0	0	0	0	0	0	0
ENSMUSG00000008730.13	Hipk1	0	0	0	0	0	0	0	0	0	0	0	0	0	0	0	0	0	0	0	0	0	0	0	0	0	0	0	0	0	0	0	0	0	0	0	0	0	0	0	0	0	0	0	0	0	0	0	0
ENSMUSG00000008734.8	Gprc5b	0	0	1	1	1	1	1	1	0	0	0	0	0	0	0	0	0	0	0	0	0	0	0	0	0	0	0	0	0	0	0	0	0	0	0	0	0	0	0	0	0	0	0	0	0	0	0	0
ENSMUSG00000008763.12	Man1a2	0	0	0	0	0	0	0	0	0	0	0	0	0	0	0	0	0	0	0	0	0	0	0	0	0	0	0	0	0	0	0	0	0	0	0	0	0	0	0	0	0	0	0	0	0	0	0	0
ENSMUSG00000008822.11	Acyp1	0	0	1	0	0	1	0	0	0	0	0	0	0	0	0	0	0	0	0	0	0	0	0	0	0	0	0	0	0	0	0	0	0	0	0	0	0	0	0	0	0	0	0	0	0	0	0	0
ENSMUSG00000008843.4	Cldn13	0	0	0	0	0	0	0	0	0	0	0	0	0	0	0	0	0	0	0	0	0	0	0	0	0	0	0	0	0	0	0	0	0	0	0	0	0	0	0	0	0	0	0	0	0	0	0	0
ENSMUSG00000008845.5	Cd163	0	0	0	0	0	0	0	0	0	0	0	0	0	0	0	0	0	0	0	0	0	0	0	0	0	0	0	0	0	0	0	0	0	0	0	0	0	0	0	0	0	0	0	0	0	0	0	0
ENSMUSG00000008855.13	Hdac5	0	0	0	0	0	0	0	0	0	0	0	0	0	0	0	0	0	0	0	0	0	0	0	0	0	0	0	0	0	0	0	0	0	0	0	0	0	0	0	0	0	0	0	0	0	0	0	0
ENSMUSG00000008859.7	Rala	0	0	0	0	0	0	0	0	0	0	0	0	0	0	0	0	0	0	0	0	0	0	0	0	0	0	0	0	0	0	0	0	0	0	0	0	0	0	0	0	0	0	0	0	0	0	0	0
ENSMUSG00000008874.3	Clec3a	0	0	0	0	0	0	0	0	0	0	0	0	0	0	0	0	0	0	0	0	0	0	0	0	0	0	0	0	0	0	0	0	0	0	0	0	0	0	0	0	0	0	0	0	0	0	0	0
ENSMUSG00000008892.7	Vdac3	0	0	0	0	0	0	0	0	0	0	0	0	0	0	0	0	0	0	0	0	0	0	0	0	0	0	0	0	0	0	0	0	0	0	0	0	0	0	0	0	0	0	0	0	0	0	0	0
ENSMUSG00000008958.10	Vps72	0	0	0	0	0	0	0	0	0	0	0	0	0	0	0	0	0	0	0	0	0	0	0	0	0	0	0	0	0	0	0	0	0	0	0	0	0	0	0	0	0	0	0	0	0	0	0	0
ENSMUSG00000008976.12	Gabpa	1	0	0	0	0	0	0	0	0	0	0	0	0	0	0	0	0	0	0	0	0	0	0	0	0	0	0	0	0	0	0	0	0	0	0	0	0	0	0	0	0	0	0	0	0	0	0	0
ENSMUSG00000008999.7	Bmp7	0	1	1	1	1	1	1	1	0	0	0	0	0	0	1	1	1	1	1	1	1	1	0	0	0	0	0	0	0	0	1	0	1	0	1	0	1	0	0	0	0	0	0	0	0	0	0	0
ENSMUSG00000009013.4	Dynll1	0	0	0	0	0	0	0	0	0	0	0	0	0	0	0	0	0	0	0	0	0	0	0	0	0	0	0	0	0	0	0	0	0	0	0	0	0	0	0	0	0	0	0	0	0	0	0	0
ENSMUSG00000009030.10	Pdcl	0	0	0	0	0	0	0	0	0	0	0	0	0	0	0	0	0	0	0	0	0	0	0	0	0	0	0	0	0	0	0	0	0	0	0	0	0	0	0	0	0	0	0	0	0	0	0	0
ENSMUSG00000009035.9	Tmem184b	0	0	0	0	0	0	0	0	0	0	0	0	0	0	0	0	0	0	0	0	0	0	0	0	0	0	0	0	0	0	0	0	0	0	0	0	0	0	0	0	0	0	0	0	0	0	0	0
ENSMUSG00000009047.3	Gm5965	0	0	0	0	0	0	0	0	0	0	0	0	0	0	0	0	0	0	0	0	0	0	0	0	0	0	0	0	0	0	0	0	0	0	0	0	0	0	0	0	0	0	0	0	0	0	0	0
ENSMUSG00000009070.10	Rsph14	0	0	0	0	0	0	0	0	0	0	0	0	0	0	0	0	0	0	0	0	0	0	0	0	0	0	0	0	0	0	0	0	0	0	0	0	0	0	0	0	0	0	0	0	0	0	0	0
ENSMUSG00000009073.12	Nf2	0	0	0	0	0	0	0	0	0	0	0	0	0	0	0	0	0	0	0	0	0	0	0	0	0	0	0	0	0	0	0	0	0	0	0	0	0	0	0	0	0	0	0	0	0	0	0	0
ENSMUSG00000009075.2	Cabp7	0	1	1	1	1	1	1	1	1	1	1	1	1	1	1	0	1	1	1	1	1	1	1	1	1	1	1	1	1	1	1	0	1	1	1	0	0	0	1	1	1	1	1	1	1	1	1	1
ENSMUSG00000009076.6	Zmat5	0	0	0	0	0	0	0	0	0	0	0	0	0	0	0	0	0	0	0	0	0	0	0	0	0	0	0	0	0	0	0	0	0	0	0	0	0	0	0	0	0	0	0	0	0	0	0	0
ENSMUSG00000009079.12	Ewsr1	1	0	0	0	0	0	0	0	0	0	0	0	0	0	0	0	0	0	0	0	0	0	0	0	0	0	0	0	0	0	0	0	0	0	0	0	0	0	0	0	0	0	0	0	0	0	0	0
ENSMUSG00000009090.13	Ap1b1	0	0	0	0	0	0	0	0	0	0	0	0	0	0	0	0	0	0	0	0	0	0	0	0	0	0	0	0	0	0	0	0	0	0	0	0	0	0	0	0	0	0	0	0	0	0	0	0
ENSMUSG00000009092.4	Derl3	0	0	0	0	0	0	0	0	0	0	0	0	0	0	0	0	0	0	0	0	0	0	0	0	0	0	0	0	0	0	0	0	0	0	0	0	0	0	0	0	0	0	0	0	0	0	0	0
ENSMUSG00000009097.9	Tbx1	0	1	1	1	1	1	1	1	1	0	0	0	1	0	1	1	1	1	1	1	1	1	1	1	1	0	1	0	0	1	1	1	0	1	1	0	1	1	1	1	0	0	0	1	1	1	0	1
ENSMUSG00000009108.11	Gnat2	0	0	0	0	0	0	0	0	0	0	0	0	0	0	0	0	0	0	0	0	0	0	0	0	0	0	0	0	0	0	0	0	0	0	0	0	0	0	0	0	0	0	0	0	0	0	0	0
ENSMUSG00000009112.2	Bcl2l13	0	0	0	0	0	0	0	0	0	0	0	0	0	0	0	0	0	0	0	0	0	0	0	0	0	0	0	0	0	0	0	0	0	0	0	0	0	0	0	0	0	0	0	0	0	0	0	0
ENSMUSG00000009114.13	2610028H24Rik	0	0	0	0	0	0	0	0	0	0	0	0	0	0	0	0	0	0	0	0	0	0	0	0	0	0	0	0	0	0	0	0	0	0	0	0	0	0	0	0	0	0	0	0	0	0	0	0
ENSMUSG00000009145.4	Dqx1	0	0	0	0	0	0	0	0	0	0	0	0	0	0	0	0	0	0	0	0	0	0	0	0	0	0	0	0	0	0	0	0	0	0	0	0	0	0	0	0	0	0	0	0	0	0	0	0
ENSMUSG00000009207.11	Lnp	0	0	0	0	0	0	0	0	0	0	0	0	0	0	0	0	0	0	0	0	0	0	0	0	0	0	0	0	0	0	0	0	0	0	0	0	0	0	0	0	0	0	0	0	0	0	0	0
ENSMUSG00000009210.6	2310007L24Rik	0	0	0	0	0	0	0	0	0	0	0	0	0	0	0	0	0	0	0	0	0	0	0	0	0	0	0	0	0	0	0	0	0	0	0	0	0	0	0	0	0	0	0	0	0	0	0	0
ENSMUSG00000009214.5	Tmem8c	0	0	0	0	0	0	0	0	0	0	0	0	0	0	0	0	0	0	0	0	0	0	0	0	0	0	0	0	0	0	0	0	0	0	0	0	0	0	0	0	0	0	0	0	0	0	0	0
ENSMUSG00000009216.7	Fam163b	0	1	1	1	1	1	1	1	1	1	1	1	1	1	1	0	1	1	1	0	0	1	1	1	1	1	1	1	1	1	1	0	1	1	1	0	0	0	1	1	1	1	1	1	0	1	1	1
ENSMUSG00000009246.10	Trpm5	0	0	0	0	0	0	0	0	0	0	0	0	0	0	0	0	0	0	0	0	0	0	0	0	0	0	0	0	0	0	0	0	0	0	0	0	0	0	0	0	0	0	0	0	0	0	0	0
ENSMUSG00000009248.5	Ascl2	1	1	1	1	1	1	1	1	1	1	1	1	1	1	1	1	1	1	1	1	1	1	1	1	1	1	1	1	1	1	1	1	1	1	1	1	1	1	1	1	1	1	1	1	1	1	1	1
ENSMUSG00000009281.4	Rarres2	0	0	0	0	0	0	0	0	0	0	0	0	0	0	0	0	0	0	0	0	0	0	0	0	0	0	0	0	0	0	0	0	0	0	0	0	0	0	0	0	0	0	0	0	0	0	0	0
ENSMUSG00000009291.8	Pttg1ip	0	0	0	0	0	0	0	0	0	0	0	0	0	0	0	0	0	0	0	0	0	0	0	0	0	0	0	0	0	0	0	0	0	0	0	0	0	0	0	0	0	0	0	0	0	0	0	0
ENSMUSG00000009292.13	Trpm2	0	1	1	1	1	1	1	1	1	1	1	1	1	1	1	0	1	1	1	1	0	1	1	1	1	1	1	1	1	1	1	0	1	1	1	0	0	0	1	1	1	1	1	1	0	1	1	1
ENSMUSG00000009293.13	Ube2g2	0	0	0	0	0	0	0	0	0	0	0	0	0	0	0	0	0	0	0	0	0	0	0	0	0	0	0	0	0	0	0	0	0	0	0	0	0	0	0	0	0	0	0	0	0	0	0	0
ENSMUSG00000009350.9	Mpo	0	0	0	0	0	1	0	0	0	0	0	0	0	0	0	0	0	0	0	0	0	0	0	0	0	0	0	0	0	0	0	0	0	0	0	0	0	0	0	0	0	0	0	0	0	0	0	0
ENSMUSG00000009356.8	Lpo	0	1	1	1	1	1	1	1	1	0	0	1	0	1	0	0	0	0	0	0	0	0	1	1	1	1	1	1	1	1	0	0	0	0	0	0	0	0	0	0	0	0	0	1	0	0	1	1
ENSMUSG00000009376.11	Met	0	1	1	1	1	1	1	0	1	1	1	1	0	0	1	0	1	1	1	1	0	0	0	0	0	0	0	0	0	0	1	0	1	1	1	0	1	1	0	0	0	0	0	0	0	0	0	0
ENSMUSG00000009378.3	Slc16a12	0	1	1	1	1	1	1	1	1	1	0	1	1	1	1	1	1	1	1	0	0	1	0	0	0	0	0	0	0	0	1	0	1	1	1	1	0	0	1	0	1	0	0	0	0	0	0	0
ENSMUSG00000009394.9	Syn2	0	1	1	1	1	1	1	1	1	1	1	1	1	1	1	0	1	1	0	0	0	0	1	1	1	1	1	1	1	1	0	0	0	0	0	0	0	0	1	1	1	1	1	1	0	1	1	1
ENSMUSG00000009406.9	Elk1	1	0	0	0	0	0	0	0	0	0	0	0	0	0	0	0	0	0	0	0	0	0	0	0	0	0	0	0	0	0	0	0	0	0	0	0	0	0	0	0	0	0	0	0	0	0	0	0
ENSMUSG00000009418.11	Nav1	0	1	1	1	1	1	1	1	0	0	0	0	0	0	0	0	0	0	0	0	0	0	0	0	0	0	0	0	0	0	0	0	0	0	0	0	0	0	0	0	0	0	0	0	0	0	0	0
ENSMUSG00000009470.12	Tnpo1	0	0	0	0	0	0	0	0	0	0	0	0	0	0	0	0	0	0	0	0	0	0	0	0	0	0	0	0	0	0	0	0	0	0	0	0	0	0	0	0	0	0	0	0	0	0	0	0
ENSMUSG00000009471.3	Myod1	1	1	1	1	1	1	1	1	1	0	1	1	1	1	1	1	1	1	1	0	1	1	1	0	1	1	1	1	1	1	1	1	1	1	1	1	1	1	1	0	1	1	1	1	0	1	1	1
ENSMUSG00000009535.9	Rnmt	0	0	0	0	0	0	0	0	0	0	0	0	0	0	0	0	0	0	0	0	0	0	0	0	0	0	0	0	0	0	0	0	0	0	0	0	0	0	0	0	0	0	0	0	0	0	0	0
ENSMUSG00000009545.10	Kcnq1	0	1	1	1	1	1	1	1	1	1	1	1	1	1	1	1	1	1	1	1	1	1	0	0	0	0	0	0	0	0	1	1	1	1	1	1	1	1	1	0	1	1	0	1	0	1	0	0
ENSMUSG00000009549.10	Srp14	0	0	0	0	0	0	0	0	0	0	0	0	0	0	0	0	0	0	0	0	0	0	0	0	0	0	0	0	0	0	0	0	0	0	0	0	0	0	0	0	0	0	0	0	0	0	0	0
ENSMUSG00000009551.2	6330409D20Rik	0	1	1	1	1	1	1	1	1	0	0	1	0	1	0	0	0	0	0	0	0	0	1	0	0	0	1	1	1	1	0	0	0	0	0	0	0	0	1	1	1	1	1	1	0	0	1	0
ENSMUSG00000009555.12	Cdk9	0	0	0	0	0	0	0	0	0	0	0	0	0	0	0	0	0	0	0	0	0	0	0	0	0	0	0	0	0	0	0	0	0	0	0	0	0	0	0	0	0	0	0	0	0	0	0	0
ENSMUSG00000009563.12	Tor2a	0	0	0	0	0	0	0	0	0	0	0	0	0	0	0	0	0	0	0	0	0	0	0	0	0	0	0	0	0	0	0	0	0	0	0	0	0	0	0	0	0	0	0	0	0	0	0	0
ENSMUSG00000009566.8	Fpgs	0	0	0	0	0	0	0	0	0	0	0	0	0	0	0	0	0	0	0	0	0	0	0	0	0	0	0	0	0	0	0	0	0	0	0	0	0	0	0	0	0	0	0	0	0	0	0	0
ENSMUSG00000009569.10	Mkl2	0	0	0	0	0	0	0	0	0	0	0	0	0	0	0	0	0	0	0	0	0	0	0	0	0	0	0	0	0	0	0	0	0	0	0	0	0	0	0	0	0	0	0	0	0	0	0	0
ENSMUSG00000009575.10	Cbx5	0	0	0	0	0	0	0	0	0	0	0	0	0	0	0	0	0	0	0	0	0	0	0	0	0	0	0	0	0	0	0	0	0	0	0	0	0	0	0	0	0	0	0	0	0	0	0	0
ENSMUSG00000009580.11	Odam	0	0	0	0	0	0	0	0	0	0	0	0	0	0	0	0	0	0	0	0	0	0	0	0	0	0	0	0	0	0	0	0	0	0	0	0	0	0	0	0	0	0	0	0	0	0	0	0
ENSMUSG00000009585.13	Apobec3	0	0	1	1	0	1	0	0	1	0	0	1	0	0	1	0	0	1	0	0	0	0	0	0	0	0	0	0	0	0	1	0	0	0	1	0	0	0	0	0	0	0	0	0	0	0	0	0
ENSMUSG00000009614.12	Sardh	0	0	0	0	0	0	0	0	0	0	0	0	0	0	0	0	0	0	0	0	0	0	0	0	0	0	0	0	0	0	0	0	0	0	0	0	0	0	0	0	0	0	0	0	0	0	0	0
ENSMUSG00000009621.14	Vav2	0	0	0	0	0	0	0	0	0	0	0	0	0	0	0	0	0	0	0	0	0	0	0	0	0	0	0	0	0	0	0	0	0	0	0	0	0	0	0	0	0	0	0	0	0	0	0	0
ENSMUSG00000009628.10	Tex15	0	0	1	1	0	1	1	1	0	0	0	0	0	0	0	0	0	0	0	0	0	0	1	0	0	0	0	0	1	0	0	0	0	0	0	0	0	0	0	0	0	0	0	0	0	0	0	0
ENSMUSG00000009630.9	Ppp2cb	0	0	0	0	0	0	0	0	0	0	0	0	0	0	0	0	0	0	0	0	0	0	0	0	0	0	0	0	0	0	0	0	0	0	0	0	0	0	0	0	0	0	0	0	0	0	0	0
ENSMUSG00000009633.3	G0s2	0	0	0	0	0	0	0	0	0	0	0	0	0	0	0	0	0	0	0	0	0	0	0	0	0	0	0	0	0	0	0	0	0	0	0	0	0	0	0	0	0	0	0	0	0	0	0	0
ENSMUSG00000009640.7	Dmap1	0	0	0	0	0	0	0	0	0	0	0	0	0	0	0	0	0	0	0	0	0	0	0	0	0	0	0	0	0	0	0	0	0	0	0	0	0	0	0	0	0	0	0	0	0	0	0	0
ENSMUSG00000009646.9	Pla2g12b	0	0	0	0	0	0	0	0	0	0	0	0	0	0	0	0	0	0	0	0	0	0	0	0	0	0	0	0	0	0	0	0	0	0	0	0	0	0	0	0	0	0	0	0	0	0	0	0
ENSMUSG00000009647.9	Mcu	0	0	0	0	0	0	0	0	0	0	0	0	0	0	0	0	0	0	0	0	0	0	0	0	0	0	0	0	0	0	0	0	0	0	0	0	0	0	0	0	0	0	0	0	0	0	0	0
ENSMUSG00000009654.4	Oit3	0	0	0	0	0	0	0	0	0	0	0	0	0	0	0	0	0	0	0	0	0	0	0	0	0	0	0	0	0	0	0	0	0	0	0	0	0	0	0	0	0	0	0	0	0	0	0	0
ENSMUSG00000009681.9	Bcr	0	0	0	0	0	0	0	0	0	0	0	0	0	0	0	0	0	0	0	0	0	0	0	0	0	0	0	0	0	0	0	0	0	0	0	0	0	0	0	0	0	0	0	0	0	0	0	0
ENSMUSG00000009687.10	Fxyd5	0	1	1	1	1	1	1	1	1	1	1	1	1	1	1	0	1	1	1	1	1	1	1	0	1	1	1	0	1	0	1	1	1	1	1	1	1	1	1	1	1	1	1	1	0	1	1	1
ENSMUSG00000009731.4	Kcnd1	0	0	0	0	0	0	0	0	0	0	0	0	0	0	0	0	0	0	0	0	0	0	0	0	0	0	0	0	0	0	0	0	0	0	0	0	0	0	0	0	0	0	0	0	0	0	0	0
ENSMUSG00000009733.8	Tfcp2	0	0	0	0	0	0	0	0	0	0	0	0	0	0	0	0	0	0	0	0	0	0	0	0	0	0	0	0	0	0	0	0	0	0	0	0	0	0	0	0	0	0	0	0	0	0	0	0
ENSMUSG00000009734.13	Pou6f2	0	0	0	0	0	0	0	0	0	0	0	0	0	0	0	0	0	0	0	0	0	0	0	0	0	0	0	0	0	0	0	0	0	0	0	0	0	0	0	0	0	0	0	0	0	0	0	0
ENSMUSG00000009739.12	Pou6f1	0	1	1	1	1	1	1	0	1	1	0	0	0	0	0	0	0	0	0	0	0	0	0	0	0	0	0	0	0	0	0	0	0	0	0	0	0	0	0	0	0	0	0	0	0	0	0	0
ENSMUSG00000009741.10	Ubp1	0	0	0	0	0	0	0	0	0	0	0	0	0	0	0	0	0	0	0	0	0	0	0	0	0	0	0	0	0	0	0	0	0	0	0	0	0	0	0	0	0	0	0	0	0	0	0	0
ENSMUSG00000009772.11	Nuak2	0	1	1	1	1	1	0	0	1	0	1	1	0	0	0	0	0	0	0	0	0	0	0	0	0	0	0	0	0	0	0	0	0	0	0	0	0	0	1	0	1	0	0	1	0	1	0	0
ENSMUSG00000009828.11	Ick	0	0	0	0	0	0	0	0	0	0	0	0	0	0	0	0	0	0	0	0	0	0	0	0	0	0	0	0	0	0	0	0	0	0	0	0	0	0	0	0	0	0	0	0	0	0	0	0
ENSMUSG00000009863.10	Sdhb	0	0	0	0	0	0	0	0	0	0	0	0	0	0	0	0	0	0	0	0	0	0	0	0	0	0	0	0	0	0	0	0	0	0	0	0	0	0	0	0	0	0	0	0	0	0	0	0
ENSMUSG00000009876.9	Cox4i2	0	1	1	1	0	1	1	0	0	0	0	0	0	0	1	0	1	1	0	0	0	0	0	0	0	0	0	0	0	0	0	0	0	0	0	0	0	0	0	0	0	0	0	0	0	0	0	0
ENSMUSG00000009894.11	Snap47	0	0	0	0	0	0	0	0	0	0	0	0	0	0	0	0	0	0	0	0	0	0	0	0	0	0	0	0	0	0	0	0	0	0	0	0	0	0	0	0	0	0	0	0	0	0	0	0
ENSMUSG00000009900.7	Wnt3a	0	1	1	1	1	1	1	1	1	1	1	1	1	1	1	1	0	1	1	1	1	1	1	1	1	1	1	1	1	0	1	0	1	1	1	1	1	1	1	1	1	1	1	1	1	0	1	1
ENSMUSG00000009905.5	Kdsr	0	0	0	0	0	0	0	0	0	0	0	0	0	0	0	0	0	0	0	0	0	0	0	0	0	0	0	0	0	0	0	0	0	0	0	0	0	0	0	0	0	0	0	0	0	0	0	0
ENSMUSG00000009907.13	Vps4b	0	0	0	0	0	0	0	0	0	0	0	0	0	0	0	0	0	0	0	0	0	0	0	0	0	0	0	0	0	0	0	0	0	0	0	0	0	0	0	0	0	0	0	0	0	0	0	0
ENSMUSG00000009927.8	Rps25	0	0	0	0	0	0	0	0	0	0	0	0	0	0	0	0	0	0	0	0	0	0	0	0	0	0	0	0	0	0	0	0	0	0	0	0	0	0	0	0	0	0	0	0	0	0	0	0
ENSMUSG00000009941.6	Nxf2	0	0	1	1	0	1	0	0	1	0	1	1	0	1	1	0	0	1	0	0	0	0	0	0	0	0	0	0	0	0	0	0	0	0	0	0	0	0	0	0	0	0	0	1	0	0	1	0
ENSMUSG00000009995.13	Taz	0	0	0	0	0	0	0	0	0	0	0	0	0	0	0	0	0	0	0	0	0	0	0	0	0	0	0	0	0	0	0	0	0	0	0	0	0	0	0	0	0	0	0	0	0	0	0	0
ENSMUSG00000010021.9	Kif19a	0	1	1	1	1	1	1	1	1	1	1	1	1	1	1	0	1	1	1	0	0	1	1	1	1	1	1	1	1	1	1	1	1	1	1	1	1	1	1	1	1	1	1	1	1	1	1	1
ENSMUSG00000010025.14	Aldh3a2	0	0	0	0	0	0	0	0	0	0	0	0	0	0	0	0	0	0	0	0	0	0	0	0	0	0	0	0	0	0	0	0	0	0	0	0	0	0	0	0	0	0	0	0	0	0	0	0
ENSMUSG00000010044.8	Zmynd10	0	1	1	1	1	1	1	1	0	0	0	0	0	0	1	1	0	1	1	1	1	1	0	0	0	0	0	0	0	0	1	0	1	1	1	1	1	1	0	0	0	0	0	0	0	0	0	0
ENSMUSG00000010045.2	Tmem115	0	0	0	0	0	0	0	0	0	0	0	0	0	0	0	0	0	0	0	0	0	0	0	0	0	0	0	0	0	0	0	0	0	0	0	0	0	0	0	0	0	0	0	0	0	0	0	0
ENSMUSG00000010047.8	Hyal2	0	0	0	0	0	0	0	0	0	0	0	0	0	0	0	0	0	0	0	0	0	0	0	0	0	0	0	0	0	0	0	0	0	0	0	0	0	0	0	0	0	0	0	0	0	0	0	0
ENSMUSG00000010048.6	Ifrd2	0	0	0	0	0	0	0	0	0	0	0	0	0	0	0	0	0	0	0	0	0	0	0	0	0	0	0	0	0	0	0	0	0	0	0	0	0	0	0	0	0	0	0	0	0	0	0	0
ENSMUSG00000010051.11	Hyal1	0	0	0	0	0	0	0	0	0	0	0	0	0	0	0	0	0	0	0	0	0	0	0	0	0	0	0	0	0	0	0	0	0	0	0	0	0	0	0	0	0	0	0	0	0	0	0	0
ENSMUSG00000010054.4	Tusc2	0	0	0	0	0	0	0	0	0	0	0	0	0	0	0	0	0	0	0	0	0	0	0	0	0	0	0	0	0	0	0	0	0	0	0	0	0	0	0	0	0	0	0	0	0	0	0	0
ENSMUSG00000010057.4	Nprl2	0	0	0	0	0	0	0	0	0	0	0	0	0	0	0	0	0	0	0	0	0	0	0	0	0	0	0	0	0	0	0	0	0	0	0	0	0	0	0	0	0	0	0	0	0	0	0	0
ENSMUSG00000010064.11	Slc38a3	0	1	1	1	1	1	1	1	1	0	0	1	0	1	1	0	1	1	1	0	0	0	0	0	0	0	0	0	0	0	1	0	0	1	1	0	0	0	1	1	1	0	0	0	0	0	0	0
ENSMUSG00000010066.11	Cacna2d2	0	1	1	1	1	1	1	1	1	1	1	1	1	1	1	1	1	1	1	0	1	1	1	1	1	1	1	1	1	1	1	0	1	1	0	1	0	0	1	1	1	1	1	1	1	1	1	1
ENSMUSG00000010067.9	Rassf1	0	1	1	1	1	1	1	1	0	0	0	0	0	0	1	1	0	1	1	1	1	1	0	0	0	0	0	0	0	0	1	0	1	1	1	1	1	1	0	0	0	0	0	0	0	0	0	0
ENSMUSG00000010080.11	Epn3	0	1	1	1	1	1	1	0	0	0	0	0	0	0	1	0	1	1	0	0	0	0	0	0	0	0	0	0	0	0	1	0	1	1	1	1	0	1	0	0	0	0	0	0	0	0	0	0
ENSMUSG00000010086.13	Rnf112	0	1	0	1	0	0	0	1	0	0	0	0	0	0	0	0	0	0	0	0	0	0	1	1	0	0	0	0	0	0	0	0	0	0	0	0	0	0	0	0	0	0	0	0	0	0	0	0
ENSMUSG00000010095.9	Slc3a2	0	0	0	0	0	0	0	0	0	0	0	0	0	0	0	0	0	0	0	0	0	0	0	0	0	0	0	0	0	0	0	0	0	0	0	0	0	0	0	0	0	0	0	0	0	0	0	0
ENSMUSG00000010097.9	Nxf1	0	0	0	0	0	0	0	0	0	0	0	0	0	0	0	0	0	0	0	0	0	0	0	0	0	0	0	0	0	0	0	0	0	0	0	0	0	0	0	0	0	0	0	0	0	0	0	0
ENSMUSG00000010110.13	Stx5a	0	0	0	0	0	0	0	0	0	0	0	0	0	0	0	0	0	0	0	0	0	0	0	0	0	0	0	0	0	0	0	0	0	0	0	0	0	0	0	0	0	0	0	0	0	0	0	0
ENSMUSG00000010122.10	Slc47a1	0	1	1	1	1	1	1	1	1	1	1	1	1	1	1	1	1	1	1	1	1	1	1	0	1	1	1	1	1	0	1	1	1	1	1	1	1	1	1	0	1	1	0	1	1	1	1	1
ENSMUSG00000010136.10	Pifo	0	0	0	0	0	0	0	0	0	0	0	0	0	0	0	0	0	0	0	0	0	0	0	0	0	0	0	0	0	0	0	0	0	0	0	0	0	0	0	0	0	0	0	0	0	0	0	0
ENSMUSG00000010142.8	Tnfrsf13b	0	0	0	0	0	0	0	0	0	0	0	0	0	0	0	0	0	0	0	0	0	0	0	0	0	0	0	0	0	0	0	0	0	0	0	0	0	0	0	0	0	0	0	0	0	0	0	0
ENSMUSG00000010154.6	Spire2	0	1	1	1	0	1	0	1	1	0	0	1	0	0	0	0	0	0	0	0	0	0	1	1	0	0	0	0	1	0	0	0	0	0	0	0	0	0	0	0	0	0	0	0	0	0	0	0
ENSMUSG00000010175.9	Prox1	0	1	1	0	1	1	1	1	1	0	1	0	0	0	0	0	0	0	0	0	0	0	0	0	0	0	0	0	0	0	0	0	0	0	0	0	0	0	1	1	0	0	0	1	0	1	0	0
ENSMUSG00000010205.10	Raver1	0	0	0	0	0	0	0	0	0	0	0	0	0	0	0	0	0	0	0	0	0	0	0	0	0	0	0	0	0	0	0	0	0	0	0	0	0	0	0	0	0	0	0	0	0	0	0	0
ENSMUSG00000010277.7	2610507B11Rik	0	0	0	0	0	0	0	0	0	0	0	0	0	0	0	0	0	0	0	0	0	0	0	0	0	0	0	0	0	0	0	0	0	0	0	0	0	0	0	0	0	0	0	0	0	0	0	0
ENSMUSG00000010290.7	AI597479	0	0	0	0	0	0	0	0	0	0	0	0	0	0	0	0	0	0	0	0	0	0	0	0	0	0	0	0	0	0	0	0	0	0	0	0	0	0	0	0	0	0	0	0	0	0	0	0
ENSMUSG00000010307.5	Tmem86a	0	0	0	0	0	0	0	0	0	0	0	0	0	0	0	0	0	0	0	0	0	0	0	0	0	0	0	0	0	0	0	0	0	0	0	0	0	0	0	0	0	0	0	0	0	0	0	0
ENSMUSG00000010311.11	Optc	0	1	1	1	1	1	1	1	0	0	0	0	0	0	0	0	0	0	0	0	0	0	1	0	1	0	0	0	0	0	0	0	0	0	0	0	0	0	1	1	0	0	0	0	0	0	0	0
ENSMUSG00000010342.12	Tex14	0	0	0	0	0	0	0	0	0	0	0	0	0	0	0	0	0	0	0	0	0	0	0	0	0	0	0	0	0	0	0	0	0	0	0	0	0	0	0	0	0	0	0	0	0	0	0	0
ENSMUSG00000010358.9	Ifi35	0	0	0	0	0	0	0	0	0	0	0	0	0	0	0	0	0	0	0	0	0	0	0	0	0	0	0	0	0	0	0	0	0	0	0	0	0	0	0	0	0	0	0	0	0	0	0	0
ENSMUSG00000010362.5	Rdm1	0	0	0	0	0	0	0	0	0	0	0	0	0	0	0	0	0	0	0	0	0	0	0	0	0	0	0	0	0	0	0	0	0	0	0	0	0	0	0	0	0	0	0	0	0	0	0	0
ENSMUSG00000010376.10	Nedd8	0	0	0	0	0	0	0	0	0	0	0	0	0	0	0	0	0	0	0	0	0	0	0	0	0	0	0	0	0	0	0	0	0	0	0	0	0	0	0	0	0	0	0	0	0	0	0	0
ENSMUSG00000010392.8	Gosr1	0	0	0	0	0	0	0	0	0	0	0	0	0	0	0	0	0	0	0	0	0	0	0	0	0	0	0	0	0	0	0	0	0	0	0	0	0	0	0	0	0	0	0	0	0	0	0	0
ENSMUSG00000010406.7	Mrpl52	0	0	0	0	0	0	0	0	0	0	0	0	0	0	0	0	0	0	0	0	0	0	0	0	0	0	0	0	0	0	0	0	0	0	0	0	0	0	0	0	0	0	0	0	0	0	0	0
ENSMUSG00000010453.8	Kansl3	0	0	0	0	0	0	0	0	0	0	0	0	0	0	0	0	0	0	0	0	0	0	0	0	0	0	0	0	0	0	0	0	0	0	0	0	0	0	0	0	0	0	0	0	0	0	0	0
ENSMUSG00000010461.10	Eya4	0	1	1	1	1	1	1	1	0	0	0	0	0	0	0	0	0	0	0	0	0	0	0	0	0	0	0	0	0	0	0	0	0	0	0	0	0	0	1	1	0	0	1	0	0	0	0	0
ENSMUSG00000010476.9	Ebf3	1	0	1	1	1	1	1	1	0	0	0	0	0	0	1	1	0	1	0	0	1	1	1	1	0	0	1	0	0	0	0	0	0	0	0	0	0	0	1	1	1	1	1	1	1	1	0	0
ENSMUSG00000010492.10	Uckl1os	0	0	0	0	0	0	0	0	0	0	0	0	0	0	0	0	0	0	0	0	0	0	0	0	0	0	0	0	0	0	0	0	0	0	0	0	0	0	0	0	0	0	0	0	0	0	0	0
ENSMUSG00000010505.11	Myt1	0	0	0	0	0	0	0	0	0	0	0	0	0	0	0	0	0	0	0	0	0	0	0	0	0	0	0	0	0	0	0	0	0	0	0	0	0	0	0	0	0	0	0	0	0	0	0	0
ENSMUSG00000010517.7	Faf1	0	0	0	0	0	0	0	0	0	0	0	0	0	0	0	0	0	0	0	0	0	0	0	0	0	0	0	0	0	0	0	0	0	0	0	0	0	0	0	0	0	0	0	0	0	0	0	0
ENSMUSG00000010529.5	Gm266	0	1	1	1	1	1	1	1	1	0	0	1	0	1	1	1	1	1	1	1	1	1	1	1	1	1	1	1	1	1	1	0	1	1	1	1	1	1	1	1	0	0	1	0	0	0	0	0
ENSMUSG00000010538.10	Tsacc	0	0	0	0	0	0	0	0	0	0	0	0	0	0	0	0	0	0	0	0	0	0	0	0	0	0	0	0	0	0	0	0	0	0	0	0	0	0	0	0	0	0	0	0	0	0	0	0
ENSMUSG00000010554.10	Mettl16	0	0	0	0	0	0	0	0	0	0	0	0	0	0	0	0	0	0	0	0	0	0	0	0	0	0	0	0	0	0	0	0	0	0	0	0	0	0	0	0	0	0	0	0	0	0	0	0
ENSMUSG00000010601.9	Apol7a	0	0	0	0	0	0	0	0	0	0	0	0	0	0	0	0	0	0	0	0	0	0	0	0	0	0	0	0	0	0	0	0	0	0	0	0	0	0	0	0	0	0	0	0	0	0	0	0
ENSMUSG00000010607.8	Pigyl	0	0	0	0	0	0	0	0	0	0	0	0	0	0	0	0	0	0	0	0	0	0	0	0	0	0	0	0	0	0	0	0	0	0	0	0	0	0	0	0	0	0	0	0	0	0	0	0
ENSMUSG00000010608.11	Rbm25	0	0	0	0	0	0	0	0	0	0	0	0	0	0	0	0	0	0	0	0	0	0	0	0	0	0	0	0	0	0	0	0	0	0	0	0	0	0	0	0	0	0	0	0	0	0	0	0
ENSMUSG00000010609.11	Psen2	0	0	1	0	0	0	0	0	0	0	0	0	0	0	0	0	0	0	0	0	0	0	1	0	0	1	0	0	0	0	0	0	0	0	0	0	0	0	0	0	0	0	0	0	0	0	0	0
ENSMUSG00000010651.4	Acaa1b	0	1	1	1	1	1	1	1	1	0	1	1	0	1	1	0	0	0	1	0	1	1	1	1	1	1	1	1	1	1	1	0	0	0	0	1	1	0	0	0	0	0	0	0	0	0	0	0
ENSMUSG00000010660.2	Plcd1	0	1	1	1	1	1	1	1	0	0	0	0	0	0	1	0	1	1	1	0	0	1	0	0	0	0	0	0	0	0	0	0	0	0	0	0	0	0	0	0	0	0	0	0	0	0	0	0
ENSMUSG00000010663.4	Fads1	0	0	0	0	0	0	0	0	0	0	0	0	0	0	0	0	0	0	0	0	0	0	0	0	0	0	0	0	0	0	0	0	0	0	0	0	0	0	0	0	0	0	0	0	0	0	0	0
ENSMUSG00000010721.11	Lmbr1	0	0	0	0	0	0	0	0	0	0	0	0	0	0	0	0	0	0	0	0	0	0	0	0	0	0	0	0	0	0	0	0	0	0	0	0	0	0	0	0	0	0	0	0	0	0	0	0
ENSMUSG00000010751.10	Tnfrsf22	0	1	1	0	0	1	0	0	0	0	0	0	0	0	0	0	0	0	0	0	0	0	0	0	0	0	0	0	0	0	0	0	0	0	0	0	0	0	0	0	0	0	0	0	0	0	0	0
ENSMUSG00000010755.12	Cars	0	0	0	0	0	0	0	0	0	0	0	0	0	0	0	0	0	0	0	0	0	0	0	0	0	0	0	0	0	0	0	0	0	0	0	0	0	0	0	0	0	0	0	0	0	0	0	0
ENSMUSG00000010760.4	Phlda2	0	1	1	1	1	1	1	1	1	1	1	1	1	1	1	1	1	1	1	1	1	1	1	1	1	1	1	1	1	1	1	1	1	1	1	1	1	1	1	0	1	1	0	1	0	1	1	1
ENSMUSG00000010796.7	Asz1	0	0	0	0	0	0	0	0	0	0	0	0	0	0	0	0	0	0	0	0	0	0	0	0	0	0	0	0	0	0	0	0	0	0	0	0	0	0	0	0	0	0	0	0	0	0	0	0
ENSMUSG00000010797.4	Wnt2	0	1	1	1	1	1	1	1	1	1	1	1	1	1	1	0	1	1	1	1	1	1	1	1	1	1	1	1	1	1	1	0	1	1	1	1	1	1	1	1	1	1	1	1	1	1	1	1
ENSMUSG00000010803.8	Gabra1	0	1	1	1	1	1	1	1	1	1	1	1	0	1	0	0	0	0	0	0	0	0	1	1	0	0	1	0	0	0	0	0	0	0	0	0	0	0	1	0	0	0	1	1	0	0	1	1
ENSMUSG00000010825.13	Grid2ip	0	1	1	1	1	1	1	1	1	1	1	1	1	1	1	1	1	1	1	1	1	1	1	1	1	1	1	1	1	1	1	1	1	1	1	1	1	1	1	1	1	1	1	1	1	1	1	1
ENSMUSG00000010830.7	Kdelr3	0	1	1	1	1	1	1	1	1	1	0	0	0	0	1	1	1	1	1	1	1	1	0	0	0	0	0	0	0	0	1	1	1	1	1	1	1	1	0	0	0	0	0	0	0	0	0	0
ENSMUSG00000010911.8	Apip	0	0	0	0	0	0	0	0	0	0	0	0	0	0	0	0	0	0	0	0	0	0	0	0	0	0	0	0	0	0	0	0	0	0	0	0	0	0	0	0	0	0	0	0	0	0	0	0
ENSMUSG00000010914.6	Pdhx	0	0	0	0	0	0	0	0	0	0	0	0	0	0	0	0	0	0	0	0	0	0	0	0	0	0	0	0	0	0	0	0	0	0	0	0	0	0	0	0	0	0	0	0	0	0	0	0
ENSMUSG00000010936.10	Vac14	0	0	0	0	0	0	0	0	0	0	0	0	0	0	0	0	0	0	0	0	0	0	0	0	0	0	0	0	0	0	0	0	0	0	0	0	0	0	0	0	0	0	0	0	0	0	0	0
ENSMUSG00000011008.9	Mcoln2	0	1	1	1	1	1	1	1	1	1	1	1	1	1	1	0	0	1	1	1	1	1	1	1	1	0	1	0	0	0	1	0	1	1	1	1	1	1	0	0	0	0	0	1	0	0	1	0
ENSMUSG00000011034.4	Slc5a1	0	1	1	1	1	1	1	1	1	0	1	1	1	1	1	1	1	1	1	1	0	1	1	0	1	1	1	1	0	0	1	0	0	1	1	1	1	1	1	0	1	0	0	1	0	1	1	1
ENSMUSG00000011096.12	Akt1s1	0	0	0	0	0	0	0	0	0	0	0	0	0	0	0	0	0	0	0	0	0	0	0	0	0	0	0	0	0	0	0	0	0	0	0	0	0	0	0	0	0	0	0	0	0	0	0	0
ENSMUSG00000011114.13	Tbrg1	0	0	0	0	0	0	0	0	0	0	0	0	0	0	0	0	0	0	0	0	0	0	0	0	0	0	0	0	0	0	0	0	0	0	0	0	0	0	0	0	0	0	0	0	0	0	0	0
ENSMUSG00000011118.3	Panx3	0	0	0	0	0	0	0	0	0	0	0	0	0	0	0	0	0	0	0	0	0	0	0	0	0	0	0	0	0	0	0	0	0	0	0	0	0	0	0	0	0	0	0	0	0	0	0	0
ENSMUSG00000011148.9	Adssl1	0	1	1	1	1	1	1	0	1	0	0	1	0	0	1	0	1	1	1	1	1	0	0	0	0	0	0	0	0	0	1	0	0	1	1	1	0	0	0	0	0	0	0	0	0	0	0	0
ENSMUSG00000011154.12	1700026D08Rik	0	0	0	0	0	0	0	0	0	0	0	0	0	0	0	0	0	0	0	0	0	0	0	0	0	0	0	0	0	0	0	0	0	0	0	0	0	0	0	0	0	0	0	0	0	0	0	0
ENSMUSG00000011158.7	Brf1	0	0	0	0	0	0	0	0	0	0	0	0	0	0	0	0	0	0	0	0	0	0	0	0	0	0	0	0	0	0	0	0	0	0	0	0	0	0	0	0	0	0	0	0	0	0	0	0
ENSMUSG00000011171.7	Vipr2	0	1	1	1	1	1	1	1	1	0	0	0	1	1	0	0	0	0	0	0	0	0	1	1	1	1	1	1	1	1	1	0	0	0	0	1	0	0	0	0	0	0	0	1	0	1	1	0
ENSMUSG00000011179.7	Odc1	0	0	0	0	0	0	0	0	0	0	0	0	0	0	0	0	0	0	0	0	0	0	0	0	0	0	0	0	0	0	0	0	0	0	0	0	0	0	0	0	0	0	0	0	0	0	0	0
ENSMUSG00000011254.12	Thg1l	0	0	0	0	0	0	0	0	0	0	0	0	0	0	0	0	0	0	0	0	0	0	0	0	0	0	0	0	0	0	0	0	0	0	0	0	0	0	0	0	0	0	0	0	0	0	0	0
ENSMUSG00000011256.12	Adam19	0	1	1	1	1	1	1	0	0	0	0	0	0	0	0	0	0	0	0	0	0	0	0	0	0	0	0	0	0	0	0	0	0	0	0	0	0	0	0	0	0	0	0	0	0	0	0	0
ENSMUSG00000011257.15	Pabpc4	0	0	0	0	0	0	0	0	0	0	0	0	0	0	0	0	0	0	0	0	0	0	0	0	0	0	0	0	0	0	0	0	0	0	0	0	0	0	0	0	0	0	0	0	0	0	0	0
ENSMUSG00000011263.11	Exoc3l2	0	1	1	1	1	1	1	1	1	1	1	1	1	1	1	1	1	1	1	1	1	1	1	0	1	1	1	1	1	1	1	1	1	1	1	1	1	1	1	1	1	1	1	1	1	1	1	1
ENSMUSG00000011267.7	Zfp296	0	1	1	1	1	1	1	1	1	1	1	1	1	1	1	1	1	1	1	1	1	1	1	1	1	1	1	1	1	1	1	0	1	1	1	1	1	1	1	0	1	0	1	1	0	0	1	1
ENSMUSG00000011305.7	Plin5	0	1	1	1	1	1	1	1	1	0	1	1	0	1	1	0	0	1	1	1	1	1	1	0	1	1	1	1	1	1	1	0	0	1	1	1	0	0	1	1	0	0	0	1	0	0	1	0
ENSMUSG00000011306.6	Sugp1	0	0	0	0	0	0	0	0	0	0	0	0	0	0	0	0	0	0	0	0	0	0	0	0	0	0	0	0	0	0	0	0	0	0	0	0	0	0	0	0	0	0	0	0	0	0	0	0
ENSMUSG00000011382.6	Dhdh	0	0	0	0	0	0	0	0	0	0	0	0	0	0	0	0	0	0	0	0	0	0	0	0	0	0	0	0	0	0	0	0	0	0	0	0	0	0	0	0	0	0	0	0	0	0	0	0
ENSMUSG00000011427.11	Zfp790	0	0	0	0	0	0	0	0	0	0	0	0	0	0	0	0	0	0	0	0	0	0	0	0	0	0	0	0	0	0	0	0	0	0	0	0	0	0	0	0	0	0	0	0	0	0	0	0
ENSMUSG00000011463.5	Cpb1	0	0	0	0	0	0	0	0	0	0	0	0	0	0	0	0	0	0	0	0	0	0	0	0	0	0	0	0	0	0	0	0	0	0	0	0	0	0	0	0	0	0	0	0	0	0	0	0
ENSMUSG00000011589.8	Fsd1	0	1	1	1	1	1	1	1	0	0	0	0	0	0	0	0	0	0	0	0	0	0	1	1	1	1	1	1	1	1	0	0	0	0	0	0	0	0	0	0	0	0	0	0	0	0	0	0
ENSMUSG00000011632.6	Pinlyp	0	0	0	0	0	0	0	0	0	0	0	0	0	0	0	0	0	0	0	0	0	0	0	0	0	0	0	0	0	0	0	0	0	0	0	0	0	0	0	0	0	0	0	0	0	0	0	0
ENSMUSG00000011658.10	Fuz	0	0	0	0	0	0	0	0	0	0	0	0	0	0	0	0	0	0	0	0	0	0	0	0	0	0	0	0	0	0	0	0	0	0	0	0	0	0	0	0	0	0	0	0	0	0	0	0
ENSMUSG00000011751.12	Sptbn4	0	1	1	1	1	1	1	1	1	1	1	1	1	1	1	1	1	1	0	1	1	1	1	1	1	1	1	1	1	1	1	0	1	1	1	1	1	1	1	1	1	1	1	1	1	0	0	1
ENSMUSG00000011752.6	Pgam1	0	0	0	0	0	0	0	0	0	0	0	0	0	0	0	0	0	0	0	0	0	0	0	0	0	0	0	0	0	0	0	0	0	0	0	0	0	0	0	0	0	0	0	0	0	0	0	0
ENSMUSG00000011831.12	Evi5	0	0	0	0	0	0	0	0	0	0	0	0	0	0	0	0	0	0	0	0	0	0	0	0	0	0	0	0	0	0	0	0	0	0	0	0	0	0	0	0	0	0	0	0	0	0	0	0
ENSMUSG00000011832.11	Evi5l	0	1	1	1	1	1	1	0	1	0	1	0	0	0	0	0	0	0	0	0	0	0	1	0	1	1	1	1	0	1	1	0	1	0	0	0	0	0	0	0	0	0	0	0	0	0	0	0
ENSMUSG00000011837.3	Snapc2	0	0	0	0	0	0	0	0	0	0	0	0	0	0	0	0	0	0	0	0	0	0	0	0	0	0	0	0	0	0	0	0	0	0	0	0	0	0	0	0	0	0	0	0	0	0	0	0
ENSMUSG00000011877.9	Git1	0	0	0	0	0	0	0	0	0	0	0	0	0	0	0	0	0	0	0	0	0	0	0	0	0	0	0	0	0	0	0	0	0	0	0	0	0	0	0	0	0	0	0	0	0	0	0	0
ENSMUSG00000011884.9	Gltp	0	0	0	0	0	0	0	0	0	0	0	0	0	0	0	0	0	0	0	0	0	0	0	0	0	0	0	0	0	0	0	0	0	0	0	0	0	0	0	0	0	0	0	0	0	0	0	0
ENSMUSG00000011958.13	Bnip2	0	0	0	0	0	0	0	0	0	0	0	0	0	0	0	0	0	0	0	0	0	0	0	0	0	0	0	0	0	0	0	0	0	0	0	0	0	0	0	0	0	0	0	0	0	0	0	0
ENSMUSG00000011960.8	Ccnt1	0	0	0	0	0	0	0	0	0	0	0	0	0	0	0	0	0	0	0	0	0	0	0	0	0	0	0	0	0	0	0	0	0	0	0	0	0	0	0	0	0	0	0	0	0	0	0	0
ENSMUSG00000012017.3	Scarf2	0	1	1	1	1	1	1	1	0	0	0	0	0	0	1	1	1	1	1	1	1	1	1	0	0	0	1	0	0	0	1	1	1	1	1	1	1	1	0	0	0	0	0	0	0	0	0	0
ENSMUSG00000012076.7	Brms1l	0	0	0	0	0	0	0	0	0	0	0	0	0	0	0	0	0	0	0	0	0	0	0	0	0	0	0	0	0	0	0	0	0	0	0	0	0	0	0	0	0	0	0	0	0	0	0	0
ENSMUSG00000012114.12	Med15	0	0	0	0	0	0	0	0	0	0	0	0	0	0	0	0	0	0	0	0	0	0	0	0	0	0	0	0	0	0	0	0	0	0	0	0	0	0	0	0	0	0	0	0	0	0	0	0
ENSMUSG00000012117.9	Dhdds	0	0	0	0	0	0	0	0	0	0	0	0	0	0	0	0	0	0	0	0	0	0	0	0	0	0	0	0	0	0	0	0	0	0	0	0	0	0	0	0	0	0	0	0	0	0	0	0
ENSMUSG00000012123.11	Aim1l	0	1	1	1	1	1	1	1	1	0	1	1	1	1	1	0	0	1	1	0	0	1	1	1	1	1	1	1	1	1	1	0	1	1	1	1	1	1	0	0	0	0	0	1	0	0	1	1
ENSMUSG00000012126.12	Ubxn11	0	0	0	0	0	0	0	0	0	0	0	0	0	0	0	0	0	0	0	0	0	0	0	0	0	0	0	0	0	0	0	0	0	0	0	0	0	0	0	0	0	0	0	0	0	0	0	0
ENSMUSG00000012187.9	Mogat1	0	1	1	1	1	1	1	1	0	0	0	0	0	0	1	0	0	0	1	0	1	0	1	1	1	0	1	1	1	1	0	0	0	0	0	0	0	0	1	1	0	0	0	0	0	0	0	0
ENSMUSG00000012296.11	Tjap1	0	0	0	0	0	0	0	0	0	0	0	0	0	0	0	0	0	0	0	0	0	0	0	0	0	0	0	0	0	0	0	0	0	0	0	0	0	0	0	0	0	0	0	0	0	0	0	0
ENSMUSG00000012350.11	Ehf	1	0	0	0	0	0	0	0	0	0	0	0	0	0	0	0	0	0	0	0	0	0	0	0	0	0	0	0	0	0	0	0	0	0	0	0	0	0	0	0	0	0	0	0	0	0	0	0
ENSMUSG00000012405.11	Rpl15	0	0	0	0	0	0	0	0	0	0	0	0	0	0	0	0	0	0	0	0	0	0	0	0	0	0	0	0	0	0	0	0	0	0	0	0	0	0	0	0	0	0	0	0	0	0	0	0
ENSMUSG00000012422.10	Tmem167	0	0	0	0	0	0	0	0	0	0	0	0	0	0	0	0	0	0	0	0	0	0	0	0	0	0	0	0	0	0	0	0	0	0	0	0	0	0	0	0	0	0	0	0	0	0	0	0
ENSMUSG00000012428.8	Steap4	0	1	0	0	0	0	0	0	1	1	0	0	0	0	0	0	0	0	0	0	0	0	1	0	1	0	0	0	0	0	0	0	0	0	0	0	0	0	0	0	0	0	0	0	0	0	0	0
ENSMUSG00000012429.8	Mplkip	0	0	0	0	0	0	0	0	0	0	0	0	0	0	0	0	0	0	0	0	0	0	0	0	0	0	0	0	0	0	0	0	0	0	0	0	0	0	0	0	0	0	0	0	0	0	0	0
ENSMUSG00000012443.3	Kif11	0	0	0	0	0	0	0	0	0	0	0	0	0	0	0	0	0	0	0	0	0	0	0	0	0	0	0	0	0	0	0	0	0	0	0	0	0	0	0	0	0	0	0	0	0	0	0	0
ENSMUSG00000012483.4	Rpa3	0	0	0	0	0	0	0	0	0	0	0	0	0	0	0	0	0	0	0	0	0	0	0	0	0	0	0	0	0	0	0	0	0	0	0	0	0	0	0	0	0	0	0	0	0	0	0	0
ENSMUSG00000012519.10	Mlkl	0	1	1	1	1	1	1	1	1	1	1	1	1	1	1	0	1	1	1	1	0	1	0	0	0	0	0	0	0	0	1	0	1	1	1	1	1	1	0	0	0	0	0	0	0	0	0	0
ENSMUSG00000012520.9	Phox2b	1	1	1	0	1	1	1	1	0	0	0	0	0	0	0	0	0	0	0	0	0	0	0	0	0	0	0	0	0	0	1	1	1	1	0	1	1	1	1	0	1	1	0	0	0	0	0	0
ENSMUSG00000012535.10	Tnpo3	0	0	0	0	0	0	0	0	0	0	0	0	0	0	0	0	0	0	0	0	0	0	0	0	0	0	0	0	0	0	0	0	0	0	0	0	0	0	0	0	0	0	0	0	0	0	0	0
ENSMUSG00000012609.14	Ttll5	0	0	0	0	0	0	0	0	0	0	0	0	0	0	0	0	0	0	0	0	0	0	0	0	0	0	0	0	0	0	0	0	0	0	0	0	0	0	0	0	0	0	0	0	0	0	0	0
ENSMUSG00000012640.12	Zfp715	0	0	0	0	0	0	0	0	0	0	0	0	0	0	0	0	0	0	0	0	0	0	0	0	0	0	0	0	0	0	0	0	0	0	0	0	0	0	0	0	0	0	0	0	0	0	0	0
ENSMUSG00000012819.11	Cdh23	0	1	1	1	1	1	1	1	1	1	1	1	1	1	1	0	1	1	1	1	1	1	1	1	1	1	1	1	1	1	1	1	1	1	1	1	1	1	1	1	1	1	1	1	1	1	1	1
ENSMUSG00000012848.10	Rps5	0	0	0	0	0	0	0	0	0	0	0	0	0	0	0	0	0	0	0	0	0	0	0	0	0	0	0	0	0	0	0	0	0	0	0	0	0	0	0	0	0	0	0	0	0	0	0	0
ENSMUSG00000012889.8	Podnl1	0	0	0	0	0	0	0	0	0	0	0	0	0	0	0	0	0	0	0	0	0	0	0	0	0	0	0	0	0	0	0	0	0	0	0	0	0	0	0	0	0	0	0	0	0	0	0	0
ENSMUSG00000013033.12	Lphn1	0	0	1	1	1	1	1	0	0	0	0	0	0	0	0	0	0	0	0	0	0	0	0	0	0	0	0	0	0	0	0	0	0	0	0	0	0	0	0	0	0	0	0	0	0	0	0	0
ENSMUSG00000013076.11	Amotl1	0	0	1	0	1	1	1	0	0	0	0	0	0	0	0	0	0	0	0	0	0	0	0	0	0	0	0	0	0	0	0	0	0	0	0	0	0	0	0	0	0	0	0	0	0	0	0	0
ENSMUSG00000013083.7	2200002J24Rik	0	0	0	0	0	0	0	0	0	0	0	0	0	0	0	0	0	0	0	0	0	0	0	0	0	0	0	0	0	0	0	0	0	0	0	0	0	0	0	0	0	0	0	0	0	0	0	0
ENSMUSG00000013089.11	Etv5	1	1	0	0	0	1	1	0	0	0	0	0	0	0	0	0	0	0	0	0	0	0	0	0	0	0	0	0	0	0	0	0	0	0	0	0	0	0	0	0	0	0	0	0	0	0	0	0
ENSMUSG00000013150.11	Gfod2	0	0	0	0	0	0	0	0	0	0	0	0	0	0	0	0	0	0	0	0	0	0	0	0	0	0	0	0	0	0	0	0	0	0	0	0	0	0	0	0	0	0	0	0	0	0	0	0
ENSMUSG00000013155.9	Enkd1	0	0	0	0	0	0	0	0	0	0	0	0	0	0	0	0	0	0	0	0	0	0	0	0	0	0	0	0	0	0	0	0	0	0	0	0	0	0	0	0	0	0	0	0	0	0	0	0
ENSMUSG00000013160.7	Atp6v0d1	0	0	0	0	0	0	0	0	0	0	0	0	0	0	0	0	0	0	0	0	0	0	0	0	0	0	0	0	0	0	0	0	0	0	0	0	0	0	0	0	0	0	0	0	0	0	0	0
ENSMUSG00000013236.12	Ptprs	0	1	1	1	1	1	1	1	0	0	0	0	0	0	0	0	0	0	0	0	0	0	0	0	0	0	0	0	0	0	0	0	0	0	0	0	0	0	1	1	0	0	0	0	0	0	0	0
ENSMUSG00000013275.9	Slc41a1	0	0	0	0	0	0	0	0	0	0	0	0	0	0	0	0	0	0	0	0	0	0	0	0	0	0	0	0	0	0	0	0	0	0	0	0	0	0	0	0	0	0	0	0	0	0	0	0
ENSMUSG00000013338.12	Fer1l4	0	0	0	0	0	0	0	0	0	0	0	0	0	0	0	0	0	0	0	0	0	0	0	0	0	0	0	0	0	0	0	0	0	0	0	0	0	0	0	0	0	0	0	0	0	0	0	0
ENSMUSG00000013367.4	Iglon5	0	1	1	1	1	1	1	1	0	0	0	0	0	0	0	0	0	0	0	0	0	0	1	1	1	1	1	1	1	1	0	0	0	0	0	0	0	0	1	1	1	1	1	1	0	0	1	0
ENSMUSG00000013415.5	Igf2bp1	0	0	0	0	0	0	0	1	0	0	0	0	0	0	0	0	0	0	0	0	0	0	0	0	0	0	0	0	0	0	0	0	0	0	0	0	0	0	0	0	0	0	0	0	0	0	0	0
ENSMUSG00000013418.8	B4galnt2	0	1	1	1	1	1	1	1	1	0	1	1	1	0	1	1	1	1	1	1	1	1	1	1	1	1	1	1	1	1	1	0	1	0	1	1	1	1	1	0	1	0	0	1	1	1	1	1
ENSMUSG00000013419.6	Zfp651	0	0	1	1	1	1	1	0	0	0	0	0	0	0	0	0	0	0	0	0	0	0	0	0	0	0	0	0	0	0	0	0	0	0	0	0	0	0	0	0	0	0	0	0	0	0	0	0
ENSMUSG00000013465.14	Nelfb	0	0	0	0	0	0	0	0	0	0	0	0	0	0	0	0	0	0	0	0	0	0	0	0	0	0	0	0	0	0	0	0	0	0	0	0	0	0	0	0	0	0	0	0	0	0	0	0
ENSMUSG00000013483.10	Card14	0	0	0	1	0	0	0	0	1	0	0	1	0	0	0	0	0	0	0	0	0	0	0	0	0	0	0	0	0	0	0	0	0	0	0	0	0	0	0	0	0	0	0	0	0	0	0	0
ENSMUSG00000013495.11	Tmem175	0	0	0	0	0	0	0	0	0	0	0	0	0	0	0	0	0	0	0	0	0	0	0	0	0	0	0	0	0	0	0	0	0	0	0	0	0	0	0	0	0	0	0	0	0	0	0	0
ENSMUSG00000013523.9	Bcas1	0	1	0	0	0	0	0	0	0	0	0	0	0	0	0	0	0	0	0	0	0	0	1	0	1	0	0	0	0	0	0	0	0	0	0	0	0	0	0	0	0	0	0	0	0	0	0	0
ENSMUSG00000013539.9	Tango2	0	1	1	1	1	1	1	1	1	1	1	1	0	0	0	0	0	0	0	0	0	0	0	0	0	0	0	0	0	0	0	0	0	0	0	0	0	0	0	0	0	0	0	1	0	1	1	1
ENSMUSG00000013584.5	Aldh1a2	0	1	1	1	1	1	1	1	1	1	0	1	1	1	1	1	1	1	1	1	1	1	1	0	1	1	1	1	1	0	1	1	1	1	1	1	1	1	1	1	0	0	1	0	0	0	0	0
ENSMUSG00000013593.8	Ndufs2	0	1	1	1	0	1	1	0	0	0	0	0	0	0	0	0	0	0	0	0	0	0	0	0	0	0	0	0	0	0	0	0	0	0	0	0	0	0	0	0	0	0	0	0	0	0	0	0
ENSMUSG00000013611.10	Snx31	0	1	1	1	1	1	1	1	1	0	0	0	0	1	1	1	0	1	0	0	1	0	1	1	0	1	1	1	1	1	1	0	0	1	1	0	1	1	0	0	0	0	0	1	0	0	1	0
ENSMUSG00000013622.11	Atraid	0	0	0	0	0	0	0	0	0	0	0	0	0	0	0	0	0	0	0	0	0	0	0	0	0	0	0	0	0	0	0	0	0	0	0	0	0	0	0	0	0	0	0	0	0	0	0	0
ENSMUSG00000013629.12	Cad	0	0	0	0	0	0	0	0	0	0	0	0	0	0	0	0	0	0	0	0	0	0	0	0	0	0	0	0	0	0	0	0	0	0	0	0	0	0	0	0	0	0	0	0	0	0	0	0
ENSMUSG00000013643.9	Lypd8	0	0	0	0	0	0	0	0	0	0	0	0	0	0	0	0	0	0	0	0	0	0	0	0	0	0	0	0	0	0	0	0	0	0	0	0	0	0	0	0	0	0	0	0	0	0	0	0
ENSMUSG00000013646.13	Sh3bp5l	0	0	0	0	0	0	0	0	0	0	0	0	0	0	0	0	0	0	0	0	0	0	0	0	0	0	0	0	0	0	0	0	0	0	0	0	0	0	0	0	0	0	0	0	0	0	0	0
ENSMUSG00000013653.2	1810065E05Rik	0	0	0	0	0	0	0	0	0	0	0	0	0	0	0	0	0	0	0	0	0	0	0	0	0	0	0	0	0	0	0	0	0	0	0	0	0	0	0	0	0	0	0	0	0	0	0	0
ENSMUSG00000013662.5	Atad1	0	0	0	0	0	0	0	0	0	0	0	0	0	0	0	0	0	0	0	0	0	0	0	0	0	0	0	0	0	0	0	0	0	0	0	0	0	0	0	0	0	0	0	0	0	0	0	0
ENSMUSG00000013663.7	Pten	0	0	0	0	0	0	0	0	0	0	0	0	0	0	0	0	0	0	0	0	0	0	0	0	0	0	0	0	0	0	0	0	0	0	0	0	0	0	0	0	0	0	0	0	0	0	0	0
ENSMUSG00000013698.8	Pea15a	0	0	0	0	0	0	0	0	0	0	0	0	0	0	0	0	0	0	0	0	0	0	0	0	0	0	0	0	0	0	0	0	0	0	0	0	0	0	0	0	0	0	0	0	0	0	0	0
ENSMUSG00000013701.8	Timm23	0	0	0	0	0	0	0	0	0	0	0	0	0	0	0	0	0	0	0	0	0	0	0	0	0	0	0	0	0	0	0	0	0	0	0	0	0	0	0	0	0	0	0	0	0	0	0	0
ENSMUSG00000013707.3	Tnfaip8l2	0	0	0	0	0	0	0	0	0	0	0	0	0	0	0	0	0	0	0	0	0	0	0	0	0	0	0	0	0	0	0	0	0	0	0	0	0	0	0	0	0	0	0	0	0	0	0	0
ENSMUSG00000013736.12	Trnt1	0	0	0	0	0	0	0	0	0	0	0	0	0	0	0	0	0	0	0	0	0	0	0	0	0	0	0	0	0	0	0	0	0	0	0	0	0	0	0	0	0	0	0	0	0	0	0	0
ENSMUSG00000013766.7	Ly6g6e	0	0	0	1	0	1	1	0	0	0	0	0	0	0	0	0	0	0	0	0	0	0	0	0	0	0	0	0	0	0	0	0	0	0	0	0	0	0	0	0	0	0	0	0	0	0	0	0
ENSMUSG00000013787.11	Ehmt2	0	0	0	0	0	0	0	0	0	0	0	0	0	0	0	0	0	0	0	0	0	0	0	0	0	0	0	0	0	0	0	0	0	0	0	0	0	0	0	0	0	0	0	0	0	0	0	0
ENSMUSG00000013822.6	Elof1	0	0	0	0	0	0	0	0	0	0	0	0	0	0	0	0	0	0	0	0	0	0	0	0	0	0	0	0	0	0	0	0	0	0	0	0	0	0	0	0	0	0	0	0	0	0	0	0
ENSMUSG00000013833.11	Med16	0	0	0	0	0	0	0	0	0	0	0	0	0	0	0	0	0	0	0	0	0	0	0	0	0	0	0	0	0	0	0	0	0	0	0	0	0	0	0	0	0	0	0	0	0	0	0	0
ENSMUSG00000013846.9	St3gal1	0	0	0	0	0	0	0	0	0	0	0	0	0	0	0	0	0	0	0	0	0	0	0	0	0	0	0	0	0	0	0	0	0	0	0	0	0	0	0	0	0	0	0	0	0	0	0	0
ENSMUSG00000013858.10	Tmem259	0	0	0	0	0	0	0	0	0	0	0	0	0	0	0	0	0	0	0	0	0	0	0	0	0	0	0	0	0	0	0	0	0	0	0	0	0	0	0	0	0	0	0	0	0	0	0	0
ENSMUSG00000013878.13	Rnf170	0	0	0	0	0	0	0	0	0	0	0	0	0	0	0	0	0	0	0	0	0	0	0	0	0	0	0	0	0	0	0	0	0	0	0	0	0	0	0	0	0	0	0	0	0	0	0	0
ENSMUSG00000013921.10	Clip3	0	0	1	1	0	1	0	0	0	0	0	0	0	0	0	0	0	0	0	0	0	0	0	0	0	0	0	0	0	0	0	0	0	0	0	0	0	0	0	0	0	0	0	0	0	0	0	0
ENSMUSG00000013936.8	Myl2	0	0	1	1	0	1	1	1	0	0	0	0	0	0	0	0	0	0	0	0	0	0	0	0	0	0	0	0	0	0	1	0	0	1	1	0	0	0	0	0	0	0	0	1	0	0	1	0
ENSMUSG00000013973.8	Dedd	0	0	0	0	0	0	0	0	0	0	0	0	0	0	0	0	0	0	0	0	0	0	0	0	0	0	0	0	0	0	0	0	0	0	0	0	0	0	0	0	0	0	0	0	0	0	0	0
ENSMUSG00000013974.2	Mcemp1	0	0	0	0	0	0	0	0	0	0	0	0	0	0	0	0	0	0	0	0	0	0	0	0	0	0	0	0	0	0	0	0	0	0	0	0	0	0	0	0	0	0	0	0	0	0	0	0
ENSMUSG00000013997.6	Nit1	0	0	0	0	0	0	0	0	0	0	0	0	0	0	0	0	0	0	0	0	0	0	0	0	0	0	0	0	0	0	0	0	0	0	0	0	0	0	0	0	0	0	0	0	0	0	0	0
ENSMUSG00000014030.11	Pax5	1	1	1	1	1	1	1	1	1	1	1	1	1	1	1	1	1	1	1	1	1	1	1	1	1	1	1	1	1	1	1	1	1	1	1	1	1	1	1	1	1	1	1	1	1	1	1	1
ENSMUSG00000014039.13	Prdm15	0	0	0	0	0	0	0	0	0	0	0	0	0	0	0	0	0	0	0	0	0	0	0	0	0	0	0	0	0	0	0	0	0	0	0	0	0	0	0	0	0	0	0	0	0	0	0	0
ENSMUSG00000014074.13	Rnf168	0	0	0	0	0	0	0	0	0	0	0	0	0	0	0	0	0	0	0	0	0	0	0	0	0	0	0	0	0	0	0	0	0	0	0	0	0	0	0	0	0	0	0	0	0	0	0	0
ENSMUSG00000014075.11	Tctex1d2	0	0	0	0	0	0	0	0	0	0	0	0	0	0	0	0	0	0	0	0	0	0	0	0	0	0	0	0	0	0	0	0	0	0	0	0	0	0	0	0	0	0	0	0	0	0	0	0
ENSMUSG00000014077.9	Chp1	0	0	0	0	0	0	0	0	0	0	0	0	0	0	0	0	0	0	0	0	0	0	0	0	0	0	0	0	0	0	0	0	0	0	0	0	0	0	0	0	0	0	0	0	0	0	0	0
ENSMUSG00000014158.7	Trpv4	0	1	1	1	1	1	1	1	1	1	1	1	0	0	1	1	1	1	1	1	1	1	1	1	1	1	1	1	1	1	1	0	1	1	1	1	1	1	1	1	1	1	1	0	0	0	0	0
ENSMUSG00000014164.10	Klhl3	0	1	1	1	1	1	1	0	0	0	0	0	0	0	0	0	0	0	0	0	0	0	0	0	0	0	0	0	0	0	0	0	0	0	0	0	0	0	0	0	0	0	0	0	0	0	0	0
ENSMUSG00000014177.6	Tvp23b	0	0	0	0	0	0	0	0	0	0	0	0	0	0	0	0	0	0	0	0	0	0	0	0	0	0	0	0	0	0	0	0	0	0	0	0	0	0	0	0	0	0	0	0	0	0	0	0
ENSMUSG00000014195.11	Dnajc7	0	0	0	0	0	0	0	0	0	0	0	0	0	0	0	0	0	0	0	0	0	0	0	0	0	0	0	0	0	0	0	0	0	0	0	0	0	0	0	0	0	0	0	0	0	0	0	0
ENSMUSG00000014198.11	Zfp385c	0	1	1	1	1	1	1	1	1	1	1	1	1	0	1	1	1	1	1	1	1	1	1	1	1	1	1	1	1	1	1	0	0	1	1	0	0	1	1	0	1	0	0	1	0	0	1	1
ENSMUSG00000014226.6	Cacybp	0	0	0	0	0	0	0	0	0	0	0	0	0	0	0	0	0	0	0	0	0	0	0	0	0	0	0	0	0	0	0	0	0	0	0	0	0	0	0	0	0	0	0	0	0	0	0	0
ENSMUSG00000014232.10	Cluap1	0	0	0	0	0	0	0	0	0	0	0	0	0	0	0	0	0	0	0	0	0	0	0	0	0	0	0	0	0	0	0	0	0	0	0	0	0	0	0	0	0	0	0	0	0	0	0	0
ENSMUSG00000014243.5	Zswim7	0	0	0	0	0	0	0	0	0	0	0	0	0	0	0	0	0	0	0	0	0	0	0	0	0	0	0	0	0	0	0	0	0	0	0	0	0	0	0	0	0	0	0	0	0	0	0	0
ENSMUSG00000014245.8	Pigl	0	0	0	0	0	0	0	0	0	0	0	0	0	0	0	0	0	0	0	0	0	0	0	0	0	0	0	0	0	0	0	0	0	0	0	0	0	0	0	0	0	0	0	0	0	0	0	0
ENSMUSG00000014294.4	Ndufa2	0	0	0	0	0	0	0	0	0	0	0	0	0	0	0	0	0	0	0	0	0	0	0	0	0	0	0	0	0	0	0	0	0	0	0	0	0	0	0	0	0	0	0	0	0	0	0	0
ENSMUSG00000014301.8	Pam16	0	0	0	0	0	0	0	0	0	0	0	0	0	0	0	0	0	0	0	0	0	0	0	0	0	0	0	0	0	0	0	0	0	0	0	0	0	0	0	0	0	0	0	0	0	0	0	0
ENSMUSG00000014303.9	Glis2	1	0	1	1	1	1	1	0	0	0	0	0	0	0	0	0	0	0	0	0	0	0	0	0	0	0	0	0	0	0	0	0	0	0	0	0	0	0	0	0	0	0	0	0	0	0	0	0
ENSMUSG00000014313.10	Cox6c	0	0	0	0	0	0	0	0	0	0	0	0	0	0	0	0	0	0	0	0	0	0	0	0	0	0	0	0	0	0	0	0	0	0	0	0	0	0	0	0	0	0	0	0	0	0	0	0
ENSMUSG00000014329.10	Bicc1	0	1	1	1	1	1	1	1	0	0	0	0	0	0	0	0	0	0	0	0	0	0	0	0	0	0	0	0	0	0	0	0	0	0	0	0	0	0	0	0	0	0	0	0	0	0	0	0
ENSMUSG00000014349.7	Ube2z	0	0	0	0	0	0	0	0	0	0	0	0	0	0	0	0	0	0	0	0	0	0	0	0	0	0	0	0	0	0	0	0	0	0	0	0	0	0	0	0	0	0	0	0	0	0	0	0
ENSMUSG00000014351.8	Gip	0	0	0	0	0	0	0	0	0	0	0	0	0	0	0	0	0	0	0	0	0	0	0	0	0	0	0	0	0	0	0	0	0	0	0	0	0	0	0	0	0	0	0	0	0	0	0	0
ENSMUSG00000014353.10	Tmem87b	0	0	0	0	0	0	0	0	0	0	0	0	0	0	0	0	0	0	0	0	0	0	0	0	0	0	0	0	0	0	0	0	0	0	0	0	0	0	0	0	0	0	0	0	0	0	0	0
ENSMUSG00000014355.6	Anapc1	0	0	0	0	0	0	0	0	0	0	0	0	0	0	0	0	0	0	0	0	0	0	0	0	0	0	0	0	0	0	0	0	0	0	0	0	0	0	0	0	0	0	0	0	0	0	0	0
ENSMUSG00000014361.5	Mertk	0	0	1	1	1	1	1	1	0	0	0	0	0	0	1	1	0	0	1	0	0	1	0	0	0	0	0	0	0	0	1	0	0	0	1	0	0	0	0	0	0	0	0	0	0	0	0	0
ENSMUSG00000014402.10	Tsg101	0	0	0	0	0	0	0	0	0	0	0	0	0	0	0	0	0	0	0	0	0	0	0	0	0	0	0	0	0	0	0	0	0	0	0	0	0	0	0	0	0	0	0	0	0	0	0	0
ENSMUSG00000014418.11	Hps5	0	0	0	0	0	0	0	0	0	0	0	0	0	0	0	0	0	0	0	0	0	0	0	0	0	0	0	0	0	0	0	0	0	0	0	0	0	0	0	0	0	0	0	0	0	0	0	0
ENSMUSG00000014426.8	Map3k4	0	0	0	0	0	0	0	0	0	0	0	0	0	0	0	0	0	0	0	0	0	0	0	0	0	0	0	0	0	0	0	0	0	0	0	0	0	0	0	0	0	0	0	0	0	0	0	0
ENSMUSG00000014444.12	Piezo1	0	1	1	1	1	1	1	0	0	0	0	0	0	0	1	0	1	1	1	1	1	1	0	0	0	0	0	0	0	0	1	0	1	1	0	1	1	1	0	0	0	0	0	0	0	0	0	0
ENSMUSG00000014453.3	Blk	0	0	0	0	0	0	0	0	0	0	0	0	0	0	0	0	0	0	0	0	0	0	0	0	0	0	0	0	0	0	0	0	0	0	0	0	0	0	0	0	0	0	0	0	0	0	0	0
ENSMUSG00000014470.4	Rnf166	0	0	0	0	0	0	0	0	0	0	0	0	0	0	0	0	0	0	0	0	0	0	0	0	0	0	0	0	0	0	0	0	0	0	0	0	0	0	0	0	0	0	0	0	0	0	0	0
ENSMUSG00000014496.7	Ankrd28	0	0	0	0	0	0	0	0	0	0	0	0	0	0	0	0	0	0	0	0	0	0	0	0	0	0	0	0	0	0	0	0	0	0	0	0	0	0	0	0	0	0	0	0	0	0	0	0
ENSMUSG00000014498.5	Ankrd52	0	0	0	0	0	0	0	0	0	0	0	0	0	0	0	0	0	0	0	0	0	0	0	0	0	0	0	0	0	0	0	0	0	0	0	0	0	0	0	0	0	0	0	0	0	0	0	0
ENSMUSG00000014503.10	Pkd2l2	0	0	0	0	0	0	1	0	0	0	0	0	0	0	0	0	0	0	0	0	0	0	0	0	0	0	0	0	0	0	0	0	0	0	0	0	0	0	0	0	0	0	0	0	0	0	0	0
ENSMUSG00000014504.12	Srp19	0	0	0	0	0	0	0	0	0	0	0	0	0	0	0	0	0	0	0	0	0	0	0	0	0	0	0	0	0	0	0	0	0	0	0	0	0	0	0	0	0	0	0	0	0	0	0	0
ENSMUSG00000014542.2	Clec4f	0	0	0	0	0	0	0	0	0	0	0	0	0	0	0	0	0	0	0	0	0	0	0	0	0	0	0	0	0	0	0	0	0	0	0	0	0	0	0	0	0	0	0	0	0	0	0	0
ENSMUSG00000014547.9	Wdfy2	0	0	0	0	0	0	0	0	0	0	0	0	0	0	0	0	0	0	0	0	0	0	0	0	0	0	0	0	0	0	0	0	0	0	0	0	0	0	0	0	0	0	0	0	0	0	0	0
ENSMUSG00000014550.10	Zfyve20	0	0	0	0	0	0	0	0	0	0	0	0	0	0	0	0	0	0	0	0	0	0	0	0	0	0	0	0	0	0	0	0	0	0	0	0	0	0	0	0	0	0	0	0	0	0	0	0
ENSMUSG00000014551.8	Mrps25	0	0	0	0	0	0	0	0	0	0	0	0	0	0	0	0	0	0	0	0	0	0	0	0	0	0	0	0	0	0	0	0	0	0	0	0	0	0	0	0	0	0	0	0	0	0	0	0
ENSMUSG00000014554.9	Dguok	0	0	0	0	0	0	0	0	0	0	0	0	0	0	0	0	0	0	0	0	0	0	0	0	0	0	0	0	0	0	0	0	0	0	0	0	0	0	0	0	0	0	0	0	0	0	0	0
ENSMUSG00000014592.15	Camta1	0	1	1	1	1	1	1	1	1	1	0	1	1	1	0	0	0	0	0	0	0	0	0	0	0	0	0	0	0	0	0	0	0	0	0	0	0	0	1	1	0	1	1	1	0	1	1	1
ENSMUSG00000014599.6	Csf1	0	0	1	1	1	1	0	0	0	0	0	0	0	0	0	0	0	0	0	0	0	0	0	0	0	0	0	0	0	0	0	0	0	0	0	0	0	0	0	0	0	0	0	0	0	0	0	0
ENSMUSG00000014601.9	Strip1	0	0	0	0	0	0	0	0	0	0	0	0	0	0	0	0	0	0	0	0	0	0	0	0	0	0	0	0	0	0	0	0	0	0	0	0	0	0	0	0	0	0	0	0	0	0	0	0
ENSMUSG00000014602.11	Kif1a	0	1	1	1	1	1	1	1	1	1	1	0	1	1	0	0	0	0	0	0	0	0	1	1	1	1	1	1	1	1	0	0	0	0	0	0	0	0	1	1	1	1	1	1	0	1	1	1
ENSMUSG00000014603.2	Alx3	1	1	1	1	1	1	1	1	1	1	1	0	0	0	1	1	1	1	1	0	0	0	1	0	0	1	1	1	1	1	1	1	1	0	1	1	0	1	1	1	1	1	1	1	1	1	1	1
ENSMUSG00000014606.10	Slc25a11	0	0	0	0	0	0	0	0	0	0	0	0	0	0	0	0	0	0	0	0	0	0	0	0	0	0	0	0	0	0	0	0	0	0	0	0	0	0	0	0	0	0	0	0	0	0	0	0
ENSMUSG00000014633.11	Cmc2	0	0	0	0	0	0	0	0	0	0	0	0	0	0	0	0	0	0	0	0	0	0	0	0	0	0	0	0	0	0	0	0	0	0	0	0	0	0	0	0	0	0	0	0	0	0	0	0
ENSMUSG00000014668.11	Chfr	0	0	0	0	0	0	0	0	0	0	0	0	0	0	0	0	0	0	0	0	0	0	0	0	0	0	0	0	0	0	0	0	0	0	0	0	0	0	0	0	0	0	0	0	0	0	0	0
ENSMUSG00000014686.7	Ceacam16	0	0	0	0	0	0	0	0	0	0	0	0	0	0	0	0	0	0	0	0	0	0	0	0	0	0	0	0	0	0	0	0	0	0	0	0	0	0	0	0	0	0	0	0	0	0	0	0
ENSMUSG00000014704.9	Hoxa2	1	1	1	1	1	1	1	1	1	1	0	0	0	1	0	0	0	0	0	0	0	0	1	1	1	0	0	0	0	0	0	0	0	0	0	0	0	0	0	0	0	0	0	0	0	0	0	0
ENSMUSG00000014725.10	Adam28	0	0	0	0	0	0	0	0	0	0	0	0	0	0	0	0	0	0	0	0	0	0	0	0	0	0	0	0	0	0	0	0	0	0	0	0	0	0	0	0	0	0	0	0	0	0	0	0
ENSMUSG00000014748.9	Tex261	0	0	0	0	0	0	0	0	0	0	0	0	0	0	0	0	0	0	0	0	0	0	0	0	0	0	0	0	0	0	0	0	0	0	0	0	0	0	0	0	0	0	0	0	0	0	0	0
ENSMUSG00000014763.7	Fam120b	0	0	0	0	0	0	0	0	0	0	0	0	0	0	0	0	0	0	0	0	0	0	0	0	0	0	0	0	0	0	0	0	0	0	0	0	0	0	0	0	0	0	0	0	0	0	0	0
ENSMUSG00000014767.12	Tbp	1	0	0	0	0	0	0	0	0	0	0	0	0	0	0	0	0	0	0	0	0	0	0	0	0	0	0	0	0	0	0	0	0	0	0	0	0	0	0	0	0	0	0	0	0	0	0	0
ENSMUSG00000014769.9	Psmb1	0	0	0	0	0	0	0	0	0	0	0	0	0	0	0	0	0	0	0	0	0	0	0	0	0	0	0	0	0	0	0	0	0	0	0	0	0	0	0	0	0	0	0	0	0	0	0	0
ENSMUSG00000014771.8	Pdcd2	0	0	0	0	0	0	0	0	0	0	0	0	0	0	0	0	0	0	0	0	0	0	0	0	0	0	0	0	0	0	0	0	0	0	0	0	0	0	0	0	0	0	0	0	0	0	0	0
ENSMUSG00000014773.9	Dll1	0	1	1	1	1	1	1	1	1	0	1	1	1	1	0	0	0	0	0	0	0	0	1	0	0	0	1	0	1	0	0	0	0	0	0	0	0	0	0	0	0	0	0	0	0	0	0	0
ENSMUSG00000014776.6	Nol3	0	1	1	1	1	1	1	1	1	1	1	1	1	1	1	0	1	1	1	1	1	1	1	1	1	1	1	1	1	1	1	0	1	1	1	1	1	1	1	1	1	1	1	1	1	1	1	1
ENSMUSG00000014778.6	Fhod1	0	0	0	0	0	1	0	0	0	0	0	0	0	0	0	0	0	0	0	0	0	0	0	0	0	0	0	0	0	0	0	0	0	0	0	0	0	0	0	0	0	0	0	0	0	0	0	0
ENSMUSG00000014782.11	Plekhg4	0	0	1	1	1	0	1	1	0	0	0	0	0	0	0	0	0	0	0	0	0	0	1	1	0	0	1	1	0	1	0	0	0	0	0	0	0	0	0	0	0	0	0	0	0	0	0	0
ENSMUSG00000014786.7	Slc9a5	0	0	0	0	0	1	0	0	0	0	0	0	0	0	0	0	0	0	0	0	0	0	0	0	0	0	0	0	0	0	0	0	0	0	0	0	0	0	0	0	0	0	0	0	0	0	0	0
ENSMUSG00000014791.9	Elmo3	0	0	0	0	0	0	0	0	0	0	0	0	0	0	0	0	0	0	0	0	0	0	0	0	0	0	0	0	0	0	0	0	0	0	0	0	0	0	0	0	0	0	0	0	0	0	0	0
ENSMUSG00000014813.8	Stc1	0	1	1	1	0	1	1	1	0	0	0	0	0	0	0	0	0	0	0	0	0	0	0	0	0	0	0	0	0	0	0	0	0	0	0	0	0	0	0	0	0	0	0	0	0	0	0	0
ENSMUSG00000014837.10	4931428F04Rik	0	0	0	0	0	0	0	0	0	0	0	0	0	0	0	0	0	0	0	0	0	0	0	0	0	0	0	0	0	0	0	0	0	0	0	0	0	0	0	0	0	0	0	0	0	0	0	0
ENSMUSG00000014846.8	Tppp3	0	1	1	1	1	1	1	0	1	0	0	1	0	0	0	0	0	0	0	0	0	0	1	0	1	0	1	0	0	0	0	0	0	0	0	0	0	0	0	0	0	0	0	0	0	0	0	0
ENSMUSG00000014850.11	Msh3	0	0	0	0	0	0	0	0	0	0	0	0	0	0	0	0	0	0	0	0	0	0	0	0	0	0	0	0	0	0	0	0	0	0	0	0	0	0	0	0	0	0	0	0	0	0	0	0
ENSMUSG00000014852.12	Adamts13	0	0	0	1	0	0	0	0	0	0	0	0	0	0	0	0	0	0	0	0	0	0	0	0	0	0	0	0	0	0	0	0	0	0	0	0	0	0	0	0	0	0	0	0	0	0	0	0
ENSMUSG00000014856.8	Tmem208	0	0	0	0	0	0	0	0	0	0	0	0	0	0	0	0	0	0	0	0	0	0	0	0	0	0	0	0	0	0	0	0	0	0	0	0	0	0	0	0	0	0	0	0	0	0	0	0
ENSMUSG00000014859.8	E2f4	1	0	0	0	0	0	0	0	0	0	0	0	0	0	0	0	0	0	0	0	0	0	0	0	0	0	0	0	0	0	0	0	0	0	0	0	0	0	0	0	0	0	0	0	0	0	0	0
ENSMUSG00000014867.5	Surf4	0	0	0	0	0	0	0	0	0	0	0	0	0	0	0	0	0	0	0	0	0	0	0	0	0	0	0	0	0	0	0	0	0	0	0	0	0	0	0	0	0	0	0	0	0	0	0	0
ENSMUSG00000014873.11	Surf2	0	0	0	0	0	0	0	0	0	0	0	0	0	0	0	0	0	0	0	0	0	0	0	0	0	0	0	0	0	0	0	0	0	0	0	0	0	0	0	0	0	0	0	0	0	0	0	0
ENSMUSG00000014905.3	Dnajb9	0	0	0	0	0	0	0	0	0	0	0	0	0	0	0	0	0	0	0	0	0	0	0	0	0	0	0	0	0	0	0	0	0	0	0	0	0	0	0	0	0	0	0	0	0	0	0	0
ENSMUSG00000014907.9	Naf1	0	0	0	0	0	0	0	0	0	0	0	0	0	0	0	0	0	0	0	0	0	0	0	0	0	0	0	0	0	0	0	0	0	0	0	0	0	0	0	0	0	0	0	0	0	0	0	0
ENSMUSG00000014932.11	Yes1	0	0	0	0	1	1	1	0	0	0	0	0	0	0	0	0	0	0	0	0	0	0	0	0	0	0	0	0	0	0	0	0	0	0	0	0	0	0	0	0	0	0	0	0	0	0	0	0
ENSMUSG00000014956.11	Ppp1cb	0	0	0	0	0	0	0	0	0	0	0	0	0	0	0	0	0	0	0	0	0	0	0	0	0	0	0	0	0	0	0	0	0	0	0	0	0	0	0	0	0	0	0	0	0	0	0	0
ENSMUSG00000014959.8	Gorasp2	0	0	0	0	0	0	0	0	0	0	0	0	0	0	0	0	0	0	0	0	0	0	0	0	0	0	0	0	0	0	0	0	0	0	0	0	0	0	0	0	0	0	0	0	0	0	0	0
ENSMUSG00000014980.10	Tsen15	0	0	0	0	0	0	0	0	0	0	0	0	0	0	0	0	0	0	0	0	0	0	0	0	0	0	0	0	0	0	0	0	0	0	0	0	0	0	0	0	0	0	0	0	0	0	0	0
ENSMUSG00000015001.13	Oc90	0	0	0	0	0	0	0	0	0	0	0	0	0	0	0	0	0	0	0	0	0	0	0	0	0	0	0	0	0	0	0	0	0	0	0	0	0	0	0	0	0	0	0	0	0	0	0	0
ENSMUSG00000015002.12	Efr3a	0	0	0	0	0	0	0	0	0	0	0	0	0	0	0	0	0	0	0	0	0	0	0	0	0	0	0	0	0	0	0	0	0	0	0	0	0	0	0	0	0	0	0	0	0	0	0	0
ENSMUSG00000015013.8	Trappc2l	0	0	0	0	0	0	0	0	0	0	0	0	0	0	0	0	0	0	0	0	0	0	0	0	0	0	0	0	0	0	0	0	0	0	0	0	0	0	0	0	0	0	0	0	0	0	0	0
ENSMUSG00000015016.7	Acsf3	0	0	0	0	0	0	0	0	0	0	0	0	0	0	0	0	0	0	0	0	0	0	0	0	0	0	0	0	0	0	0	0	0	0	0	0	0	0	0	0	0	0	0	0	0	0	0	0
ENSMUSG00000015023.7	Ddx19a	0	0	0	0	0	0	0	0	0	0	0	0	0	0	0	0	0	0	0	0	0	0	0	0	0	0	0	0	0	0	0	0	0	0	0	0	0	0	0	0	0	0	0	0	0	0	0	0
ENSMUSG00000015027.10	Galns	0	0	0	0	0	0	0	0	0	0	0	0	0	0	0	0	0	0	0	0	0	0	0	0	0	0	0	0	0	0	0	0	0	0	0	0	0	0	0	0	0	0	0	0	0	0	0	0
ENSMUSG00000015053.10	Gata2	1	1	1	1	1	1	1	1	1	1	1	1	1	1	1	1	1	1	1	1	1	1	1	1	1	1	1	0	1	1	1	1	1	0	1	1	1	1	1	1	1	1	1	1	1	1	1	1
ENSMUSG00000015083.7	C8g	0	0	0	0	0	0	0	0	0	0	0	0	0	0	0	0	0	0	0	0	0	0	0	0	0	0	0	0	0	0	0	0	0	0	0	0	0	0	0	0	0	0	0	0	0	0	0	0
ENSMUSG00000015085.8	Entpd2	0	1	1	1	1	1	1	1	1	1	1	1	1	1	1	0	1	1	1	1	1	1	1	1	1	1	1	1	1	1	1	0	1	1	1	1	1	0	1	0	1	0	0	1	0	1	1	1
ENSMUSG00000015087.10	Rabl6	0	0	0	0	0	0	0	0	0	0	0	0	0	0	0	0	0	0	0	0	0	0	0	0	0	0	0	0	0	0	0	0	0	0	0	0	0	0	0	0	0	0	0	0	0	0	0	0
ENSMUSG00000015090.9	Ptgds	0	0	0	0	0	0	0	0	0	0	0	0	0	0	0	0	0	0	0	0	0	0	0	0	0	0	0	0	0	0	0	0	0	0	0	0	0	0	0	0	0	0	0	0	0	0	0	0
ENSMUSG00000015092.5	Edf1	0	0	0	0	0	0	0	0	0	0	0	0	0	0	0	0	0	0	0	0	0	0	0	0	0	0	0	0	0	0	0	0	0	0	0	0	0	0	0	0	0	0	0	0	0	0	0	0
ENSMUSG00000015093.11	Clic3	0	0	0	0	0	0	0	0	0	0	0	0	0	0	0	0	0	0	0	0	0	0	0	0	0	0	0	0	0	0	0	0	0	0	0	0	0	0	0	0	0	0	0	0	0	0	0	0
ENSMUSG00000015094.12	Npdc1	0	1	1	1	1	1	1	1	1	1	1	1	1	1	1	0	1	1	1	1	0	1	1	1	1	1	1	1	1	1	1	0	1	1	1	0	0	0	1	0	1	1	1	1	0	1	1	1
ENSMUSG00000015095.8	Fbxw5	0	0	0	0	0	0	0	0	0	0	0	0	0	0	0	0	0	0	0	0	0	0	0	0	0	0	0	0	0	0	0	0	0	0	0	0	0	0	0	0	0	0	0	0	0	0	0	0
ENSMUSG00000015112.11	Slc25a13	0	0	0	0	0	0	0	0	0	0	0	0	0	0	0	0	0	0	0	0	0	0	0	0	0	0	0	0	0	0	0	0	0	0	0	0	0	0	0	0	0	0	0	0	0	0	0	0
ENSMUSG00000015120.11	Ube2i	0	0	0	0	0	0	0	0	0	0	0	0	0	0	0	0	0	0	0	0	0	0	0	0	0	0	0	0	0	0	0	0	0	0	0	0	0	0	0	0	0	0	0	0	0	0	0	0
ENSMUSG00000015126.9	Tsr3	0	0	0	0	0	0	0	0	0	0	0	0	0	0	0	0	0	0	0	0	0	0	0	0	0	0	0	0	0	0	0	0	0	0	0	0	0	0	0	0	0	0	0	0	0	0	0	0
ENSMUSG00000015127.10	Unkl	0	0	0	0	0	0	0	0	0	0	0	0	0	0	0	0	0	0	0	0	0	0	0	0	0	0	0	0	0	0	0	0	0	0	0	0	0	0	0	0	0	0	0	0	0	0	0	0
ENSMUSG00000015133.12	Lrrk1	0	0	0	0	0	0	0	1	0	0	0	0	0	0	0	0	0	0	0	0	0	0	0	0	0	0	0	0	0	0	0	0	0	0	0	0	0	0	0	0	0	0	0	0	0	0	0	0
ENSMUSG00000015134.10	Aldh1a3	0	1	1	1	1	1	1	1	1	1	1	1	1	1	1	1	1	1	1	1	1	1	1	1	1	1	1	1	1	1	1	1	1	1	1	1	1	1	1	0	1	1	1	1	0	0	1	1
ENSMUSG00000015143.10	Actn1	0	0	1	1	1	1	1	0	0	0	0	0	0	0	0	0	0	0	0	0	0	0	0	0	0	0	0	0	0	0	0	0	0	0	0	0	0	0	0	0	0	0	0	0	0	0	0	0
ENSMUSG00000015149.9	Sirt2	0	0	0	0	0	0	0	0	0	0	0	0	0	0	0	0	0	0	0	0	0	0	0	0	0	0	0	0	0	0	0	0	0	0	0	0	0	0	0	0	0	0	0	0	0	0	0	0
ENSMUSG00000015165.12	Hnrnpl	0	0	0	0	0	0	0	0	0	0	0	0	0	0	0	0	0	0	0	0	0	0	0	0	0	0	0	0	0	0	0	0	0	0	0	0	0	0	0	0	0	0	0	0	0	0	0	0
ENSMUSG00000015176.9	Nolc1	0	0	0	0	0	0	0	0	0	0	0	0	0	0	0	0	0	0	0	0	0	0	0	0	0	0	0	0	0	0	0	0	0	0	0	0	0	0	0	0	0	0	0	0	0	0	0	0
ENSMUSG00000015189.8	Casd1	0	0	0	0	0	0	0	0	0	0	0	0	0	0	0	0	0	0	0	0	0	0	0	0	0	0	0	0	0	0	0	0	0	0	0	0	0	0	0	0	0	0	0	0	0	0	0	0
ENSMUSG00000015202.9	Cnksr3	0	0	0	0	0	0	0	0	0	0	0	0	0	0	0	0	0	0	0	0	0	0	0	0	0	0	0	0	0	0	0	0	0	0	0	0	0	0	0	0	0	0	0	0	0	0	0	0
ENSMUSG00000015214.10	Mtmr1	0	0	0	0	0	0	0	0	0	0	0	0	0	0	0	0	0	0	0	0	0	0	0	0	0	0	0	0	0	0	0	0	0	0	0	0	0	0	0	0	0	0	0	0	0	0	0	0
ENSMUSG00000015217.7	Hmgb3	0	0	0	0	0	0	0	0	0	0	0	0	0	0	0	0	0	0	0	0	0	0	0	0	0	0	0	0	0	0	0	0	0	0	0	0	0	0	0	0	0	0	0	0	0	0	0	0
ENSMUSG00000015222.13	Map2	0	0	1	1	0	0	1	0	0	0	0	0	0	0	0	0	0	0	0	0	0	0	0	0	0	0	0	0	0	0	0	0	0	0	0	0	0	0	0	0	0	0	0	0	0	0	0	0
ENSMUSG00000015224.10	Cyp2j9	0	0	0	0	0	0	0	0	0	0	0	0	0	0	0	0	0	0	0	0	0	0	0	0	0	0	0	0	0	0	0	0	0	0	0	0	0	0	0	0	0	0	0	0	0	0	0	0
ENSMUSG00000015243.4	Abca1	0	0	0	0	0	1	0	0	0	0	0	0	0	0	0	0	0	0	0	0	0	0	0	0	0	0	0	0	0	0	0	0	0	0	0	0	0	0	0	0	0	0	0	0	0	0	0	0
ENSMUSG00000015247.6	Nipsnap3b	0	0	0	0	0	0	0	0	0	0	0	0	0	0	0	0	0	0	0	0	0	0	0	0	0	0	0	0	0	0	0	0	0	0	0	0	0	0	0	0	0	0	0	0	0	0	0	0
ENSMUSG00000015289.4	Lage3	0	0	0	0	0	0	0	0	0	0	0	0	0	0	0	0	0	0	0	0	0	0	0	0	0	0	0	0	0	0	0	0	0	0	0	0	0	0	0	0	0	0	0	0	0	0	0	0
ENSMUSG00000015290.11	Ubl4	0	0	0	0	0	0	0	0	0	0	0	0	0	0	0	0	0	0	0	0	0	0	0	0	0	0	0	0	0	0	0	0	0	0	0	0	0	0	0	0	0	0	0	0	0	0	0	0
ENSMUSG00000015291.6	Gdi1	0	0	0	0	0	0	0	0	0	0	0	0	0	0	0	0	0	0	0	0	0	0	0	0	0	0	0	0	0	0	0	0	0	0	0	0	0	0	0	0	0	0	0	0	0	0	0	0
ENSMUSG00000015305.5	Sash1	0	0	1	0	0	1	1	0	0	0	0	0	0	0	0	0	0	0	0	0	0	0	0	0	0	0	0	0	0	0	0	0	0	0	0	0	0	0	0	0	0	0	0	0	0	0	0	0
ENSMUSG00000015312.8	Gadd45b	0	0	0	0	0	1	1	0	0	0	0	0	0	0	0	0	0	0	0	0	0	0	0	0	0	0	0	0	0	0	0	0	0	0	0	0	0	0	0	0	0	0	0	0	0	0	0	0
ENSMUSG00000015314.6	Slamf6	0	0	0	0	0	0	0	0	0	0	0	0	0	0	0	0	0	0	0	0	0	0	0	0	0	0	0	0	0	0	0	0	0	0	0	0	0	0	0	0	0	0	0	0	0	0	0	0
ENSMUSG00000015316.11	Slamf1	0	0	0	0	0	0	0	0	0	0	0	0	0	0	0	0	0	0	0	0	0	0	0	0	0	0	0	0	0	0	0	0	0	0	0	0	0	0	0	0	0	0	0	0	0	0	0	0
ENSMUSG00000015335.12	Zdhhc12	0	0	0	0	0	0	0	0	0	0	0	0	0	0	0	0	0	0	0	0	0	0	0	0	0	0	0	0	0	0	0	0	0	0	0	0	0	0	0	0	0	0	0	0	0	0	0	0
ENSMUSG00000015337.5	Endog	0	0	0	0	0	0	0	0	0	0	0	0	0	0	0	0	0	0	0	0	0	0	0	0	0	0	0	0	0	0	0	0	0	0	0	0	0	0	0	0	0	0	0	0	0	0	0	0
ENSMUSG00000015340.6	Cybb	0	0	0	0	0	0	0	0	0	0	0	0	0	0	0	0	0	0	0	0	0	0	0	0	0	0	0	0	0	0	0	0	0	0	0	0	0	0	0	0	0	0	0	0	0	0	0	0
ENSMUSG00000015341.12	Golga7	0	0	0	0	0	0	0	0	0	0	0	0	0	0	0	0	0	0	0	0	0	0	0	0	0	0	0	0	0	0	0	0	0	0	0	0	0	0	0	0	0	0	0	0	0	0	0	0
ENSMUSG00000015342.6	Xk	0	0	0	0	0	0	0	0	0	0	0	0	0	0	0	0	0	0	0	0	0	0	0	0	0	0	0	0	0	0	0	0	0	0	0	0	0	0	0	0	0	0	0	0	0	0	0	0
ENSMUSG00000015354.8	Pcolce2	0	1	1	1	1	1	1	1	1	0	0	0	0	1	0	0	0	0	0	0	0	0	1	0	1	1	1	1	0	1	0	0	0	0	0	0	0	0	1	1	1	1	1	1	1	1	1	1
ENSMUSG00000015355.9	Cd48	0	0	0	0	0	0	0	0	0	0	0	0	0	0	0	0	0	0	0	0	0	0	0	0	0	0	0	0	0	0	0	0	0	0	0	0	0	0	0	0	0	0	0	0	0	0	0	0
ENSMUSG00000015357.6	Clpx	0	0	0	0	0	0	0	0	0	0	0	0	0	0	0	0	0	0	0	0	0	0	0	0	0	0	0	0	0	0	0	0	0	0	0	0	0	0	0	0	0	0	0	0	0	0	0	0
ENSMUSG00000015363.9	Trabd	0	0	0	0	0	0	0	0	0	0	0	0	0	0	0	0	0	0	0	0	0	0	0	0	0	0	0	0	0	0	0	0	0	0	0	0	0	0	0	0	0	0	0	0	0	0	0	0
ENSMUSG00000015365.11	Mov10l1	0	0	0	0	0	0	0	0	0	0	0	0	0	0	0	0	0	0	0	0	0	0	0	0	0	0	0	0	0	0	0	0	0	0	0	0	0	0	0	0	0	0	0	0	0	0	0	0
ENSMUSG00000015377.9	Dennd6b	0	0	0	0	0	0	0	0	0	0	0	0	0	0	0	0	0	0	0	0	0	0	0	0	0	0	0	0	0	0	0	0	0	0	0	0	0	0	0	0	0	0	0	0	0	0	0	0
ENSMUSG00000015396.3	Cd83	0	1	1	1	1	1	1	0	1	0	1	1	0	1	1	0	0	1	1	0	0	1	1	0	1	1	1	1	0	0	0	0	0	0	0	0	0	0	1	0	1	0	0	0	0	0	0	0
ENSMUSG00000015401.8	Tmem27	0	0	0	0	0	1	1	0	0	0	0	0	0	0	0	0	0	0	0	0	0	0	0	0	0	0	0	0	0	0	0	0	0	0	0	0	0	0	0	0	0	0	0	1	0	0	1	1
ENSMUSG00000015405.11	Ace2	0	0	0	0	0	1	0	0	0	0	0	0	0	0	0	0	0	0	0	0	0	0	0	0	0	0	0	0	0	0	0	0	0	0	0	0	0	0	0	0	0	0	0	1	0	0	1	0
ENSMUSG00000015437.4	Gzmb	0	0	0	0	0	0	0	0	0	0	0	0	0	0	0	0	0	0	0	0	0	0	0	0	0	0	0	0	0	0	0	0	0	0	0	0	0	0	0	0	0	0	0	0	0	0	0	0
ENSMUSG00000015451.12	C4a	0	0	0	0	0	0	0	0	0	0	0	0	0	0	0	0	0	0	0	0	0	0	0	0	0	0	0	0	0	0	0	0	0	0	0	0	0	0	0	0	0	0	0	0	0	0	0	0
ENSMUSG00000015452.10	Ager	0	0	0	0	0	0	0	0	0	0	0	0	0	0	0	0	0	0	0	0	0	0	0	0	0	0	0	0	0	0	0	0	0	0	0	0	0	0	0	0	0	0	0	0	0	0	0	0
ENSMUSG00000015461.11	Atf6b	0	0	0	0	0	0	0	0	0	0	0	0	0	0	0	0	0	0	0	0	0	0	0	0	0	0	0	0	0	0	0	0	0	0	0	0	0	0	0	0	0	0	0	0	0	0	0	0
ENSMUSG00000015467.10	Egfl8	0	0	0	0	0	0	0	0	0	0	0	0	0	0	0	0	0	0	0	0	0	0	0	0	0	0	0	0	0	0	0	0	0	0	0	0	0	0	0	0	0	0	0	0	0	0	0	0
ENSMUSG00000015468.10	Notch4	0	0	0	0	0	0	0	0	0	0	0	0	0	0	0	0	0	0	0	0	0	0	0	0	0	0	0	0	0	0	0	0	0	0	0	0	0	0	0	0	0	0	0	0	0	0	0	0
ENSMUSG00000015474.12	Ppt2	0	1	0	0	0	0	0	0	0	0	0	0	0	0	0	0	0	0	0	0	0	0	0	0	0	0	0	0	0	0	0	0	0	0	0	0	0	0	0	0	0	0	0	0	0	0	0	0
ENSMUSG00000015476.6	Prrt1	0	1	1	1	1	1	1	1	1	1	0	0	0	0	0	0	0	0	0	0	0	0	1	0	1	1	0	1	0	0	0	0	0	0	0	0	0	0	1	0	1	1	0	0	0	0	0	0
ENSMUSG00000015478.9	Rnf5	0	0	0	0	0	0	0	0	0	0	0	0	0	0	0	0	0	0	0	0	0	0	0	0	0	0	0	0	0	0	0	0	0	0	0	0	0	0	0	0	0	0	0	0	0	0	0	0
ENSMUSG00000015484.3	Fam163a	0	1	1	1	1	1	1	1	1	1	1	1	1	1	1	1	1	1	1	1	1	1	1	1	1	1	1	1	1	1	1	1	1	1	0	0	1	1	1	1	1	1	1	1	1	1	1	1
ENSMUSG00000015488.10	Cacfd1	0	0	0	0	0	0	0	0	0	0	0	0	0	0	0	0	0	0	0	0	0	0	0	0	0	0	0	0	0	0	0	0	0	0	0	0	0	0	0	0	0	0	0	0	0	0	0	0
ENSMUSG00000015501.6	Hivep2	0	1	1	1	1	1	1	0	0	0	0	0	0	0	0	0	0	0	0	0	0	0	0	0	0	0	0	0	0	0	0	0	0	0	0	0	0	0	0	0	0	0	0	0	0	0	0	0
ENSMUSG00000015522.14	Arnt	1	0	0	0	0	0	0	0	0	0	0	0	0	0	0	0	0	0	0	0	0	0	0	0	0	0	0	0	0	0	0	0	0	0	0	0	0	0	0	0	0	0	0	0	0	0	0	0
ENSMUSG00000015533.8	Itga2	0	1	1	1	1	1	1	1	1	1	0	0	0	0	1	0	0	1	1	0	0	0	0	0	0	0	0	0	0	0	1	0	0	1	1	0	1	1	0	0	0	0	0	0	0	0	0	0
ENSMUSG00000015536.10	Mocs2	0	0	0	0	0	0	0	0	0	0	0	0	0	0	0	0	0	0	0	0	0	0	0	0	0	0	0	0	0	0	0	0	0	0	0	0	0	0	0	0	0	0	0	0	0	0	0	0
ENSMUSG00000015542.13	Nat9	0	0	0	0	0	0	0	0	0	0	0	0	0	0	0	0	0	0	0	0	0	0	0	0	0	0	0	0	0	0	0	0	0	0	0	0	0	0	0	0	0	0	0	0	0	0	0	0
ENSMUSG00000015568.11	Lpl	0	0	1	1	1	1	1	0	0	0	0	0	0	0	0	0	0	0	0	0	0	0	0	0	0	0	0	0	0	0	1	0	0	1	1	1	1	1	0	0	0	0	0	0	0	0	0	0
ENSMUSG00000015575.10	Atp6v0e	0	0	0	0	0	0	0	0	0	0	0	0	0	0	0	0	0	0	0	0	0	0	0	0	0	0	0	0	0	0	0	0	0	0	0	0	0	0	0	0	0	0	0	0	0	0	0	0
ENSMUSG00000015579.4	Nkx2-5	1	1	1	1	1	1	1	1	1	1	1	1	1	1	0	0	0	0	0	0	0	0	0	0	0	0	0	0	0	0	1	0	1	1	0	0	0	1	1	0	0	1	1	1	0	0	1	0
ENSMUSG00000015597.12	Zfp318	0	0	0	0	0	0	0	0	0	0	0	0	0	0	0	0	0	0	0	0	0	0	0	0	0	0	0	0	0	0	0	0	0	0	0	0	0	0	0	0	0	0	0	0	0	0	0	0
ENSMUSG00000015599.8	Ttbk1	0	1	1	1	1	1	1	1	1	1	1	1	1	1	1	0	1	0	0	0	0	0	1	1	1	1	1	1	1	1	1	0	1	1	0	0	0	0	1	1	1	1	1	1	1	1	1	1
ENSMUSG00000015605.5	Srf	1	0	0	0	0	0	0	0	0	0	0	0	0	0	0	0	0	0	0	0	0	0	0	0	0	0	0	0	0	0	0	0	0	0	0	0	0	0	0	0	0	0	0	0	0	0	0	0
ENSMUSG00000015619.10	Gata3	1	1	1	1	1	1	1	1	1	1	1	1	1	1	1	1	1	1	1	1	1	1	1	1	1	1	1	1	1	1	1	1	1	1	1	1	1	1	1	1	1	1	1	1	0	0	0	1
ENSMUSG00000015627.5	Gata5	1	1	1	1	1	1	1	1	1	1	1	1	1	1	1	1	1	1	1	1	1	1	0	0	0	0	0	0	0	0	1	1	1	1	1	1	1	1	0	0	0	0	0	1	1	0	1	0
ENSMUSG00000015647.9	Lama5	0	1	1	1	1	1	1	1	0	0	0	0	0	0	1	1	0	1	1	0	1	1	0	0	0	0	0	0	0	0	1	0	1	1	1	1	1	1	0	0	0	0	0	0	0	0	0	0
ENSMUSG00000015652.5	Steap1	0	0	1	0	0	1	1	1	0	0	0	0	0	0	0	0	0	0	0	0	0	0	0	0	0	0	0	0	0	0	0	0	0	0	0	0	0	0	0	0	0	0	0	0	0	0	0	0
ENSMUSG00000015653.9	Steap2	0	0	1	1	0	1	0	0	0	0	0	0	0	0	0	0	0	0	0	0	0	0	0	0	0	0	0	0	0	0	0	0	0	0	0	0	0	0	0	0	0	0	0	0	0	0	0	0
ENSMUSG00000015656.12	Hspa8	0	0	0	0	0	0	0	0	0	0	0	0	0	0	0	0	0	0	0	0	0	0	0	0	0	0	0	0	0	0	0	0	0	0	0	0	0	0	0	0	0	0	0	0	0	0	0	0
ENSMUSG00000015659.8	Serac1	0	0	0	0	0	0	0	0	0	0	0	0	0	0	0	0	0	0	0	0	0	0	0	0	0	0	0	0	0	0	0	0	0	0	0	0	0	0	0	0	0	0	0	0	0	0	0	0
ENSMUSG00000015668.9	Pdzd11	0	0	0	0	0	0	0	0	0	0	0	0	0	0	0	0	0	0	0	0	0	0	0	0	0	0	0	0	0	0	0	0	0	0	0	0	0	0	0	0	0	0	0	0	0	0	0	0
ENSMUSG00000015671.10	Psma2	0	0	0	0	0	0	0	0	0	0	0	0	0	0	0	0	0	0	0	0	0	0	0	0	0	0	0	0	0	0	0	0	0	0	0	0	0	0	0	0	0	0	0	0	0	0	0	0
ENSMUSG00000015672.3	Mrpl32	0	0	0	0	0	0	0	0	0	0	0	0	0	0	0	0	0	0	0	0	0	0	0	0	0	0	0	0	0	0	0	0	0	0	0	0	0	0	0	0	0	0	0	0	0	0	0	0
ENSMUSG00000015697.10	Setdb1	0	0	0	0	0	0	0	0	0	0	0	0	0	0	0	0	0	0	0	0	0	0	0	0	0	0	0	0	0	0	0	0	0	0	0	0	0	0	0	0	0	0	0	0	0	0	0	0
ENSMUSG00000015702.9	Anxa9	0	0	0	0	0	0	0	0	0	0	0	0	0	0	0	0	0	0	0	0	0	0	0	0	0	0	0	0	0	0	0	0	0	0	0	0	0	0	0	0	0	0	0	0	0	0	0	0
ENSMUSG00000015709.8	Arnt2	1	1	1	1	1	1	1	1	0	0	0	0	0	0	0	0	0	0	0	0	0	0	1	1	1	1	1	0	1	1	0	0	0	0	0	0	0	0	0	0	0	0	0	0	0	0	0	0
ENSMUSG00000015711.8	Prune	0	0	0	0	0	0	0	0	0	0	0	0	0	0	0	0	0	0	0	0	0	0	0	0	0	0	0	0	0	0	0	0	0	0	0	0	0	0	0	0	0	0	0	0	0	0	0	0
ENSMUSG00000015714.7	Cers2	0	0	0	0	0	0	0	0	0	0	0	0	0	0	0	0	0	0	0	0	0	0	0	0	0	0	0	0	0	0	0	0	0	0	0	0	0	0	0	0	0	0	0	0	0	0	0	0
ENSMUSG00000015733.9	Capza2	0	0	0	0	0	0	0	0	0	0	0	0	0	0	0	0	0	0	0	0	0	0	0	0	0	0	0	0	0	0	0	0	0	0	0	0	0	0	0	0	0	0	0	0	0	0	0	0
ENSMUSG00000015745.5	Plekho1	0	0	1	0	0	0	1	0	0	0	0	0	0	0	0	0	0	0	0	0	0	0	0	0	0	0	0	0	0	0	0	0	0	0	0	0	0	0	0	0	0	0	0	0	0	0	0	0
ENSMUSG00000015747.5	Vps45	0	0	0	0	0	0	0	0	0	0	0	0	0	0	0	0	0	0	0	0	0	0	0	0	0	0	0	0	0	0	0	0	0	0	0	0	0	0	0	0	0	0	0	0	0	0	0	0
ENSMUSG00000015748.9	Prpf3	0	0	0	0	0	0	0	0	0	0	0	0	0	0	0	0	0	0	0	0	0	0	0	0	0	0	0	0	0	0	0	0	0	0	0	0	0	0	0	0	0	0	0	0	0	0	0	0
ENSMUSG00000015749.8	Anp32e	0	0	0	0	0	0	0	0	0	0	0	0	0	0	0	0	0	0	0	0	0	0	0	0	0	0	0	0	0	0	0	0	0	0	0	0	0	0	0	0	0	0	0	0	0	0	0	0
ENSMUSG00000015750.11	Aph1a	0	0	0	0	0	0	0	0	0	0	0	0	0	0	0	0	0	0	0	0	0	0	0	0	0	0	0	0	0	0	0	0	0	0	0	0	0	0	0	0	0	0	0	0	0	0	0	0
ENSMUSG00000015755.12	Tab2	0	0	0	0	0	0	0	0	0	0	0	0	0	0	0	0	0	0	0	0	0	0	0	0	0	0	0	0	0	0	0	0	0	0	0	0	0	0	0	0	0	0	0	0	0	0	0	0
ENSMUSG00000015757.6	Ppil4	0	0	0	0	0	0	0	0	0	0	0	0	0	0	0	0	0	0	0	0	0	0	0	0	0	0	0	0	0	0	0	0	0	0	0	0	0	0	0	0	0	0	0	0	0	0	0	0
ENSMUSG00000015759.6	Cnih1	0	0	0	0	0	0	0	0	0	0	0	0	0	0	0	0	0	0	0	0	0	0	0	0	0	0	0	0	0	0	0	0	0	0	0	0	0	0	0	0	0	0	0	0	0	0	0	0
ENSMUSG00000015766.10	Eps8	0	1	1	1	1	1	1	0	0	0	0	0	0	0	1	0	0	1	0	0	0	0	0	0	0	0	0	0	0	0	1	0	0	1	0	0	0	0	0	0	0	0	0	0	0	0	0	0
ENSMUSG00000015776.8	Med22	0	0	0	0	0	0	0	0	0	0	0	0	0	0	0	0	0	0	0	0	0	0	0	0	0	0	0	0	0	0	0	0	0	0	0	0	0	0	0	0	0	0	0	0	0	0	0	0
ENSMUSG00000015790.12	Surf1	0	0	0	0	0	0	0	0	0	0	0	0	0	0	0	0	0	0	0	0	0	0	0	0	0	0	0	0	0	0	0	0	0	0	0	0	0	0	0	0	0	0	0	0	0	0	0	0
ENSMUSG00000015804.10	Med28	0	0	0	0	0	0	0	0	0	0	0	0	0	0	0	0	0	0	0	0	0	0	0	0	0	0	0	0	0	0	0	0	0	0	0	0	0	0	0	0	0	0	0	0	0	0	0	0
ENSMUSG00000015806.8	Qdpr	0	0	0	0	0	0	0	0	0	0	0	0	0	0	0	0	0	0	0	0	0	0	0	0	0	0	0	0	0	0	0	0	0	0	0	0	0	0	0	0	0	0	0	0	0	0	0	0
ENSMUSG00000015812.7	Gnrh1	0	0	0	0	0	0	0	0	0	0	0	0	0	0	0	0	0	0	0	0	0	0	0	0	0	0	0	0	0	0	0	0	0	0	0	0	0	0	0	0	0	0	0	0	0	0	0	0
ENSMUSG00000015829.9	Tnr	0	0	1	1	0	1	1	0	1	0	0	1	0	1	0	0	0	0	0	0	0	0	1	0	0	0	1	0	0	1	0	0	0	0	0	0	0	0	0	0	0	0	0	1	0	0	1	0
ENSMUSG00000015837.11	Sqstm1	0	0	0	0	0	0	0	0	0	0	0	0	0	0	0	0	0	0	0	0	0	0	0	0	0	0	0	0	0	0	0	0	0	0	0	0	0	0	0	0	0	0	0	0	0	0	0	0
ENSMUSG00000015839.6	Nfe2l2	1	0	0	0	0	0	0	0	0	0	0	0	0	0	0	0	0	0	0	0	0	0	0	0	0	0	0	0	0	0	0	0	0	0	0	0	0	0	0	0	0	0	0	0	0	0	0	0
ENSMUSG00000015843.6	Rxrg	1	1	1	1	1	1	1	1	1	0	0	1	1	1	0	0	0	0	0	0	0	0	1	0	0	0	1	0	0	1	0	0	0	0	0	0	0	0	1	1	1	0	0	0	0	0	0	0
ENSMUSG00000015846.10	Rxra	1	0	0	0	0	0	0	0	0	0	0	0	0	0	0	0	0	0	0	0	0	0	0	0	0	0	0	0	0	0	0	0	0	0	0	0	0	0	0	0	0	0	0	0	0	0	0	0
ENSMUSG00000015850.7	Adamtsl4	0	0	1	1	1	1	1	0	0	0	0	0	0	0	1	0	0	1	1	0	0	0	0	0	0	0	0	0	0	0	1	0	0	1	0	0	0	0	0	0	0	0	0	0	0	0	0	0
ENSMUSG00000015852.9	Fcrls	0	0	0	0	0	0	0	0	0	0	0	0	0	0	0	0	0	0	0	0	0	0	0	0	0	0	0	0	0	0	0	0	0	0	0	0	0	0	0	0	0	0	0	0	0	0	0	0
ENSMUSG00000015854.7	Cd5l	0	0	0	0	0	0	0	0	0	0	0	0	0	0	0	0	0	0	0	0	0	0	0	0	0	0	0	0	0	0	0	0	0	0	0	0	0	0	0	0	0	0	0	0	0	0	0	0
ENSMUSG00000015869.12	Prpsap1	0	0	0	0	0	0	0	0	0	0	0	0	0	0	0	0	0	0	0	0	0	0	0	0	0	0	0	0	0	0	0	0	0	0	0	0	0	0	0	0	0	0	0	0	0	0	0	0
ENSMUSG00000015879.7	Fam184b	0	1	1	1	1	1	1	1	1	0	0	1	0	0	0	0	0	0	0	0	0	0	1	0	0	1	1	1	1	1	1	0	1	0	0	0	0	0	0	0	0	0	0	1	0	0	1	0
ENSMUSG00000015880.9	Ncapg	0	0	0	0	0	0	0	0	0	0	0	0	0	0	0	0	0	0	0	0	0	0	0	0	0	0	0	0	0	0	0	0	0	0	0	0	0	0	0	0	0	0	0	0	0	0	0	0
ENSMUSG00000015882.13	Lcorl	0	0	0	0	0	0	0	0	0	0	0	0	0	0	0	0	0	0	0	0	0	0	0	0	0	0	0	0	0	0	0	0	0	0	0	0	0	0	0	0	0	0	0	0	0	0	0	0
ENSMUSG00000015889.7	Lta4h	0	0	0	0	0	0	0	0	0	0	0	0	0	0	0	0	0	0	0	0	0	0	0	0	0	0	0	0	0	0	0	0	0	0	0	0	0	0	0	0	0	0	0	0	0	0	0	0
ENSMUSG00000015890.2	Amdhd1	0	0	1	1	0	1	1	0	0	0	0	0	0	0	1	0	0	1	0	0	0	0	0	0	0	0	0	0	0	0	1	0	0	0	1	0	0	0	0	0	0	0	0	0	0	0	0	0
ENSMUSG00000015932.8	Dstn	0	0	0	0	0	0	0	0	0	0	0	0	0	0	0	0	0	0	0	0	0	0	0	0	0	0	0	0	0	0	0	0	0	0	0	0	0	0	0	0	0	0	0	0	0	0	0	0
ENSMUSG00000015937.10	H2afy	0	0	0	0	0	0	0	0	0	0	0	0	0	0	0	0	0	0	0	0	0	0	0	0	0	0	0	0	0	0	0	0	0	0	0	0	0	0	0	0	0	0	0	0	0	0	0	0
ENSMUSG00000015942.5	Gtf2ird2	0	0	0	0	0	0	0	0	0	0	0	0	0	0	0	0	0	0	0	0	0	0	0	0	0	0	0	0	0	0	0	0	0	0	0	0	0	0	0	0	0	0	0	0	0	0	0	0
ENSMUSG00000015943.7	Bola1	0	0	0	0	0	0	0	0	0	0	0	0	0	0	0	0	0	0	0	0	0	0	0	0	0	0	0	0	0	0	0	0	0	0	0	0	0	0	0	0	0	0	0	0	0	0	0	0
ENSMUSG00000015944.8	Gatsl2	0	0	0	0	0	0	0	0	0	0	0	0	0	0	0	0	0	0	0	0	0	0	0	0	0	0	0	0	0	0	0	0	0	0	0	0	0	0	0	0	0	0	0	0	0	0	0	0
ENSMUSG00000015947.6	Fcgr1	0	0	0	0	0	0	0	0	0	0	0	0	0	0	0	0	0	0	0	0	0	0	0	0	0	0	0	0	0	0	0	0	0	0	0	0	0	0	0	0	0	0	0	0	0	0	0	0
ENSMUSG00000015950.9	Ncf1	0	1	1	1	1	1	1	1	1	0	0	1	0	1	1	1	1	1	1	0	1	1	1	1	1	1	1	1	1	0	1	0	1	1	1	1	1	1	1	0	0	1	0	0	0	0	0	0
ENSMUSG00000015957.7	Wnt11	0	1	1	1	1	1	1	1	1	1	0	1	0	1	1	1	1	1	1	1	1	1	1	1	0	0	0	0	0	0	1	0	1	1	1	0	1	1	1	1	1	1	1	1	0	0	1	0
ENSMUSG00000015961.8	Adss	0	0	0	0	0	0	0	0	0	0	0	0	0	0	0	0	0	0	0	0	0	0	0	0	0	0	0	0	0	0	0	0	0	0	0	0	0	0	0	0	0	0	0	0	0	0	0	0
ENSMUSG00000015962.5	1700016C15Rik	0	0	0	0	0	0	0	0	0	0	0	0	0	0	0	0	0	0	0	0	0	0	0	0	0	0	0	0	0	0	0	0	0	0	0	0	0	0	0	0	0	0	0	0	0	0	0	0
ENSMUSG00000015966.12	Il17rb	0	1	1	1	1	1	1	1	1	0	1	0	0	0	1	0	1	1	1	0	0	0	1	1	1	1	1	1	1	1	1	0	1	1	1	1	0	0	1	0	1	0	0	0	0	0	0	0
ENSMUSG00000015968.12	Cacna1d	0	1	1	1	1	1	1	1	1	1	0	0	0	0	1	0	1	1	1	0	0	0	1	1	0	0	1	0	0	1	1	0	1	1	0	0	0	0	1	1	0	0	0	1	0	0	1	0
ENSMUSG00000015970.14	Chdh	0	1	1	1	1	1	1	1	1	0	1	0	0	0	1	0	1	1	1	0	0	0	1	1	1	1	1	1	1	1	1	0	1	1	1	1	0	0	1	0	1	0	0	0	0	0	0	0
ENSMUSG00000015971.4	Actr8	0	0	0	0	0	0	0	0	0	0	0	0	0	0	0	0	0	0	0	0	0	0	0	0	0	0	0	0	0	0	0	0	0	0	0	0	0	0	0	0	0	0	0	0	0	0	0	0
ENSMUSG00000015980.10	Lrrc27	0	0	0	0	0	0	0	0	0	0	0	0	0	0	0	0	0	0	0	0	0	0	0	0	0	0	0	0	0	0	0	0	0	0	0	0	0	0	0	0	0	0	0	0	0	0	0	0
ENSMUSG00000015981.8	Stk32c	0	1	1	1	1	1	1	1	1	0	1	1	1	0	1	0	1	1	1	1	1	0	1	1	1	1	1	1	1	1	1	0	1	1	0	0	0	0	1	1	1	1	1	1	0	0	1	1
ENSMUSG00000015994.9	Fnta	0	0	0	0	0	0	0	0	0	0	0	0	0	0	0	0	0	0	0	0	0	0	0	0	0	0	0	0	0	0	0	0	0	0	0	0	0	0	0	0	0	0	0	0	0	0	0	0
ENSMUSG00000016018.3	Skiv2l2	0	0	0	0	0	0	0	0	0	0	0	0	0	0	0	0	0	0	0	0	0	0	0	0	0	0	0	0	0	0	0	0	0	0	0	0	0	0	0	0	0	0	0	0	0	0	0	0
ENSMUSG00000016024.5	Lbp	0	0	0	0	0	0	0	0	0	0	0	0	0	0	0	0	0	0	0	0	0	0	0	0	0	0	0	0	0	0	0	0	0	0	0	0	0	0	0	0	0	0	0	0	0	0	0	0
ENSMUSG00000016028.9	Celsr1	0	1	1	1	1	1	1	1	1	0	1	1	0	0	0	0	0	0	0	0	0	0	1	0	1	1	0	0	0	0	1	0	1	1	1	1	1	1	0	0	0	0	0	0	0	0	0	0
ENSMUSG00000016087.9	Fli1	1	0	1	1	1	1	1	1	0	0	0	0	0	0	1	0	0	0	0	0	0	1	0	0	0	0	0	0	0	0	1	0	0	1	1	0	0	0	1	1	0	0	0	0	0	0	0	0
ENSMUSG00000016128.10	Stard13	0	1	1	1	1	1	1	1	1	0	1	0	0	0	1	0	1	1	1	1	0	0	1	0	0	0	1	0	0	0	1	0	1	1	1	0	0	0	0	0	0	0	0	0	0	0	0	0
ENSMUSG00000016150.11	Tenm1	0	1	1	1	1	1	0	1	1	0	1	0	0	0	0	0	0	0	0	0	0	0	1	0	1	0	1	1	0	0	0	0	0	0	0	0	0	0	0	0	0	0	0	0	0	0	0	0
ENSMUSG00000016179.7	Camk1g	0	0	0	0	0	0	0	0	0	0	0	0	0	0	0	0	0	0	0	0	0	0	0	0	0	0	0	0	0	0	0	0	0	0	0	0	0	0	0	0	0	0	0	0	0	0	0	0
ENSMUSG00000016181.5	Diexf	0	0	0	0	0	0	0	0	0	0	0	0	0	0	0	0	0	0	0	0	0	0	0	0	0	0	0	0	0	0	0	0	0	0	0	0	0	0	0	0	0	0	0	0	0	0	0	0
ENSMUSG00000016194.10	Hsd11b1	0	0	0	0	0	0	0	0	0	0	0	0	0	0	0	0	0	0	0	0	0	0	0	0	0	0	0	0	0	0	0	0	0	0	0	0	0	0	0	0	0	0	0	0	0	0	0	0
ENSMUSG00000016200.9	Syt14	0	0	0	0	1	1	1	1	0	0	0	0	0	0	0	0	0	0	0	0	0	0	1	1	0	0	0	1	1	1	0	0	0	0	0	0	0	0	0	0	0	0	0	0	0	0	0	0
ENSMUSG00000016206.6	H2-M3	0	0	0	0	0	0	0	0	0	0	0	0	0	0	0	0	0	0	0	0	0	0	0	0	0	0	0	0	0	0	0	0	0	0	0	0	0	0	0	0	0	0	0	0	0	0	0	0
ENSMUSG00000016239.7	Lonrf3	0	1	1	1	1	1	1	0	1	1	1	1	1	1	1	0	0	1	0	0	0	0	1	0	1	1	1	1	1	1	1	0	0	1	1	0	0	0	1	0	1	1	0	1	0	1	1	1
ENSMUSG00000016252.7	Atp5e	0	0	0	0	0	0	0	0	0	0	0	0	0	0	0	0	0	0	0	0	0	0	0	0	0	0	0	0	0	0	0	0	0	0	0	0	0	0	0	0	0	0	0	0	0	0	0	0
ENSMUSG00000016253.8	Nelfcd	0	0	0	0	0	0	0	0	0	0	0	0	0	0	0	0	0	0	0	0	0	0	0	0	0	0	0	0	0	0	0	0	0	0	0	0	0	0	0	0	0	0	0	0	0	0	0	0
ENSMUSG00000016255.5	Tubb1	0	0	0	0	0	0	0	0	0	0	0	0	0	0	0	0	0	0	0	0	0	0	0	0	0	0	0	0	0	0	0	0	0	0	0	0	0	0	0	0	0	0	0	0	0	0	0	0
ENSMUSG00000016256.10	Ctsz	0	0	0	0	0	0	0	0	0	0	0	0	0	0	0	0	0	0	0	0	0	0	0	0	0	0	0	0	0	0	0	0	0	0	0	0	0	0	0	0	0	0	0	0	0	0	0	0
ENSMUSG00000016257.11	Slmo2	0	0	0	0	0	0	0	0	0	0	0	0	0	0	0	0	0	0	0	0	0	0	0	0	0	0	0	0	0	0	0	0	0	0	0	0	0	0	0	0	0	0	0	0	0	0	0	0
ENSMUSG00000016262.10	Sertad4	0	1	1	1	1	1	1	1	0	0	0	0	0	0	0	0	0	0	0	0	0	0	0	0	0	0	0	0	0	0	0	0	0	0	0	0	0	0	0	0	0	0	0	0	0	0	0	0
ENSMUSG00000016308.9	Ube2a	0	0	0	0	0	0	0	0	0	0	0	0	0	0	0	0	0	0	0	0	0	0	0	0	0	0	0	0	0	0	0	0	0	0	0	0	0	0	0	0	0	0	0	0	0	0	0	0
ENSMUSG00000016319.3	Slc25a5	0	0	0	0	0	0	0	0	0	0	0	0	0	0	0	0	0	0	0	0	0	0	0	0	0	0	0	0	0	0	0	0	0	0	0	0	0	0	0	0	0	0	0	0	0	0	0	0
ENSMUSG00000016327.5	Atp1b4	0	0	0	0	0	0	0	0	0	0	0	0	0	0	0	0	0	0	0	0	0	0	0	0	0	0	0	0	0	0	0	0	0	0	0	0	0	0	0	0	0	0	0	0	0	0	0	0
ENSMUSG00000016344.10	Ppdpf	0	0	0	0	0	0	0	0	0	0	0	0	0	0	0	0	0	0	0	0	0	0	0	0	0	0	0	0	0	0	0	0	0	0	0	0	0	0	0	0	0	0	0	0	0	0	0	0
ENSMUSG00000016346.13	Kcnq2	0	1	1	1	1	1	1	1	1	1	1	1	1	1	1	0	1	0	0	0	0	0	1	1	1	1	1	1	1	1	0	0	0	0	0	0	0	0	1	1	1	1	1	1	1	1	1	1
ENSMUSG00000016349.10	Eef1a2	0	1	1	1	1	1	1	1	1	1	1	1	1	1	1	0	1	1	0	0	0	0	1	0	1	0	0	0	0	0	1	0	1	1	0	0	0	0	1	0	1	1	1	1	1	1	1	1
ENSMUSG00000016356.13	Col20a1	0	0	0	0	0	0	0	0	0	0	0	0	0	0	0	0	0	0	0	0	0	0	0	0	0	0	0	0	0	0	0	0	0	0	0	0	0	0	0	0	0	0	0	0	0	0	0	0
ENSMUSG00000016382.11	Pls3	0	0	1	0	0	0	0	0	1	0	1	0	0	0	0	0	0	0	0	0	0	0	0	0	0	0	0	0	0	0	0	0	0	0	0	0	0	0	0	0	0	0	0	0	0	0	0	0
ENSMUSG00000016386.11	Mpped2	0	1	1	1	1	1	1	0	0	0	0	0	0	0	0	0	0	0	0	0	0	0	0	0	0	0	0	0	0	0	0	0	0	0	0	0	0	0	0	0	0	0	0	0	0	0	0	0
ENSMUSG00000016409.4	Nkap	0	0	0	0	0	0	0	0	0	0	0	0	0	0	0	0	0	0	0	0	0	0	0	0	0	0	0	0	0	0	0	0	0	0	0	0	0	0	0	0	0	0	0	0	0	0	0	0
ENSMUSG00000016427.7	Ndufa1	0	0	0	0	0	0	0	0	0	0	0	0	0	0	0	0	0	0	0	0	0	0	0	0	0	0	0	0	0	0	0	0	0	0	0	0	0	0	0	0	0	0	0	0	0	0	0	0
ENSMUSG00000016458.9	Wt1	1	1	1	1	1	1	1	1	1	1	1	1	1	1	1	1	1	1	1	1	1	1	1	1	0	0	0	1	1	1	1	1	1	1	1	1	1	1	1	1	1	1	1	0	0	0	0	0
ENSMUSG00000016477.13	E2f3	1	0	0	0	0	0	0	0	0	0	0	0	0	0	0	0	0	0	0	0	0	0	0	0	0	0	0	0	0	0	0	0	0	0	0	0	0	0	0	0	0	0	0	0	0	0	0	0
ENSMUSG00000016481.11	Cr1l	0	0	0	0	0	0	0	0	0	0	0	0	0	0	0	0	0	0	0	0	0	0	0	0	0	0	0	0	0	0	0	0	0	0	0	0	0	0	0	0	0	0	0	0	0	0	0	0
ENSMUSG00000016487.11	Ppfibp1	0	0	0	0	0	0	0	0	0	0	0	0	0	0	0	0	0	0	0	0	0	0	0	0	0	0	0	0	0	0	0	0	0	0	0	0	0	0	0	0	0	0	0	0	0	0	0	0
ENSMUSG00000016493.9	Cd46	0	0	0	0	0	0	0	0	0	0	0	0	0	0	0	0	0	0	0	0	0	0	0	0	0	0	0	0	0	0	0	0	0	0	0	0	0	0	0	0	0	0	0	0	0	0	0	0
ENSMUSG00000016494.5	Cd34	0	1	1	1	1	1	1	0	0	0	0	0	0	0	1	0	1	1	1	1	0	1	0	0	0	0	0	0	0	0	1	0	1	0	1	1	1	1	1	0	1	0	0	0	0	0	0	0
ENSMUSG00000016495.8	Plgrkt	0	0	1	0	0	0	0	0	0	0	0	0	0	0	1	0	0	1	0	0	0	0	0	0	0	0	0	0	0	0	0	0	0	0	0	0	0	0	0	0	0	0	0	0	0	0	0	0
ENSMUSG00000016496.7	Cd274	0	0	1	0	0	0	0	0	0	0	0	0	0	0	1	0	0	1	0	0	0	0	0	0	0	0	0	0	0	0	0	0	0	0	0	0	0	0	0	0	0	0	0	0	0	0	0	0
ENSMUSG00000016503.12	Gtf3a	0	0	0	0	0	0	0	0	0	0	0	0	0	0	0	0	0	0	0	0	0	0	0	0	0	0	0	0	0	0	0	0	0	0	0	0	0	0	0	0	0	0	0	0	0	0	0	0
ENSMUSG00000016510.7	Mtif3	0	0	0	0	0	0	0	0	0	0	0	0	0	0	0	0	0	0	0	0	0	0	0	0	0	0	0	0	0	0	0	0	0	0	0	0	0	0	0	0	0	0	0	0	0	0	0	0
ENSMUSG00000016520.7	Lnx2	0	0	0	0	0	0	0	0	0	0	0	0	0	0	0	0	0	0	0	0	0	0	0	0	0	0	0	0	0	0	0	0	0	0	0	0	0	0	0	0	0	0	0	0	0	0	0	0
ENSMUSG00000016526.8	Dyrk3	0	0	0	0	0	0	0	0	0	0	0	0	0	0	0	0	0	0	0	0	0	0	0	0	0	0	0	0	0	0	0	0	0	0	0	0	0	0	0	0	0	0	0	0	0	0	0	0
ENSMUSG00000016528.6	Mapkapk2	0	0	0	0	0	0	0	0	0	0	0	0	0	0	0	0	0	0	0	0	0	0	0	0	0	0	0	0	0	0	0	0	0	0	0	0	0	0	0	0	0	0	0	0	0	0	0	0
ENSMUSG00000016534.11	Lamp2	0	0	0	0	0	0	0	0	0	0	0	0	0	0	0	0	0	0	0	0	0	0	0	0	0	0	0	0	0	0	0	0	0	0	0	0	0	0	0	0	0	0	0	0	0	0	0	0
ENSMUSG00000016541.9	Atxn10	0	0	0	0	0	0	0	0	0	0	0	0	0	0	0	0	0	0	0	0	0	0	0	0	0	0	0	0	0	0	0	0	0	0	0	0	0	0	0	0	0	0	0	0	0	0	0	0
ENSMUSG00000016552.9	Foxred2	0	1	1	1	1	1	1	1	0	0	0	0	0	0	0	0	0	0	0	0	0	0	1	1	1	0	1	1	1	1	0	0	0	0	0	0	0	0	1	1	0	0	0	0	0	0	0	0
ENSMUSG00000016554.8	Eif3d	0	0	0	0	0	0	0	0	0	0	0	0	0	0	0	0	0	0	0	0	0	0	0	0	0	0	0	0	0	0	0	0	0	0	0	0	0	0	0	0	0	0	0	0	0	0	0	0
ENSMUSG00000016559.10	H3f3b	0	0	0	0	0	0	0	0	0	0	0	0	0	0	0	0	0	0	0	0	0	0	0	0	0	0	0	0	0	0	0	0	0	0	0	0	0	0	0	0	0	0	0	0	0	0	0	0
ENSMUSG00000016619.9	Nup50	0	0	0	0	0	0	0	0	0	0	0	0	0	0	0	0	0	0	0	0	0	0	0	0	0	0	0	0	0	0	0	0	0	0	0	0	0	0	0	0	0	0	0	0	0	0	0	0
ENSMUSG00000016624.11	Phf21b	0	1	1	1	1	1	1	1	0	0	0	0	0	0	0	0	0	0	0	0	0	0	0	0	0	0	0	0	0	0	0	0	0	0	0	0	0	0	0	0	0	0	0	0	0	0	0	0
ENSMUSG00000016637.6	Ift27	0	0	0	0	0	0	0	0	0	0	0	0	0	0	0	0	0	0	0	0	0	0	0	0	0	0	0	0	0	0	0	0	0	0	0	0	0	0	0	0	0	0	0	0	0	0	0	0
ENSMUSG00000016664.10	Pacsin2	0	0	0	0	0	0	0	0	0	0	0	0	0	0	0	0	0	0	0	0	0	0	0	0	0	0	0	0	0	0	0	0	0	0	0	0	0	0	0	0	0	0	0	0	0	0	0	0
ENSMUSG00000016756.12	Cmah	0	0	0	0	0	0	0	0	0	0	0	0	0	0	0	0	0	0	0	0	0	0	0	0	0	0	0	0	0	0	0	0	0	0	0	0	0	0	0	0	0	0	0	0	0	0	0	0
ENSMUSG00000016757.6	Ttll12	0	0	0	0	0	0	0	0	0	0	0	0	0	0	0	0	0	0	0	0	0	0	0	0	0	0	0	0	0	0	0	0	0	0	0	0	0	0	0	0	0	0	0	0	0	0	0	0
ENSMUSG00000016758.3	Bik	0	1	1	1	1	1	1	1	1	1	1	1	1	1	1	1	1	1	1	1	1	1	0	0	0	0	0	0	0	0	1	1	1	1	1	1	1	1	1	1	1	1	1	1	0	1	1	1
ENSMUSG00000016763.10	Scube1	0	1	1	1	1	1	1	1	1	0	0	1	1	1	0	0	0	0	0	0	0	0	1	1	1	0	1	0	1	1	0	0	0	0	0	0	0	0	1	1	1	1	1	1	1	1	1	1
ENSMUSG00000016831.11	Tox4	0	0	0	0	0	0	0	0	0	0	0	0	0	0	0	0	0	0	0	0	0	0	0	0	0	0	0	0	0	0	0	0	0	0	0	0	0	0	0	0	0	0	0	0	0	0	0	0
ENSMUSG00000016833.10	Mrps18c	0	0	0	0	0	0	0	0	0	0	0	0	0	0	0	0	0	0	0	0	0	0	0	0	0	0	0	0	0	0	0	0	0	0	0	0	0	0	0	0	0	0	0	0	0	0	0	0
ENSMUSG00000016918.11	Sulf1	0	1	1	1	1	1	1	1	0	0	0	0	0	0	1	0	0	1	0	0	0	1	1	1	0	0	0	0	1	0	1	0	0	0	1	1	1	1	0	0	0	0	0	0	0	0	0	0
ENSMUSG00000016921.10	Srsf6	0	0	0	0	0	0	0	0	0	0	0	0	0	0	0	0	0	0	0	0	0	0	0	0	0	0	0	0	0	0	0	0	0	0	0	0	0	0	0	0	0	0	0	0	0	0	0	0
ENSMUSG00000016933.13	Plcg1	0	0	0	0	0	0	1	0	0	0	0	0	0	0	0	0	0	0	0	0	0	0	0	0	0	0	0	0	0	0	0	0	0	0	0	0	0	0	0	0	0	0	0	0	0	0	0	0
ENSMUSG00000016940.14	Kctd2	0	0	0	0	0	0	0	0	0	0	0	0	0	0	0	0	0	0	0	0	0	0	0	0	0	0	0	0	0	0	0	0	0	0	0	0	0	0	0	0	0	0	0	0	0	0	0	0
ENSMUSG00000016942.5	Tmprss6	0	0	0	0	0	0	0	0	0	0	0	0	0	0	0	0	0	0	0	0	0	0	0	0	0	0	0	0	0	0	0	0	0	0	0	0	0	0	0	0	0	0	0	0	0	0	0	0
ENSMUSG00000016946.5	Kctd5	0	0	0	0	0	0	0	0	0	0	0	0	0	0	0	0	0	0	0	0	0	0	0	0	0	0	0	0	0	0	0	0	0	0	0	0	0	0	0	0	0	0	0	0	0	0	0	0
ENSMUSG00000016984.7	Etaa1	0	0	0	0	0	0	0	0	0	0	0	0	0	0	0	0	0	0	0	0	0	0	0	0	0	0	0	0	0	0	0	0	0	0	0	0	0	0	0	0	0	0	0	0	0	0	0	0
ENSMUSG00000016995.13	Matn4	0	1	1	1	1	1	1	1	1	1	1	1	1	1	1	1	1	1	1	1	1	1	1	1	0	1	1	1	1	1	1	1	1	0	1	1	1	1	1	1	0	1	1	1	1	1	1	1
ENSMUSG00000017002.10	Slpi	0	1	1	1	1	1	1	1	1	0	0	0	0	1	1	0	0	1	0	0	0	0	1	1	1	1	1	1	1	1	1	0	0	0	1	0	0	0	1	1	1	0	1	1	0	1	1	0
ENSMUSG00000017007.5	Rbpjl	0	1	1	1	1	1	1	1	1	1	1	1	1	1	1	1	1	1	1	1	1	1	1	1	0	1	1	1	1	1	1	1	1	0	1	1	1	1	1	1	0	1	1	1	1	1	1	1
ENSMUSG00000017009.3	Sdc4	0	0	1	1	1	0	0	0	0	0	0	0	0	0	1	0	0	0	0	1	0	0	0	0	0	0	0	0	0	0	1	0	0	0	1	0	0	0	0	0	0	0	0	0	0	0	0	0
ENSMUSG00000017057.9	Il13ra1	0	0	1	0	1	1	1	0	0	0	0	0	0	0	1	0	0	0	0	0	0	1	0	0	0	0	0	0	0	0	1	0	0	1	0	0	0	0	0	0	0	0	0	0	0	0	0	0
ENSMUSG00000017119.15	Nbr1	0	0	0	0	0	0	0	0	0	0	0	0	0	0	0	0	0	0	0	0	0	0	0	0	0	0	0	0	0	0	0	0	0	0	0	0	0	0	0	0	0	0	0	0	0	0	0	0
ENSMUSG00000017132.13	Cyth1	0	0	0	0	0	0	0	0	0	0	0	0	0	0	0	0	0	0	0	0	0	0	0	0	0	0	0	0	0	0	0	0	0	0	0	0	0	0	0	0	0	0	0	0	0	0	0	0
ENSMUSG00000017144.4	Rnd3	0	0	0	0	0	0	1	0	0	0	0	0	0	0	0	0	0	0	0	0	0	0	0	0	0	0	0	0	0	0	0	0	0	0	0	0	0	0	0	0	0	0	0	0	0	0	0	0
ENSMUSG00000017146.8	Brca1	1	0	0	0	0	0	0	0	0	0	0	0	0	0	0	0	0	0	0	0	0	0	0	0	0	0	0	0	0	0	0	0	0	0	0	0	0	0	0	0	0	0	0	0	0	0	0	0
ENSMUSG00000017165.1	Gast	0	0	0	0	0	0	0	0	0	0	0	0	0	0	0	0	0	0	0	0	0	0	0	0	0	0	0	0	0	0	0	0	0	0	0	0	0	0	0	0	0	0	0	0	0	0	0	0
ENSMUSG00000017167.6	Cntnap1	0	1	1	1	1	1	1	1	1	1	0	0	0	0	1	0	1	1	1	1	1	1	1	0	1	0	0	0	0	0	1	0	1	0	0	0	0	0	1	0	1	0	1	0	0	0	0	0
ENSMUSG00000017176.13	Nt5c3b	0	0	0	0	0	0	0	0	0	0	0	0	0	0	0	0	0	0	0	0	0	0	0	0	0	0	0	0	0	0	0	0	0	0	0	0	0	0	0	0	0	0	0	0	0	0	0	0
ENSMUSG00000017188.3	Coa3	0	0	0	0	0	0	0	0	0	0	0	0	0	0	0	0	0	0	0	0	0	0	0	0	0	0	0	0	0	0	0	0	0	0	0	0	0	0	0	0	0	0	0	0	0	0	0	0
ENSMUSG00000017195.11	Zpbp2	0	0	0	0	0	0	0	1	0	0	0	0	0	0	0	0	0	0	0	0	0	0	0	0	0	0	0	0	0	0	0	0	0	0	0	0	0	0	0	0	0	0	0	0	0	0	0	0
ENSMUSG00000017204.4	Gsdma	0	0	0	0	0	0	0	0	0	0	0	0	0	0	0	0	0	0	0	0	0	0	0	0	0	0	0	0	0	0	0	0	0	0	0	0	0	0	0	0	0	0	0	0	0	0	0	0
ENSMUSG00000017210.10	Med24	0	0	0	0	0	0	0	0	0	0	0	0	0	0	0	0	0	0	0	0	0	0	0	0	0	0	0	0	0	0	0	0	0	0	0	0	0	0	0	0	0	0	0	0	0	0	0	0
ENSMUSG00000017211.10	Gsdma2	0	0	0	0	0	0	0	0	0	0	0	0	0	0	0	0	0	0	0	0	0	0	0	0	0	0	0	0	0	0	0	0	0	0	0	0	0	0	0	0	0	0	0	0	0	0	0	0
ENSMUSG00000017221.10	Psmd3	0	0	0	0	0	0	0	0	0	0	0	0	0	0	0	0	0	0	0	0	0	0	0	0	0	0	0	0	0	0	0	0	0	0	0	0	0	0	0	0	0	0	0	0	0	0	0	0
ENSMUSG00000017264.12	Exosc10	0	0	0	0	0	0	0	0	0	0	0	0	0	0	0	0	0	0	0	0	0	0	0	0	0	0	0	0	0	0	0	0	0	0	0	0	0	0	0	0	0	0	0	0	0	0	0	0
ENSMUSG00000017286.11	Glod4	0	0	0	0	0	0	0	0	0	0	0	0	0	0	0	0	0	0	0	0	0	0	0	0	0	0	0	0	0	0	0	0	0	0	0	0	0	0	0	0	0	0	0	0	0	0	0	0
ENSMUSG00000017288.11	Vps53	0	0	0	0	0	0	0	0	0	0	0	0	0	0	0	0	0	0	0	0	0	0	0	0	0	0	0	0	0	0	0	0	0	0	0	0	0	0	0	0	0	0	0	0	0	0	0	0
ENSMUSG00000017291.9	Taok1	0	0	0	0	0	0	0	0	0	0	0	0	0	0	0	0	0	0	0	0	0	0	0	0	0	0	0	0	0	0	0	0	0	0	0	0	0	0	0	0	0	0	0	0	0	0	0	0
ENSMUSG00000017299.9	Dnttip1	0	0	0	0	0	0	0	0	0	0	0	0	0	0	0	0	0	0	0	0	0	0	0	0	0	0	0	0	0	0	0	0	0	0	0	0	0	0	0	0	0	0	0	0	0	0	0	0
ENSMUSG00000017300.9	Tnnc2	0	0	0	0	0	0	0	0	0	0	0	0	0	0	0	0	0	0	0	0	0	0	0	0	0	0	0	0	0	0	0	0	0	0	0	0	0	0	0	0	0	0	0	0	0	0	0	0
ENSMUSG00000017307.11	Acot8	0	0	0	0	0	0	0	0	0	0	0	0	0	0	0	0	0	0	0	0	0	0	0	0	0	0	0	0	0	0	0	0	0	0	0	0	0	0	0	0	0	0	0	0	0	0	0	0
ENSMUSG00000017309.7	Cd300lg	0	0	0	0	0	0	0	0	0	0	0	0	0	0	0	0	0	0	0	0	0	0	0	0	0	0	0	0	0	0	0	0	0	0	0	0	0	0	0	0	0	0	0	0	0	0	0	0
ENSMUSG00000017311.11	Pyy	0	1	1	1	1	1	1	1	1	1	1	1	1	1	1	0	0	1	1	0	0	0	1	0	1	1	1	0	1	0	1	1	0	1	1	0	1	1	1	1	1	1	1	1	1	1	1	1
ENSMUSG00000017314.8	Mpp2	0	0	0	0	0	0	0	1	0	0	0	0	0	0	0	0	0	0	0	0	0	0	0	0	0	0	0	0	0	0	0	0	0	0	0	0	0	0	0	0	0	0	0	0	0	0	0	0
ENSMUSG00000017316.9	Ppy	0	1	1	1	1	1	1	0	1	0	0	1	0	0	0	0	0	0	0	0	0	0	1	0	0	1	1	0	1	1	1	0	0	0	0	0	0	1	0	0	0	0	0	1	0	0	1	0
ENSMUSG00000017344.4	Vtn	0	1	1	1	1	1	1	1	0	0	0	0	0	0	0	0	0	0	0	0	0	0	1	1	1	1	1	1	1	1	1	0	0	0	1	0	0	0	1	1	0	1	0	1	0	1	1	0
ENSMUSG00000017376.11	Nlk	0	0	0	0	0	0	0	0	0	0	0	0	0	0	0	0	0	0	0	0	0	0	0	0	0	0	0	0	0	0	0	0	0	0	0	0	0	0	0	0	0	0	0	0	0	0	0	0
ENSMUSG00000017386.6	Traf4	0	0	0	0	0	0	0	0	0	0	0	0	0	0	0	0	0	0	0	0	0	0	0	0	0	0	0	0	0	0	0	0	0	0	0	0	0	0	0	0	0	0	0	0	0	0	0	0
ENSMUSG00000017390.11	Aldoc	0	0	0	0	0	0	0	0	0	0	0	0	0	0	0	0	0	0	0	0	0	0	0	0	0	0	0	0	0	0	0	0	0	0	0	0	0	0	0	0	0	0	0	0	0	0	0	0
ENSMUSG00000017400.6	Stac2	0	1	1	1	1	1	1	1	1	1	1	1	1	1	1	0	1	1	1	0	1	1	1	1	1	1	1	0	1	1	1	0	1	1	0	0	0	0	1	1	1	1	1	1	0	0	1	1
ENSMUSG00000017404.8	Rpl19	0	0	0	0	0	0	0	0	0	0	0	0	0	0	0	0	0	0	0	0	0	0	0	0	0	0	0	0	0	0	0	0	0	0	0	0	0	0	0	0	0	0	0	0	0	0	0	0
ENSMUSG00000017405.10	Nek8	0	0	0	0	0	0	0	0	0	0	0	0	0	0	0	0	0	0	0	0	0	0	0	0	0	0	0	0	0	0	0	0	0	0	0	0	0	0	0	0	0	0	0	0	0	0	0	0
ENSMUSG00000017412.11	Cacnb4	0	1	1	1	1	1	1	1	0	0	0	0	0	0	0	0	0	0	0	0	0	0	1	0	0	0	1	0	0	0	0	0	0	0	0	0	0	0	1	1	0	0	1	0	0	0	0	0
ENSMUSG00000017417.10	Plxdc1	0	0	0	0	0	0	0	0	0	0	0	0	0	0	0	0	0	0	0	0	0	0	0	0	0	0	0	0	0	0	0	0	0	0	0	0	0	0	0	0	0	0	0	0	0	0	0	0
ENSMUSG00000017418.9	Arl5b	0	0	0	0	0	0	0	0	0	0	0	0	0	0	0	0	0	0	0	0	0	0	0	0	0	0	0	0	0	0	0	0	0	0	0	0	0	0	0	0	0	0	0	0	0	0	0	0
ENSMUSG00000017421.14	Zfp207	0	0	0	0	0	0	0	0	0	0	0	0	0	0	0	0	0	0	0	0	0	0	0	0	0	0	0	0	0	0	0	0	0	0	0	0	0	0	0	0	0	0	0	0	0	0	0	0
ENSMUSG00000017428.12	Psmd11	0	0	0	0	0	0	0	0	0	0	0	0	0	0	0	0	0	0	0	0	0	0	0	0	0	0	0	0	0	0	0	0	0	0	0	0	0	0	0	0	0	0	0	0	0	0	0	0
ENSMUSG00000017446.10	C1qtnf1	0	0	1	1	1	1	1	1	0	0	0	0	0	0	1	0	0	1	1	0	0	0	0	0	0	0	0	0	0	0	0	0	0	0	0	0	0	0	0	0	0	0	0	0	0	0	0	0
ENSMUSG00000017453.4	Pipox	0	0	0	1	0	0	0	0	1	0	0	1	0	0	0	0	0	0	0	0	0	0	0	0	0	0	0	0	0	0	0	0	0	0	0	0	0	0	0	0	0	0	0	0	0	0	0	0
ENSMUSG00000017466.5	Timp2	0	1	1	1	1	0	1	1	0	0	0	0	0	0	0	0	0	0	0	0	0	0	0	0	0	0	0	0	0	0	0	0	0	0	0	0	0	0	0	0	0	0	0	0	0	0	0	0
ENSMUSG00000017478.11	Zc3h18	0	0	0	0	0	0	0	0	0	0	0	0	0	0	0	0	0	0	0	0	0	0	0	0	0	0	0	0	0	0	0	0	0	0	0	0	0	0	0	0	0	0	0	0	0	0	0	0
ENSMUSG00000017485.6	Top2b	0	0	0	0	0	0	0	0	0	0	0	0	0	0	0	0	0	0	0	0	0	0	0	0	0	0	0	0	0	0	0	0	0	0	0	0	0	0	0	0	0	0	0	0	0	0	0	0
ENSMUSG00000017491.8	Rarb	1	0	0	1	0	0	0	0	0	0	0	0	0	0	0	0	0	0	0	0	0	0	0	0	0	0	0	0	0	0	0	0	0	0	0	0	0	0	0	0	0	0	0	0	0	0	0	0
ENSMUSG00000017493.8	Igfbp4	0	0	0	0	0	0	0	0	0	0	0	0	0	0	0	0	0	0	0	0	0	0	0	0	0	0	0	0	0	0	0	0	0	0	0	0	0	0	0	0	0	0	0	0	0	0	0	0
ENSMUSG00000017499.11	Cdc6	0	0	0	0	0	0	0	0	0	0	0	0	0	0	0	0	0	0	0	0	0	0	0	0	0	0	0	0	0	0	0	0	0	0	0	0	0	0	0	0	0	0	0	0	0	0	0	0
ENSMUSG00000017548.11	Suz12	0	0	0	0	0	0	0	0	0	0	0	0	0	0	0	0	0	0	0	0	0	0	0	0	0	0	0	0	0	0	0	0	0	0	0	0	0	0	0	0	0	0	0	0	0	0	0	0
ENSMUSG00000017550.10	Atad5	0	0	0	0	0	0	0	0	0	0	0	0	0	0	0	0	0	0	0	0	0	0	0	0	0	0	0	0	0	0	0	0	0	0	0	0	0	0	0	0	0	0	0	0	0	0	0	0
ENSMUSG00000017561.12	Crlf3	0	0	0	0	0	0	0	0	0	0	0	0	0	0	0	0	0	0	0	0	0	0	0	0	0	0	0	0	0	0	0	0	0	0	0	0	0	0	0	0	0	0	0	0	0	0	0	0
ENSMUSG00000017588.2	Krt27	0	0	0	0	0	0	0	0	0	0	0	0	0	0	0	0	0	0	0	0	0	0	0	0	0	0	0	0	0	0	0	0	0	0	0	0	0	0	0	0	0	0	0	0	0	0	0	0
ENSMUSG00000017607.5	Tns4	0	0	0	0	0	0	0	0	0	0	0	0	0	0	0	0	0	0	0	0	0	0	0	0	0	0	0	0	0	0	0	0	0	0	0	0	0	0	0	0	0	0	0	0	0	0	0	0
ENSMUSG00000017615.8	Tnfaip1	0	0	0	0	0	0	0	0	0	0	0	0	0	0	0	0	0	0	0	0	0	0	0	0	0	0	0	0	0	0	0	0	0	0	0	0	0	0	0	0	0	0	0	0	0	0	0	0
ENSMUSG00000017631.14	Abr	0	1	1	1	1	1	1	1	0	0	0	0	0	0	1	0	1	1	1	0	1	1	1	1	1	1	1	1	1	1	1	0	0	1	0	0	0	0	0	0	0	0	0	0	0	0	0	0
ENSMUSG00000017639.9	Rab11fip4	0	1	1	1	1	1	1	1	1	1	1	1	1	1	0	0	0	0	0	0	0	0	1	1	1	1	1	1	1	1	0	0	0	0	0	0	0	0	1	1	1	1	1	1	1	1	1	1
ENSMUSG00000017652.12	Cd40	0	1	1	1	1	1	1	1	1	1	0	1	0	0	1	1	0	1	1	0	0	0	1	0	0	0	1	0	0	0	1	0	0	1	1	0	0	0	0	0	0	0	0	0	0	0	0	0
ENSMUSG00000017664.12	Slc35c2	0	0	0	0	0	0	0	0	0	0	0	0	0	0	0	0	0	0	0	0	0	0	0	0	0	0	0	0	0	0	0	0	0	0	0	0	0	0	0	0	0	0	0	0	0	0	0	0
ENSMUSG00000017667.9	Zfp334	0	0	0	0	0	0	0	0	0	0	0	0	0	0	0	0	0	0	0	0	0	0	0	0	0	0	0	0	0	0	0	0	0	0	0	0	0	0	0	0	0	0	0	0	0	0	0	0
ENSMUSG00000017670.12	Elmo2	0	0	0	0	0	0	0	0	0	0	0	0	0	0	0	0	0	0	0	0	0	0	0	0	0	0	0	0	0	0	0	0	0	0	0	0	0	0	0	0	0	0	0	0	0	0	0	0
ENSMUSG00000017677.7	Wsb1	0	0	0	0	0	0	0	0	0	0	0	0	0	0	0	0	0	0	0	0	0	0	0	0	0	0	0	0	0	0	0	0	0	0	0	0	0	0	0	0	0	0	0	0	0	0	0	0
ENSMUSG00000017679.12	Ttpal	0	0	0	0	0	0	0	0	0	0	0	0	0	0	0	0	0	0	0	0	0	0	0	0	0	0	0	0	0	0	0	0	0	0	0	0	0	0	0	0	0	0	0	0	0	0	0	0
ENSMUSG00000017686.12	Rhot1	0	0	0	0	0	0	0	0	0	0	0	0	0	0	0	0	0	0	0	0	0	0	0	0	0	0	0	0	0	0	0	0	0	0	0	0	0	0	0	0	0	0	0	0	0	0	0	0
ENSMUSG00000017688.10	Hnf4g	1	0	1	0	0	0	0	0	0	0	0	0	0	0	0	0	0	0	0	0	0	0	0	0	0	0	0	0	0	0	0	0	0	0	0	0	0	0	0	0	0	0	0	0	0	0	0	0
ENSMUSG00000017692.8	Rhbdl3	0	1	1	1	1	1	1	1	1	1	1	1	0	0	0	0	0	0	0	0	0	0	1	1	1	1	1	0	1	1	0	0	0	0	0	0	0	0	1	1	1	1	1	1	0	1	1	0
ENSMUSG00000017697.3	Ada	0	1	1	1	1	1	1	1	1	0	0	1	0	1	1	0	0	1	0	0	0	0	1	1	1	1	1	1	1	0	1	0	1	1	1	0	0	0	0	0	0	0	0	1	0	0	1	0
ENSMUSG00000017707.9	Serinc3	0	0	0	0	0	0	0	0	0	0	0	0	0	0	0	0	0	0	0	0	0	0	0	0	0	0	0	0	0	0	0	0	0	0	0	0	0	0	0	0	0	0	0	0	0	0	0	0
ENSMUSG00000017713.9	Tha1	0	0	1	1	1	1	1	0	0	0	0	0	0	0	0	0	0	0	0	0	0	0	0	0	0	0	0	0	0	0	0	0	0	0	0	0	0	0	0	0	0	0	0	0	0	0	0	0
ENSMUSG00000017715.7	Pgs1	0	0	0	0	0	0	0	0	0	0	0	0	0	0	0	0	0	0	0	0	0	0	0	0	0	0	0	0	0	0	0	0	0	0	0	0	0	0	0	0	0	0	0	0	0	0	0	0
ENSMUSG00000017716.11	Birc5	0	0	0	0	0	0	0	0	0	0	0	0	0	0	0	0	0	0	0	0	0	0	0	0	0	0	0	0	0	0	0	0	0	0	0	0	0	0	0	0	0	0	0	0	0	0	0	0
ENSMUSG00000017718.11	Afmid	0	0	0	0	0	0	0	0	0	0	0	0	0	0	0	0	0	0	0	0	0	0	0	0	0	0	0	0	0	0	0	0	0	0	0	0	0	0	0	0	0	0	0	0	0	0	0	0
ENSMUSG00000017721.11	Pigt	0	0	0	0	0	0	0	0	0	0	0	0	0	0	0	0	0	0	0	0	0	0	0	0	0	0	0	0	0	0	0	0	0	0	0	0	0	0	0	0	0	0	0	0	0	0	0	0
ENSMUSG00000017723.7	Wfdc2	0	1	1	1	1	1	1	1	0	0	0	0	0	0	1	1	0	0	0	0	0	0	1	1	0	0	1	1	1	1	1	0	0	1	1	1	1	1	0	0	0	0	0	0	0	0	0	0
ENSMUSG00000017724.10	Etv4	1	1	1	1	1	1	1	1	1	1	1	1	1	1	1	0	1	1	1	1	1	0	1	1	1	0	1	0	1	1	1	0	1	1	1	1	1	0	1	1	0	1	0	0	0	0	0	0
ENSMUSG00000017734.11	Dbndd2	0	1	1	1	1	1	1	1	1	1	1	1	1	1	1	0	1	1	1	0	1	0	0	0	0	0	0	0	0	0	1	0	0	1	1	0	0	0	0	0	0	0	0	0	0	0	0	0
ENSMUSG00000017737.2	Mmp9	0	1	1	1	1	1	1	1	1	1	1	1	1	1	1	1	1	1	1	1	1	1	1	1	1	1	1	1	1	1	1	1	1	1	1	1	1	1	1	1	1	1	1	1	1	1	1	1
ENSMUSG00000017740.12	Slc12a5	0	1	1	1	1	1	1	1	1	1	1	1	1	1	1	0	1	1	1	1	0	1	1	1	1	1	1	1	1	1	1	0	1	1	1	0	0	0	1	1	1	1	1	1	1	1	1	1
ENSMUSG00000017747.9	Ghdc	0	0	0	0	0	0	0	0	0	0	0	0	0	0	0	0	0	0	0	0	0	0	0	0	0	0	0	0	0	0	0	0	0	0	0	0	0	0	0	0	0	0	0	0	0	0	0	0
ENSMUSG00000017754.9	Pltp	0	1	1	1	1	1	1	1	0	0	0	0	0	0	1	1	1	1	1	0	1	1	1	1	1	1	1	1	1	1	1	0	1	1	1	1	1	1	1	1	1	1	0	1	0	0	1	0
ENSMUSG00000017756.8	Slc12a7	0	0	0	0	0	0	0	0	0	0	0	0	0	0	0	0	0	0	0	0	0	0	0	0	0	0	0	0	0	0	0	0	0	0	0	0	0	0	0	0	0	0	0	0	0	0	0	0
ENSMUSG00000017760.11	Ctsa	0	0	0	0	0	0	0	0	0	0	0	0	0	0	0	0	0	0	0	0	0	0	0	0	0	0	0	0	0	0	0	0	0	0	0	0	0	0	0	0	0	0	0	0	0	0	0	0
ENSMUSG00000017764.2	Zswim1	0	0	0	0	0	0	0	0	0	0	0	0	0	0	0	0	0	0	0	0	0	0	0	0	0	0	0	0	0	0	0	0	0	0	0	0	0	0	0	0	0	0	0	0	0	0	0	0
ENSMUSG00000017765.12	Slc12a4	0	1	1	1	1	1	1	0	0	0	0	0	0	0	1	0	0	1	1	1	0	1	0	0	0	0	0	0	0	0	1	0	1	1	1	1	1	1	0	0	0	0	0	0	0	0	0	0
ENSMUSG00000017774.15	Myo1c	0	1	1	1	1	1	1	0	1	1	0	0	0	0	1	0	1	1	1	1	1	1	0	0	0	0	0	0	0	0	1	0	1	1	1	1	0	0	0	0	0	0	0	0	0	0	0	0
ENSMUSG00000017776.11	Crk	0	0	0	0	0	0	0	0	0	0	0	0	0	0	0	0	0	0	0	0	0	0	0	0	0	0	0	0	0	0	0	0	0	0	0	0	0	0	0	0	0	0	0	0	0	0	0	0
ENSMUSG00000017778.10	Cox7c	0	0	0	0	0	0	0	0	0	0	0	0	0	0	0	0	0	0	0	0	0	0	0	0	0	0	0	0	0	0	0	0	0	0	0	0	0	0	0	0	0	0	0	0	0	0	0	0
ENSMUSG00000017781.13	Pitpna	0	0	0	0	0	0	0	0	0	0	0	0	0	0	0	0	0	0	0	0	0	0	0	0	0	0	0	0	0	0	0	0	0	0	0	0	0	0	0	0	0	0	0	0	0	0	0	0
ENSMUSG00000017801.11	Mlx	0	0	0	0	0	0	0	0	0	0	0	0	0	0	0	0	0	0	0	0	0	0	0	0	0	0	0	0	0	0	0	0	0	0	0	0	0	0	0	0	0	0	0	0	0	0	0	0
ENSMUSG00000017802.10	Fam134c	0	0	0	0	0	0	0	0	0	0	0	0	0	0	0	0	0	0	0	0	0	0	0	0	0	0	0	0	0	0	0	0	0	0	0	0	0	0	0	0	0	0	0	0	0	0	0	0
ENSMUSG00000017817.7	Jph2	0	0	0	0	0	1	0	0	0	0	0	0	0	0	0	0	0	0	0	0	0	0	0	0	0	0	0	0	0	0	0	0	0	0	0	0	0	0	0	0	0	0	0	0	0	0	0	0
ENSMUSG00000017830.11	Dhx58	0	0	0	0	0	0	0	0	0	0	0	0	0	0	0	0	0	0	0	0	0	0	0	0	0	0	0	0	0	0	0	0	0	0	0	0	0	0	0	0	0	0	0	0	0	0	0	0
ENSMUSG00000017831.7	Rab5a	0	0	0	0	0	0	0	0	0	0	0	0	0	0	0	0	0	0	0	0	0	0	0	0	0	0	0	0	0	0	0	0	0	0	0	0	0	0	0	0	0	0	0	0	0	0	0	0
ENSMUSG00000017837.8	Nkiras2	0	0	0	0	0	0	0	0	0	0	0	0	0	0	0	0	0	0	0	0	0	0	0	0	0	0	0	0	0	0	0	0	0	0	0	0	0	0	0	0	0	0	0	0	0	0	0	0
ENSMUSG00000017843.9	Ppp2r5c	0	0	0	0	0	0	0	0	0	0	0	0	0	0	0	0	0	0	0	0	0	0	0	0	0	0	0	0	0	0	0	0	0	0	0	0	0	0	0	0	0	0	0	0	0	0	0	0
ENSMUSG00000017858.8	Ift52	0	0	0	0	0	0	0	0	0	0	0	0	0	0	0	0	0	0	0	0	0	0	0	0	0	0	0	0	0	0	0	0	0	0	0	0	0	0	0	0	0	0	0	0	0	0	0	0
ENSMUSG00000017861.7	Mybl2	1	0	0	0	0	0	0	0	0	0	0	0	0	0	0	0	0	0	0	0	0	0	0	0	0	0	0	0	0	0	0	0	0	0	0	0	0	0	0	0	0	0	0	0	0	0	0	0
ENSMUSG00000017868.12	Sgk2	0	0	1	1	0	0	0	0	0	0	0	0	0	0	0	0	0	0	0	0	0	0	1	0	0	1	0	0	0	0	1	0	0	0	1	0	0	0	0	0	0	0	0	0	0	0	0	0
ENSMUSG00000017897.14	Eya2	0	1	1	1	1	1	1	1	0	0	0	0	0	0	1	1	0	1	1	1	1	1	1	1	1	1	1	1	1	1	1	0	1	0	0	0	0	0	1	1	1	0	1	1	1	0	1	1
ENSMUSG00000017929.9	B4galt5	0	0	0	0	1	1	1	0	0	0	0	0	0	0	0	0	0	0	0	0	0	0	0	0	0	0	0	0	0	0	0	0	0	0	0	0	0	0	0	0	0	0	0	0	0	0	0	0
ENSMUSG00000017943.11	Gdap1l1	0	1	1	1	1	1	1	1	1	1	1	1	1	1	0	0	0	0	0	0	0	0	1	1	1	1	1	1	1	1	0	0	0	0	0	0	0	0	1	1	0	1	1	1	0	1	1	1
ENSMUSG00000017950.12	Hnf4a	1	0	0	0	0	0	0	0	0	0	0	0	0	0	0	0	0	0	0	0	0	0	0	0	0	0	0	0	0	0	0	0	0	0	0	0	0	0	0	0	0	0	0	0	0	0	0	0
ENSMUSG00000017969.9	Ptgis	0	1	1	1	1	1	1	1	1	0	0	1	0	1	1	0	0	1	1	0	0	0	0	0	0	0	0	0	0	0	1	0	1	1	0	0	1	1	1	1	0	0	1	0	0	0	0	0
ENSMUSG00000017978.14	Cadps2	0	1	1	1	1	1	1	1	1	1	1	1	1	1	1	0	1	1	1	0	0	0	1	0	1	0	0	0	0	1	1	0	1	1	1	0	0	0	1	0	1	1	1	0	0	0	0	0
ENSMUSG00000017999.12	Ddx27	0	0	0	0	0	0	0	0	0	0	0	0	0	0	0	0	0	0	0	0	0	0	0	0	0	0	0	0	0	0	0	0	0	0	0	0	0	0	0	0	0	0	0	0	0	0	0	0
ENSMUSG00000018001.14	Cyth3	0	0	0	0	0	0	0	0	0	0	0	0	0	0	0	0	0	0	0	0	0	0	0	0	0	0	0	0	0	0	0	0	0	0	0	0	0	0	0	0	0	0	0	0	0	0	0	0
ENSMUSG00000018008.7	Cyth4	0	0	0	0	0	0	0	0	0	0	0	0	0	0	0	0	0	0	0	0	0	0	0	0	0	0	0	0	0	0	0	0	0	0	0	0	0	0	0	0	0	0	0	0	0	0	0	0
ENSMUSG00000018012.7	Rac3	0	0	1	1	0	1	0	0	0	0	0	0	0	0	0	0	0	0	0	0	0	0	1	0	0	0	1	0	0	0	0	0	0	0	0	0	0	0	0	0	0	0	0	0	0	0	0	0
ENSMUSG00000018040.5	Rrp7a	0	0	0	0	0	0	0	0	0	0	0	0	0	0	0	0	0	0	0	0	0	0	0	0	0	0	0	0	0	0	0	0	0	0	0	0	0	0	0	0	0	0	0	0	0	0	0	0
ENSMUSG00000018042.13	Cyb5r3	0	0	0	0	0	0	0	0	0	0	0	0	0	0	0	0	0	0	0	0	0	0	0	0	0	0	0	0	0	0	0	0	0	0	0	0	0	0	0	0	0	0	0	0	0	0	0	0
ENSMUSG00000018068.9	Ints2	0	0	0	0	0	0	0	0	0	0	0	0	0	0	0	0	0	0	0	0	0	0	0	0	0	0	0	0	0	0	0	0	0	0	0	0	0	0	0	0	0	0	0	0	0	0	0	0
ENSMUSG00000018076.9	Med13l	0	0	0	0	0	0	0	0	0	0	0	0	0	0	0	0	0	0	0	0	0	0	0	0	0	0	0	0	0	0	0	0	0	0	0	0	0	0	0	0	0	0	0	0	0	0	0	0
ENSMUSG00000018102.4	Hist1h2bc	0	0	0	0	0	0	0	0	0	0	0	0	0	0	0	0	0	0	0	0	0	0	0	0	0	0	0	0	0	0	0	0	0	0	0	0	0	0	0	0	0	0	0	0	0	0	0	0
ENSMUSG00000018126.11	Baiap2l2	0	1	1	1	1	1	1	1	1	1	1	0	1	0	1	0	1	1	1	1	1	1	1	1	1	1	1	1	1	0	1	0	1	1	1	1	1	1	1	0	1	0	0	1	0	1	1	0
ENSMUSG00000018143.6	Mafk	1	0	0	0	0	0	0	0	0	0	0	0	0	0	0	0	0	0	0	0	0	0	0	0	0	0	0	0	0	0	0	0	0	0	0	0	0	0	0	0	0	0	0	0	0	0	0	0
ENSMUSG00000018160.11	Med1	0	0	0	0	0	0	0	0	0	0	0	0	0	0	0	0	0	0	0	0	0	0	0	0	0	0	0	0	0	0	0	0	0	0	0	0	0	0	0	0	0	0	0	0	0	0	0	0
ENSMUSG00000018166.8	Erbb3	0	0	1	1	1	1	1	0	0	0	0	0	0	0	1	0	0	0	1	0	0	0	0	0	0	0	0	0	0	0	1	0	0	1	1	0	0	1	0	0	0	0	0	0	0	0	0	0
ENSMUSG00000018167.6	Stard3	0	0	0	0	0	0	0	0	0	0	0	0	0	0	0	0	0	0	0	0	0	0	0	0	0	0	0	0	0	0	0	0	0	0	0	0	0	0	0	0	0	0	0	0	0	0	0	0
ENSMUSG00000018168.8	Ikzf3	0	1	1	1	1	1	1	1	1	1	1	1	1	1	1	1	1	1	1	1	1	1	1	1	1	1	1	1	1	1	1	1	1	1	1	1	1	1	1	1	1	1	1	1	1	1	1	0
ENSMUSG00000018169.8	Mfng	0	0	1	0	0	0	0	0	0	0	0	0	0	0	0	0	0	0	0	0	0	0	0	0	0	0	0	0	0	0	0	0	0	0	0	0	0	0	0	0	0	0	0	0	0	0	0	0
ENSMUSG00000018171.5	Vmp1	0	0	0	0	0	0	0	0	0	0	0	0	0	0	0	0	0	0	0	0	0	0	0	0	0	0	0	0	0	0	0	0	0	0	0	0	0	0	0	0	0	0	0	0	0	0	0	0
ENSMUSG00000018189.8	Uchl5	0	0	0	0	0	0	0	0	0	0	0	0	0	0	0	0	0	0	0	0	0	0	0	0	0	0	0	0	0	0	0	0	0	0	0	0	0	0	0	0	0	0	0	0	0	0	0	0
ENSMUSG00000018196.14	Glrx2	0	0	0	0	0	0	0	0	0	0	0	0	0	0	0	0	0	0	0	0	0	0	0	0	0	0	0	0	0	0	0	0	0	0	0	0	0	0	0	0	0	0	0	0	0	0	0	0
ENSMUSG00000018199.8	Trove2	0	0	0	0	0	0	0	0	0	0	0	0	0	0	0	0	0	0	0	0	0	0	0	0	0	0	0	0	0	0	0	0	0	0	0	0	0	0	0	0	0	0	0	0	0	0	0	0
ENSMUSG00000018209.11	Stk4	0	0	0	0	0	0	0	0	0	0	0	0	0	0	0	0	0	0	0	0	0	0	0	0	0	0	0	0	0	0	0	0	0	0	0	0	0	0	0	0	0	0	0	0	0	0	0	0
ENSMUSG00000018211.9	Wfdc15b	0	0	0	0	0	0	0	0	0	0	0	0	0	0	0	0	0	0	0	0	0	0	0	0	0	0	0	0	0	0	0	0	0	0	0	0	0	0	0	0	0	0	0	0	0	0	0	0
ENSMUSG00000018217.8	Pmp22	0	1	1	1	1	1	1	1	0	0	0	0	0	0	1	0	1	1	1	1	1	1	0	0	0	0	0	0	0	0	1	0	1	1	1	1	1	0	0	0	0	0	0	1	0	0	1	0
ENSMUSG00000018238.6	Gdf9	0	0	0	0	0	0	0	0	0	0	0	0	0	0	0	0	0	0	0	0	0	0	0	0	0	0	0	0	0	0	0	0	0	0	0	0	0	0	0	0	0	0	0	0	0	0	0	0
ENSMUSG00000018239.5	Zcchc10	0	0	0	0	0	0	0	0	0	0	0	0	0	0	0	0	0	0	0	0	0	0	0	0	0	0	0	0	0	0	0	0	0	0	0	0	0	0	0	0	0	0	0	0	0	0	0	0
ENSMUSG00000018263.8	Tbx5	1	1	1	1	1	1	1	1	1	1	1	1	1	1	0	0	0	0	0	0	0	0	0	0	0	0	0	0	0	0	0	0	0	0	0	0	0	0	1	0	1	0	0	0	0	0	0	0
ENSMUSG00000018286.6	Psmb6	0	0	0	0	0	0	0	0	0	0	0	0	0	0	0	0	0	0	0	0	0	0	0	0	0	0	0	0	0	0	0	0	0	0	0	0	0	0	0	0	0	0	0	0	0	0	0	0
ENSMUSG00000018287.8	Spag7	0	0	0	0	0	0	0	0	0	0	0	0	0	0	0	0	0	0	0	0	0	0	0	0	0	0	0	0	0	0	0	0	0	0	0	0	0	0	0	0	0	0	0	0	0	0	0	0
ENSMUSG00000018293.4	Pfn1	0	0	0	0	0	0	0	0	0	0	0	0	0	0	0	0	0	0	0	0	0	0	0	0	0	0	0	0	0	0	0	0	0	0	0	0	0	0	0	0	0	0	0	0	0	0	0	0
ENSMUSG00000018322.6	Tomm34	0	0	0	0	0	0	0	0	0	0	0	0	0	0	0	0	0	0	0	0	0	0	0	0	0	0	0	0	0	0	0	0	0	0	0	0	0	0	0	0	0	0	0	0	0	0	0	0
ENSMUSG00000018326.5	Ywhab	0	0	0	0	0	0	0	0	0	0	0	0	0	0	0	0	0	0	0	0	0	0	0	0	0	0	0	0	0	0	0	0	0	0	0	0	0	0	0	0	0	0	0	0	0	0	0	0
ENSMUSG00000018334.12	Ksr1	0	0	0	0	0	0	0	0	0	0	0	0	0	0	0	0	0	0	0	0	0	0	0	0	0	0	0	0	0	0	0	0	0	0	0	0	0	0	0	0	0	0	0	0	0	0	0	0
ENSMUSG00000018339.7	Gpx3	0	0	0	0	0	0	0	0	0	0	0	0	0	0	0	0	0	0	0	0	0	0	0	0	0	0	0	0	0	0	0	0	0	0	0	0	0	0	0	0	0	0	0	0	0	0	0	0
ENSMUSG00000018340.9	Anxa6	0	0	1	0	0	0	0	0	0	0	0	0	0	0	0	0	0	0	0	0	0	0	0	0	0	0	0	0	0	0	0	0	0	0	0	0	0	0	0	0	0	0	0	0	0	0	0	0
ENSMUSG00000018341.8	Il12rb2	0	1	1	1	1	1	1	1	1	1	1	1	1	1	1	0	0	1	1	0	1	0	1	0	1	1	1	0	0	0	1	0	1	1	1	0	1	0	1	1	1	1	1	1	0	1	1	1
ENSMUSG00000018347.12	Zkscan6	0	0	0	0	0	0	0	0	0	0	0	0	0	0	0	0	0	0	0	0	0	0	0	0	0	0	0	0	0	0	0	0	0	0	0	0	0	0	0	0	0	0	0	0	0	0	0	0
ENSMUSG00000018362.10	Kpna2	0	0	0	0	0	0	0	0	0	0	0	0	0	0	0	0	0	0	0	0	0	0	0	0	0	0	0	0	0	0	0	0	0	0	0	0	0	0	0	0	0	0	0	0	0	0	0	0
ENSMUSG00000018363.12	Smurf2	0	0	0	0	0	0	0	0	0	0	0	0	0	0	0	0	0	0	0	0	0	0	0	0	0	0	0	0	0	0	0	0	0	0	0	0	0	0	0	0	0	0	0	0	0	0	0	0
ENSMUSG00000018372.9	Cep95	0	0	0	0	0	0	0	0	0	0	0	0	0	0	0	0	0	0	0	0	0	0	0	0	0	0	0	0	0	0	0	0	0	0	0	0	0	0	0	0	0	0	0	0	0	0	0	0
ENSMUSG00000018377.6	Vezf1	0	0	0	0	0	0	0	0	0	0	0	0	0	0	0	0	0	0	0	0	0	0	0	0	0	0	0	0	0	0	0	0	0	0	0	0	0	0	0	0	0	0	0	0	0	0	0	0
ENSMUSG00000018378.9	Cuedc1	0	1	1	1	1	1	1	1	0	0	0	0	0	0	0	0	0	0	0	0	0	0	0	0	0	0	0	0	0	0	0	0	0	0	0	0	0	0	0	0	0	0	0	0	0	0	0	0
ENSMUSG00000018379.13	Srsf1	0	0	0	0	0	0	0	0	0	0	0	0	0	0	0	0	0	0	0	0	0	0	0	0	0	0	0	0	0	0	0	0	0	0	0	0	0	0	0	0	0	0	0	0	0	0	0	0
ENSMUSG00000018381.11	Abi3	0	1	1	1	1	1	1	0	1	1	1	1	1	1	1	0	1	1	0	0	0	0	0	0	0	0	0	0	0	0	1	0	1	1	1	0	0	1	0	0	0	0	0	1	0	1	1	0
ENSMUSG00000018387.8	Shroom1	0	1	1	1	1	1	1	1	1	1	1	1	1	1	1	1	1	1	1	1	1	1	1	1	1	1	1	1	1	1	1	0	1	1	1	1	1	1	1	1	1	1	1	1	1	1	1	1
ENSMUSG00000018395.15	Kif3a	0	0	0	0	0	0	0	0	0	0	0	0	0	0	0	0	0	0	0	0	0	0	0	0	0	0	0	0	0	0	0	0	0	0	0	0	0	0	0	0	0	0	0	0	0	0	0	0
ENSMUSG00000018398.14	42620	0	1	0	0	0	0	0	0	0	0	0	0	0	0	0	0	0	0	0	0	0	0	0	0	0	0	0	0	0	0	1	0	1	0	0	0	0	0	0	0	0	0	0	0	0	0	0	0
ENSMUSG00000018401.13	Mtmr4	0	0	0	0	0	0	0	0	0	0	0	0	0	0	0	0	0	0	0	0	0	0	0	0	0	0	0	0	0	0	0	0	0	0	0	0	0	0	0	0	0	0	0	0	0	0	0	0
ENSMUSG00000018405.7	Mrm1	0	0	0	0	0	0	0	0	0	0	0	0	0	0	0	0	0	0	0	0	0	0	0	0	0	0	0	0	0	0	0	0	0	0	0	0	0	0	0	0	0	0	0	0	0	0	0	0
ENSMUSG00000018411.13	Mapt	0	1	1	1	1	1	1	1	1	0	0	1	0	0	0	0	0	0	0	0	0	0	0	0	0	0	0	0	0	0	0	0	0	0	0	0	0	0	0	0	0	0	0	0	0	0	0	0
ENSMUSG00000018412.12	Kansl1	0	0	0	0	0	0	0	0	0	0	0	0	0	0	0	0	0	0	0	0	0	0	0	0	0	0	0	0	0	0	0	0	0	0	0	0	0	0	0	0	0	0	0	0	0	0	0	0
ENSMUSG00000018415.10	Gid4	0	0	0	0	0	0	0	0	0	0	0	0	0	0	0	0	0	0	0	0	0	0	0	0	0	0	0	0	0	0	0	0	0	0	0	0	0	0	0	0	0	0	0	0	0	0	0	0
ENSMUSG00000018417.10	Myo1b	0	0	1	1	1	1	1	0	0	0	0	0	0	0	0	0	0	0	0	0	0	0	0	0	0	0	0	0	0	0	0	0	0	0	0	0	0	0	0	0	0	0	0	0	0	0	0	0
ENSMUSG00000018425.14	Dhx40	0	0	0	0	0	0	0	0	0	0	0	0	0	0	0	0	0	0	0	0	0	0	0	0	0	0	0	0	0	0	0	0	0	0	0	0	0	0	0	0	0	0	0	0	0	0	0	0
ENSMUSG00000018427.7	Ypel2	0	0	0	0	0	0	0	0	0	0	0	0	0	0	0	0	0	0	0	0	0	0	0	0	0	0	0	0	0	0	0	0	0	0	0	0	0	0	0	0	0	0	0	0	0	0	0	0
ENSMUSG00000018428.11	Akap1	0	0	0	0	0	0	0	0	0	0	0	0	0	0	0	0	0	0	0	0	0	0	0	0	0	0	0	0	0	0	0	0	0	0	0	0	0	0	0	0	0	0	0	0	0	0	0	0
ENSMUSG00000018433.10	Nol11	0	0	0	0	0	0	0	0	0	0	0	0	0	0	0	0	0	0	0	0	0	0	0	0	0	0	0	0	0	0	0	0	0	0	0	0	0	0	0	0	0	0	0	0	0	0	0	0
ENSMUSG00000018442.9	Derl2	0	0	0	0	0	0	0	0	0	0	0	0	0	0	0	0	0	0	0	0	0	0	0	0	0	0	0	0	0	0	0	0	0	0	0	0	0	0	0	0	0	0	0	0	0	0	0	0
ENSMUSG00000018446.8	C1qbp	0	0	0	0	0	0	0	0	0	0	0	0	0	0	0	0	0	0	0	0	0	0	0	0	0	0	0	0	0	0	0	0	0	0	0	0	0	0	0	0	0	0	0	0	0	0	0	0
ENSMUSG00000018449.8	Rpain	0	0	0	0	0	0	0	0	0	0	0	0	0	0	0	0	0	0	0	0	0	0	0	0	0	0	0	0	0	0	0	0	0	0	0	0	0	0	0	0	0	0	0	0	0	0	0	0
ENSMUSG00000018451.6	6330403K07Rik	0	0	1	1	1	1	1	1	0	0	0	0	0	0	0	0	0	0	0	0	0	0	0	0	0	0	0	0	0	0	0	0	0	0	0	0	0	0	0	0	0	0	0	0	0	0	0	0
ENSMUSG00000018459.11	Slc13a3	0	1	1	1	1	1	1	1	1	0	1	1	1	1	1	0	1	1	1	1	1	1	1	1	1	1	1	1	1	1	1	0	1	1	1	1	1	1	1	1	1	1	1	1	0	1	1	1
ENSMUSG00000018470.4	Kcnab3	0	0	0	0	0	0	0	0	0	0	0	0	0	0	0	0	0	0	0	0	0	0	0	0	0	0	0	0	0	0	0	0	0	0	0	0	0	0	0	0	0	0	0	0	0	0	0	0
ENSMUSG00000018474.13	Chd3	0	0	0	0	1	0	0	0	0	0	0	0	0	0	0	0	0	0	0	0	0	0	0	0	0	0	0	0	0	0	0	0	0	0	0	0	0	0	0	0	0	0	0	0	0	0	0	0
ENSMUSG00000018476.7	Kdm6b	0	0	0	0	0	0	0	0	0	0	0	0	0	0	0	0	0	0	0	0	0	0	0	0	0	0	0	0	0	0	0	0	0	0	0	0	0	0	0	0	0	0	0	0	0	0	0	0
ENSMUSG00000018479.8	1700125H20Rik	0	0	0	0	0	0	0	0	0	0	0	0	0	0	0	0	0	0	0	0	0	0	0	0	0	0	0	0	0	0	0	0	0	0	0	0	0	0	0	0	0	0	0	0	0	0	0	0
ENSMUSG00000018481.9	Appbp2	0	0	0	0	0	0	0	0	0	0	0	0	0	0	0	0	0	0	0	0	0	0	0	0	0	0	0	0	0	0	0	0	0	0	0	0	0	0	0	0	0	0	0	0	0	0	0	0
ENSMUSG00000018486.2	Wnt9b	0	1	1	1	1	1	1	1	1	0	1	0	1	1	1	1	1	1	1	1	1	1	1	1	1	1	1	1	1	1	1	1	1	1	1	1	1	1	1	1	1	1	1	1	0	0	1	1
ENSMUSG00000018500.2	Adora2b	0	1	1	1	1	1	1	1	0	0	0	0	0	0	1	1	1	1	1	1	1	1	1	1	1	0	1	0	1	1	1	0	1	1	0	1	0	0	0	0	0	0	0	1	0	1	0	1
ENSMUSG00000018501.13	Ncor1	0	0	0	0	0	0	0	0	0	0	0	0	0	0	0	0	0	0	0	0	0	0	0	0	0	0	0	0	0	0	0	0	0	0	0	0	0	0	0	0	0	0	0	0	0	0	0	0
ENSMUSG00000018507.12	Trpv2	0	0	1	0	0	0	0	0	0	0	0	0	0	0	1	0	0	1	0	0	0	0	0	0	0	0	0	0	0	0	0	0	0	0	0	0	0	0	0	0	0	0	0	0	0	0	0	0
ENSMUSG00000018509.4	Cenpv	0	0	0	0	0	1	0	0	0	0	0	0	0	0	0	0	0	0	0	0	0	0	0	0	0	0	0	0	0	0	0	0	0	0	0	0	0	0	0	0	0	0	0	0	0	0	0	0
ENSMUSG00000018537.12	Pcgf2	0	0	0	0	1	0	1	0	0	0	0	0	0	0	0	0	0	0	0	0	0	0	0	0	0	0	0	0	0	0	0	0	0	0	0	0	0	0	0	0	0	0	0	0	0	0	0	0
ENSMUSG00000018541.6	Cwc25	0	0	0	0	0	0	0	0	0	0	0	0	0	0	0	0	0	0	0	0	0	0	0	0	0	0	0	0	0	0	0	0	0	0	0	0	0	0	0	0	0	0	0	0	0	0	0	0
ENSMUSG00000018547.8	Pip4k2b	0	0	0	0	0	0	0	0	0	0	0	0	0	0	0	0	0	0	0	0	0	0	0	0	0	0	0	0	0	0	0	0	0	0	0	0	0	0	0	0	0	0	0	0	0	0	0	0
ENSMUSG00000018548.11	Trim37	0	0	0	0	0	0	0	0	0	0	0	0	0	0	0	0	0	0	0	0	0	0	0	0	0	0	0	0	0	0	0	0	0	0	0	0	0	0	0	0	0	0	0	0	0	0	0	0
ENSMUSG00000018554.9	Ybx2	0	1	1	1	1	0	1	1	0	0	0	0	0	0	1	0	1	0	0	0	0	0	0	0	0	0	0	0	0	0	1	0	0	1	1	0	0	0	1	1	0	0	0	0	0	0	0	0
ENSMUSG00000018559.12	Ctdnep1	0	0	0	0	0	0	0	0	0	0	0	0	0	0	0	0	0	0	0	0	0	0	0	0	0	0	0	0	0	0	0	0	0	0	0	0	0	0	0	0	0	0	0	0	0	0	0	0
ENSMUSG00000018565.13	Elp5	0	0	0	0	0	0	0	0	0	0	0	0	0	0	0	0	0	0	0	0	0	0	0	0	0	0	0	0	0	0	0	0	0	0	0	0	0	0	0	0	0	0	0	0	0	0	0	0
ENSMUSG00000018566.10	Slc2a4	0	0	0	0	0	0	1	1	0	0	0	0	0	0	0	0	0	0	0	0	0	0	0	0	0	0	0	0	0	0	0	0	0	0	0	0	0	0	0	0	0	0	0	0	0	0	0	0
ENSMUSG00000018567.10	Gabarap	0	0	0	0	0	0	0	0	0	0	0	0	0	0	0	0	0	0	0	0	0	0	0	0	0	0	0	0	0	0	0	0	0	0	0	0	0	0	0	0	0	0	0	0	0	0	0	0
ENSMUSG00000018569.8	Cldn7	0	1	1	1	1	1	1	1	1	1	1	1	1	1	1	1	0	1	0	1	1	1	1	0	1	1	1	1	1	1	1	1	0	1	1	1	1	1	0	0	0	0	0	0	0	0	0	0
ENSMUSG00000018570.13	2810408A11Rik	0	0	0	0	0	0	0	0	0	0	0	0	0	0	0	0	0	0	0	0	0	0	0	0	0	0	0	0	0	0	0	0	0	0	0	0	0	0	0	0	0	0	0	0	0	0	0	0
ENSMUSG00000018572.6	Phf23	0	0	0	0	0	0	0	0	0	0	0	0	0	0	0	0	0	0	0	0	0	0	0	0	0	0	0	0	0	0	0	0	0	0	0	0	0	0	0	0	0	0	0	0	0	0	0	0
ENSMUSG00000018574.10	Acadvl	0	0	0	0	0	0	0	0	0	0	0	0	0	0	0	0	0	0	0	0	0	0	0	0	0	0	0	0	0	0	0	0	0	0	0	0	0	0	0	0	0	0	0	0	0	0	0	0
ENSMUSG00000018581.11	Dnah11	0	1	1	1	1	1	1	1	1	1	0	1	1	1	1	0	0	1	1	1	0	1	1	1	1	1	1	1	1	1	1	0	1	1	1	1	1	1	1	0	1	1	0	1	1	1	1	1
ENSMUSG00000018583.5	G3bp1	0	0	0	0	0	0	0	0	0	0	0	0	0	0	0	0	0	0	0	0	0	0	0	0	0	0	0	0	0	0	0	0	0	0	0	0	0	0	0	0	0	0	0	0	0	0	0	0
ENSMUSG00000018585.9	Atox1	0	0	0	0	0	0	0	0	0	0	0	0	0	0	0	0	0	0	0	0	0	0	0	0	0	0	0	0	0	0	0	0	0	0	0	0	0	0	0	0	0	0	0	0	0	0	0	0
ENSMUSG00000018589.8	Glra2	0	0	0	1	0	1	1	0	1	0	0	1	0	0	0	0	0	0	0	0	0	0	0	0	0	0	0	0	0	0	0	0	0	0	0	0	0	0	0	0	0	0	0	1	0	0	1	1
ENSMUSG00000018593.8	Sparc	0	0	0	0	0	0	0	0	0	0	0	0	0	0	0	0	0	0	0	0	0	0	0	0	0	0	0	0	0	0	0	0	0	0	0	0	0	0	0	0	0	0	0	0	0	0	0	0
ENSMUSG00000018599.5	Mief2	0	0	0	0	0	0	0	0	0	0	0	0	0	0	0	0	0	0	0	0	0	0	0	0	0	0	0	0	0	0	0	0	0	0	0	0	0	0	0	0	0	0	0	0	0	0	0	0
ENSMUSG00000018604.14	Tbx3	0	1	1	1	1	1	1	1	1	1	0	0	0	1	1	1	1	1	1	1	1	1	1	1	1	1	1	1	1	1	1	1	1	1	1	1	1	1	0	0	0	0	0	1	1	0	1	0
ENSMUSG00000018623.9	Mmp7	0	0	0	0	0	0	0	0	0	0	0	0	0	0	0	0	0	0	0	0	0	0	0	0	0	0	0	0	0	0	0	0	0	0	0	0	0	0	0	0	0	0	0	0	0	0	0	0
ENSMUSG00000018634.10	Crhr1	0	1	1	1	1	1	1	1	1	1	1	1	1	1	1	0	1	1	1	1	1	1	1	1	1	1	1	1	1	1	1	0	1	1	1	0	0	0	1	1	1	1	1	1	1	1	1	1
ENSMUSG00000018648.11	Dusp14	0	1	1	1	1	1	1	1	0	0	0	0	0	0	0	0	0	0	0	0	0	0	1	1	0	0	1	0	0	0	1	0	0	1	0	1	0	1	0	0	0	0	0	0	0	0	0	0
ENSMUSG00000018651.10	Tada2a	0	0	0	0	0	0	0	0	0	0	0	0	0	0	0	0	0	0	0	0	0	0	0	0	0	0	0	0	0	0	0	0	0	0	0	0	0	0	0	0	0	0	0	0	0	0	0	0
ENSMUSG00000018654.13	Ikzf1	1	1	1	1	1	1	1	1	1	1	1	1	1	1	1	1	1	1	1	1	1	1	1	1	0	1	0	1	1	1	1	1	1	1	1	1	1	1	1	1	1	1	1	1	1	1	1	1
ENSMUSG00000018659.8	Pnpo	0	0	1	0	0	0	0	0	0	0	0	0	0	0	1	0	0	1	0	0	0	0	0	0	0	0	0	0	0	0	0	0	0	0	0	0	0	0	0	0	0	0	0	0	0	0	0	0
ENSMUSG00000018661.13	Cog1	0	0	0	0	0	0	0	0	0	0	0	0	0	0	0	0	0	0	0	0	0	0	0	0	0	0	0	0	0	0	0	0	0	0	0	0	0	0	0	0	0	0	0	0	0	0	0	0
ENSMUSG00000018666.9	Cbx1	0	0	0	0	0	0	0	0	0	0	0	0	0	0	0	0	0	0	0	0	0	0	0	0	0	0	0	0	0	0	0	0	0	0	0	0	0	0	0	0	0	0	0	0	0	0	0	0
ENSMUSG00000018669.10	Cdk5rap3	0	0	0	0	0	0	0	0	0	0	0	0	0	0	0	0	0	0	0	0	0	0	0	0	0	0	0	0	0	0	0	0	0	0	0	0	0	0	0	0	0	0	0	0	0	0	0	0
ENSMUSG00000018672.11	Copz2	0	0	1	1	1	1	1	1	0	0	0	0	0	0	1	1	0	1	1	1	1	1	0	0	0	0	0	0	0	0	0	0	0	0	0	0	0	0	0	0	0	0	0	0	0	0	0	0
ENSMUSG00000018677.5	Slc25a39	0	0	0	0	0	0	0	0	0	0	0	0	0	0	0	0	0	0	0	0	0	0	0	0	0	0	0	0	0	0	0	0	0	0	0	0	0	0	0	0	0	0	0	0	0	0	0	0
ENSMUSG00000018678.8	Sp2	1	0	0	1	0	0	0	0	0	0	0	0	0	0	0	0	0	0	0	0	0	0	1	0	0	0	1	0	0	0	1	0	0	0	1	0	0	0	0	0	0	0	0	0	0	0	0	0
ENSMUSG00000018697.10	Aatf	0	0	0	0	0	0	0	0	0	0	0	0	0	0	0	0	0	0	0	0	0	0	0	0	0	0	0	0	0	0	0	0	0	0	0	0	0	0	0	0	0	0	0	0	0	0	0	0
ENSMUSG00000018698.11	Lhx1	1	1	1	1	1	1	1	1	1	1	1	1	1	1	1	1	1	0	1	1	1	0	1	1	1	1	1	1	1	1	1	0	1	0	0	0	0	0	1	1	1	1	1	1	0	1	1	0
ENSMUSG00000018707.9	Dync1h1	0	0	0	0	0	0	0	0	0	0	0	0	0	0	0	0	0	0	0	0	0	0	0	0	0	0	0	0	0	0	0	0	0	0	0	0	0	0	0	0	0	0	0	0	0	0	0	0
ENSMUSG00000018727.15	Cpsf4l	0	1	0	0	0	0	0	0	0	0	0	0	0	0	0	0	0	0	0	0	0	0	0	0	0	0	0	0	0	0	0	0	0	0	0	0	0	0	0	0	0	0	0	0	0	0	0	0
ENSMUSG00000018733.6	Pex12	0	0	0	0	0	0	0	0	0	0	0	0	0	0	0	0	0	0	0	0	0	0	0	0	0	0	0	0	0	0	0	0	0	0	0	0	0	0	0	0	0	0	0	0	0	0	0	0
ENSMUSG00000018736.10	Ndel1	0	0	0	0	0	0	0	0	0	0	0	0	0	0	0	0	0	0	0	0	0	0	0	0	0	0	0	0	0	0	0	0	0	0	0	0	0	0	0	0	0	0	0	0	0	0	0	0
ENSMUSG00000018740.10	Slc25a35	0	0	0	0	0	0	0	0	0	0	0	0	0	0	0	0	0	0	0	0	0	0	0	0	0	0	0	0	0	0	0	0	0	0	0	0	0	0	0	0	0	0	0	0	0	0	0	0
ENSMUSG00000018750.10	Zbtb4	0	0	0	0	0	0	0	0	0	0	0	0	0	0	0	0	0	0	0	0	0	0	0	0	0	0	0	0	0	0	0	0	0	0	0	0	0	0	0	0	0	0	0	0	0	0	0	0
ENSMUSG00000018752.15	Tnfsf12Tnfsf13	0	0	0	0	0	0	0	0	0	0	0	0	0	0	0	0	0	0	0	0	0	0	0	0	0	0	0	0	0	0	0	0	0	0	0	0	0	0	0	0	0	0	0	0	0	0	0	0
ENSMUSG00000018761.10	Mpdu1	0	0	0	0	0	0	0	0	0	0	0	0	0	0	0	0	0	0	0	0	0	0	0	0	0	0	0	0	0	0	0	0	0	0	0	0	0	0	0	0	0	0	0	0	0	0	0	0
ENSMUSG00000018765.5	Fxr2	0	0	0	0	0	0	0	0	0	0	0	0	0	0	0	0	0	0	0	0	0	0	0	0	0	0	0	0	0	0	0	0	0	0	0	0	0	0	0	0	0	0	0	0	0	0	0	0
ENSMUSG00000018770.5	Atp5g3	0	0	0	0	0	0	0	0	0	0	0	0	0	0	0	0	0	0	0	0	0	0	0	0	0	0	0	0	0	0	0	0	0	0	0	0	0	0	0	0	0	0	0	0	0	0	0	0
ENSMUSG00000018774.9	Cd68	0	0	0	0	0	0	0	0	0	0	0	0	0	0	0	0	0	0	0	0	0	0	0	0	0	0	0	0	0	0	0	0	0	0	0	0	0	0	0	0	0	0	0	0	0	0	0	0
ENSMUSG00000018796.8	Acsl1	0	0	0	0	0	0	0	0	0	0	0	0	0	0	0	0	0	0	0	0	0	0	0	0	0	0	0	0	0	0	0	0	0	0	0	0	0	0	0	0	0	0	0	0	0	0	0	0
ENSMUSG00000018800.10	Abca5	0	0	1	0	0	1	1	0	0	0	0	0	0	0	0	0	0	0	0	0	0	0	0	0	0	0	0	0	0	0	0	0	0	0	0	0	0	0	0	0	0	0	0	0	0	0	0	0
ENSMUSG00000018809.2	Smyd4	0	0	0	0	0	0	0	0	0	0	0	0	0	0	0	0	0	0	0	0	0	0	0	0	0	0	0	0	0	0	0	0	0	0	0	0	0	0	0	0	0	0	0	0	0	0	0	0
ENSMUSG00000018819.6	Lsp1	0	0	0	0	0	0	0	0	0	0	0	0	0	0	0	0	0	0	0	0	0	0	0	0	0	0	0	0	0	0	0	0	0	0	0	0	0	0	0	0	0	0	0	0	0	0	0	0
ENSMUSG00000018820.9	Zfyve27	0	0	0	0	0	0	0	0	0	0	0	0	0	0	0	0	0	0	0	0	0	0	0	0	0	0	0	0	0	0	0	0	0	0	0	0	0	0	0	0	0	0	0	0	0	0	0	0
ENSMUSG00000018821.3	Avpi1	0	0	0	0	0	0	0	0	0	0	0	0	0	0	0	0	0	0	0	0	0	0	0	0	0	0	0	0	0	0	0	0	0	0	0	0	0	0	0	0	0	0	0	0	0	0	0	0
ENSMUSG00000018822.7	Sfrp5	0	1	1	1	1	1	1	1	1	1	1	1	1	1	1	1	1	1	1	1	1	1	1	1	1	1	1	1	1	1	1	1	1	1	1	1	1	1	1	1	1	1	1	1	1	1	1	1
ENSMUSG00000018830.8	Myh11	0	1	1	1	1	1	1	1	1	0	0	1	0	0	1	0	1	1	0	0	0	0	1	1	1	1	1	1	1	1	1	0	1	1	0	0	0	0	0	0	0	0	0	0	0	0	0	0
ENSMUSG00000018841.13	Rad51d	0	0	0	0	0	0	0	0	0	0	0	0	0	0	0	0	0	0	0	0	0	0	0	0	0	0	0	0	0	0	0	0	0	0	0	0	0	0	0	0	0	0	0	0	0	0	0	0
ENSMUSG00000018845.10	Unc45b	0	1	1	1	1	1	0	1	1	0	1	1	1	1	1	0	0	1	1	0	1	0	0	0	0	0	0	0	0	0	1	0	0	1	1	0	0	0	1	1	0	1	0	0	0	0	0	0
ENSMUSG00000018846.8	Pank3	0	0	0	0	0	0	0	0	0	0	0	0	0	0	0	0	0	0	0	0	0	0	0	0	0	0	0	0	0	0	0	0	0	0	0	0	0	0	0	0	0	0	0	0	0	0	0	0
ENSMUSG00000018848.4	Rars	0	0	0	0	0	0	0	0	0	0	0	0	0	0	0	0	0	0	0	0	0	0	0	0	0	0	0	0	0	0	0	0	0	0	0	0	0	0	0	0	0	0	0	0	0	0	0	0
ENSMUSG00000018849.6	Wwc1	0	1	1	1	1	1	1	0	1	1	0	0	0	0	0	0	0	0	0	0	0	0	1	0	1	0	1	1	1	0	0	0	0	0	0	0	0	0	0	0	0	0	0	0	0	0	0	0
ENSMUSG00000018858.11	Ict1	0	0	0	0	0	0	0	0	0	0	0	0	0	0	0	0	0	0	0	0	0	0	0	0	0	0	0	0	0	0	0	0	0	0	0	0	0	0	0	0	0	0	0	0	0	0	0	0
ENSMUSG00000018861.4	Fdxr	0	0	1	1	0	0	0	0	1	0	1	0	0	0	0	0	0	0	0	0	0	0	1	0	0	0	1	0	0	0	0	0	0	0	0	0	0	0	0	0	0	0	0	0	0	0	0	0
ENSMUSG00000018862.7	Otop3	0	1	1	1	1	1	1	1	1	1	1	1	1	1	1	1	1	1	1	1	1	1	1	1	1	0	1	1	0	1	1	0	1	1	1	1	1	0	1	1	1	1	1	1	0	0	1	1
ENSMUSG00000018865.8	Sult4a1	0	1	1	1	1	1	1	1	1	1	1	1	1	1	1	0	1	1	0	0	0	0	1	1	1	1	1	1	1	1	1	0	1	1	0	0	0	0	1	1	1	1	1	1	1	1	1	1
ENSMUSG00000018882.8	Mrpl45	0	0	0	0	0	0	0	0	0	0	0	0	0	0	0	0	0	0	0	0	0	0	0	0	0	0	0	0	0	0	0	0	0	0	0	0	0	0	0	0	0	0	0	0	0	0	0	0
ENSMUSG00000018893.10	Mb	0	0	0	0	0	0	0	0	0	0	0	0	0	0	0	0	0	0	0	0	0	0	0	0	0	0	0	0	0	0	0	0	0	0	0	0	0	0	0	0	0	0	0	0	0	0	0	0
ENSMUSG00000018899.12	Irf1	1	1	1	1	1	0	0	0	0	0	0	0	0	0	0	0	0	0	0	0	0	0	0	0	0	0	0	0	0	0	0	0	0	0	0	0	0	0	0	0	0	0	0	0	0	0	0	0
ENSMUSG00000018900.7	Slc22a5	0	0	0	0	0	0	0	0	0	0	0	0	0	0	0	0	0	0	0	0	0	0	0	0	0	0	0	0	0	0	0	0	0	0	0	0	0	0	0	0	0	0	0	0	0	0	0	0
ENSMUSG00000018906.10	P4ha2	0	1	1	1	1	1	1	1	0	0	0	0	0	0	1	0	1	1	0	0	0	0	0	0	0	0	0	0	0	0	1	0	1	1	1	0	0	0	0	0	0	0	0	0	0	0	0	0
ENSMUSG00000018907.6	Alox12e	0	1	1	1	1	1	1	1	1	0	1	1	1	1	1	0	1	1	1	0	0	0	1	0	1	1	1	1	1	1	1	1	0	1	1	0	1	1	1	0	1	1	1	1	1	1	1	1
ENSMUSG00000018909.11	Arrb1	0	0	0	0	0	0	0	0	0	0	0	0	0	0	0	0	0	0	0	0	0	0	0	0	0	0	0	0	0	0	0	0	0	0	0	0	0	0	0	0	0	0	0	0	0	0	0	0
ENSMUSG00000018916.5	Csf2	0	0	0	0	0	0	0	0	0	0	0	0	0	0	0	0	0	0	0	0	0	0	0	0	0	0	0	0	0	0	0	0	0	0	0	0	0	0	0	0	0	0	0	0	0	0	0	0
ENSMUSG00000018919.6	Tm4sf5	0	0	1	1	1	1	1	0	0	0	0	0	0	0	1	0	0	1	1	0	0	0	1	0	0	1	1	1	1	1	1	0	0	0	1	0	0	1	1	0	1	0	0	1	0	0	1	0
ENSMUSG00000018920.7	Cxcl16	0	1	1	1	1	1	1	1	1	1	1	1	1	1	1	1	1	1	1	1	1	1	1	0	1	0	1	0	0	0	1	0	1	1	1	1	1	1	0	0	0	0	0	1	0	0	1	0
ENSMUSG00000018921.7	Pelp1	0	0	0	0	0	0	0	0	0	0	0	0	0	0	0	0	0	0	0	0	0	0	0	0	0	0	0	0	0	0	0	0	0	0	0	0	0	0	0	0	0	0	0	0	0	0	0	0
ENSMUSG00000018923.9	Med11	0	0	0	0	0	0	0	0	0	0	0	0	0	0	0	0	0	0	0	0	0	0	0	0	0	0	0	0	0	0	0	0	0	0	0	0	0	0	0	0	0	0	0	0	0	0	0	0
ENSMUSG00000018924.6	Alox15	0	1	1	1	1	1	1	1	1	1	1	1	1	1	1	1	1	1	1	1	1	1	1	1	1	1	1	1	1	1	1	1	1	1	1	1	1	1	1	1	1	1	1	1	1	1	1	1
ENSMUSG00000018927.3	Ccl6	0	0	0	0	0	0	0	0	0	0	0	0	0	0	0	0	0	0	0	0	0	0	0	0	0	0	0	0	0	0	0	0	0	0	0	0	0	0	0	0	0	0	0	0	0	0	0	0
ENSMUSG00000018930.3	Ccl4	0	0	0	0	0	0	0	0	0	0	0	0	0	0	0	0	0	0	0	0	0	0	0	0	0	0	0	0	0	0	0	0	0	0	0	0	0	0	0	0	0	0	0	0	0	0	0	0
ENSMUSG00000018931.3	Natd1	0	0	0	0	0	0	0	0	0	0	0	0	0	0	0	0	0	0	0	0	0	0	0	0	0	0	0	0	0	0	0	0	0	0	0	0	0	0	0	0	0	0	0	0	0	0	0	0
ENSMUSG00000018932.5	Map2k3	0	0	0	0	0	0	0	0	0	0	0	0	0	0	0	0	0	0	0	0	0	0	0	0	0	0	0	0	0	0	0	0	0	0	0	0	0	0	0	0	0	0	0	0	0	0	0	0
ENSMUSG00000018965.10	Ywhah	0	0	0	0	0	0	0	0	0	0	0	0	0	0	0	0	0	0	0	0	0	0	0	0	0	0	0	0	0	0	0	0	0	0	0	0	0	0	0	0	0	0	0	0	0	0	0	0
ENSMUSG00000018973.2	Hoxb1	0	1	1	1	1	1	1	1	1	0	0	0	1	0	0	0	0	0	0	0	0	0	1	0	1	1	1	1	1	1	1	0	1	1	1	1	1	1	1	1	1	1	1	1	0	1	1	1
ENSMUSG00000018974.3	Sart3	0	0	0	0	0	0	0	0	0	0	0	0	0	0	0	0	0	0	0	0	0	0	0	0	0	0	0	0	0	0	0	0	0	0	0	0	0	0	0	0	0	0	0	0	0	0	0	0
ENSMUSG00000018983.9	E2f2	1	0	0	0	0	0	0	0	0	0	0	0	0	0	0	0	0	0	0	0	0	0	0	0	0	0	0	0	0	0	0	0	0	0	0	0	0	0	0	0	0	0	0	0	0	0	0	0
ENSMUSG00000018986.9	Slfn3	0	0	0	0	0	0	0	0	0	0	0	0	0	0	0	0	0	0	0	0	0	0	0	0	0	0	0	0	0	0	0	0	0	0	0	0	0	0	0	0	0	0	0	0	0	0	0	0
ENSMUSG00000018995.8	Nars2	0	0	0	0	0	0	0	0	0	0	0	0	0	0	0	0	0	0	0	0	0	0	0	0	0	0	0	0	0	0	0	0	0	0	0	0	0	0	0	0	0	0	0	0	0	0	0	0
ENSMUSG00000018999.10	Slc35b4	0	0	0	0	0	0	0	0	0	0	0	0	0	0	0	0	0	0	0	0	0	0	0	0	0	0	0	0	0	0	0	0	0	0	0	0	0	0	0	0	0	0	0	0	0	0	0	0
ENSMUSG00000019027.7	Dnah1	0	0	1	0	0	0	0	0	0	0	0	0	0	0	0	0	0	0	0	0	0	0	0	0	0	0	0	0	0	0	0	0	0	0	0	0	0	0	0	0	0	0	0	0	0	0	0	0
ENSMUSG00000019039.9	Dalrd3	0	0	0	0	0	0	0	0	0	0	0	0	0	0	0	0	0	0	0	0	0	0	0	0	0	0	0	0	0	0	0	0	0	0	0	0	0	0	0	0	0	0	0	0	0	0	0	0
ENSMUSG00000019054.9	Fis1	0	0	0	0	0	0	0	0	0	0	0	0	0	0	0	0	0	0	0	0	0	0	0	0	0	0	0	0	0	0	0	0	0	0	0	0	0	0	0	0	0	0	0	0	0	0	0	0
ENSMUSG00000019055.11	Plod1	0	0	0	1	0	0	0	0	0	0	0	0	0	0	0	0	0	0	0	0	0	0	0	0	0	0	0	0	0	0	0	0	0	0	0	0	0	0	0	0	0	0	0	0	0	0	0	0
ENSMUSG00000019066.9	Rab3d	0	0	1	0	0	0	0	0	1	0	1	0	0	0	0	0	0	0	0	0	0	0	0	0	0	0	0	0	0	0	0	0	0	0	0	0	0	0	0	0	0	0	0	0	0	0	0	0
ENSMUSG00000019080.7	Mfsd3	0	0	0	0	0	0	0	0	0	0	0	0	0	0	0	0	0	0	0	0	0	0	0	0	0	0	0	0	0	0	0	0	0	0	0	0	0	0	0	0	0	0	0	0	0	0	0	0
ENSMUSG00000019082.13	Slc25a22	0	0	0	0	0	0	0	0	0	0	0	0	0	0	0	0	0	0	0	0	0	0	0	0	0	0	0	0	0	0	0	0	0	0	0	0	0	0	0	0	0	0	0	0	0	0	0	0
ENSMUSG00000019087.9	Atp6ap1	0	0	0	0	0	0	0	0	0	0	0	0	0	0	0	0	0	0	0	0	0	0	0	0	0	0	0	0	0	0	0	0	0	0	0	0	0	0	0	0	0	0	0	0	0	0	0	0
ENSMUSG00000019088.9	Dnase1l1	0	0	0	0	0	0	0	0	0	0	0	0	0	0	0	0	0	0	0	0	0	0	0	0	0	0	0	0	0	0	0	0	0	0	0	0	0	0	0	0	0	0	0	0	0	0	0	0
ENSMUSG00000019102.6	Aldh3a1	0	0	0	0	0	0	0	0	0	0	0	0	0	0	0	0	0	0	0	0	0	0	0	0	0	0	0	0	0	0	0	0	0	0	0	0	0	0	0	0	0	0	0	0	0	0	0	0
ENSMUSG00000019122.8	Ccl9	0	0	0	0	0	0	0	0	0	0	0	0	0	0	0	0	0	0	0	0	0	0	0	0	0	0	0	0	0	0	0	0	0	0	0	0	0	0	0	0	0	0	0	0	0	0	0	0
ENSMUSG00000019124.6	Scrn1	0	1	1	1	1	1	1	1	0	0	0	0	0	0	0	0	0	0	0	0	0	0	0	0	0	0	0	0	0	0	0	0	0	0	0	0	0	0	0	0	0	0	0	0	0	0	0	0
ENSMUSG00000019132.6	BC005537	0	0	0	0	0	0	0	0	0	0	0	0	0	0	0	0	0	0	0	0	0	0	0	0	0	0	0	0	0	0	0	0	0	0	0	0	0	0	0	0	0	0	0	0	0	0	0	0
ENSMUSG00000019139.9	Isyna1	0	0	0	0	0	0	0	0	0	0	0	0	0	0	0	0	0	0	0	0	0	0	0	0	0	0	0	0	0	0	0	0	0	0	0	0	0	0	0	0	0	0	0	0	0	0	0	0
ENSMUSG00000019143.11	Hars2	0	0	0	0	0	0	0	0	0	0	0	0	0	0	0	0	0	0	0	0	0	0	0	0	0	0	0	0	0	0	0	0	0	0	0	0	0	0	0	0	0	0	0	0	0	0	0	0
ENSMUSG00000019146.2	Cacng2	0	1	1	1	0	1	0	0	1	0	1	1	0	0	1	0	1	0	0	0	0	0	1	0	0	0	0	0	1	0	0	0	0	0	0	0	0	0	1	0	0	1	0	1	0	0	1	0
ENSMUSG00000019158.8	Tmem160	0	0	0	0	0	0	0	0	0	0	0	0	0	0	0	0	0	0	0	0	0	0	0	0	0	0	0	0	0	0	0	0	0	0	0	0	0	0	0	0	0	0	0	0	0	0	0	0
ENSMUSG00000019173.7	Rab5c	0	0	0	0	0	0	0	0	0	0	0	0	0	0	0	0	0	0	0	0	0	0	0	0	0	0	0	0	0	0	0	0	0	0	0	0	0	0	0	0	0	0	0	0	0	0	0	0
ENSMUSG00000019178.13	Styxl1	0	0	0	0	0	0	0	0	0	0	0	0	0	0	0	0	0	0	0	0	0	0	0	0	0	0	0	0	0	0	0	0	0	0	0	0	0	0	0	0	0	0	0	0	0	0	0	0
ENSMUSG00000019179.6	Mdh2	0	0	0	0	0	0	0	0	0	0	0	0	0	0	0	0	0	0	0	0	0	0	0	0	0	0	0	0	0	0	0	0	0	0	0	0	0	0	0	0	0	0	0	0	0	0	0	0
ENSMUSG00000019188.12	H13	0	0	0	0	0	0	0	0	0	0	0	0	0	0	0	0	0	0	0	0	0	0	0	0	0	0	0	0	0	0	0	0	0	0	0	0	0	0	0	0	0	0	0	0	0	0	0	0
ENSMUSG00000019189.9	Rnf145	0	0	0	0	0	0	0	0	0	0	0	0	0	0	0	0	0	0	0	0	0	0	0	0	0	0	0	0	0	0	0	0	0	0	0	0	0	0	0	0	0	0	0	0	0	0	0	0
ENSMUSG00000019194.10	Scn1b	0	1	1	1	1	1	1	1	1	0	1	0	0	0	1	0	1	0	0	0	0	0	1	0	0	0	1	0	0	1	1	0	0	1	0	0	0	0	1	1	0	0	0	0	0	0	0	0
ENSMUSG00000019210.8	Atp6v1e1	0	0	0	0	0	0	0	0	0	0	0	0	0	0	0	0	0	0	0	0	0	0	0	0	0	0	0	0	0	0	0	0	0	0	0	0	0	0	0	0	0	0	0	0	0	0	0	0
ENSMUSG00000019214.9	Chtf18	0	1	0	0	0	0	0	0	0	0	0	0	0	0	0	0	0	0	0	0	0	0	1	0	1	0	0	0	0	0	0	0	0	0	0	0	0	0	0	0	0	0	0	0	0	0	0	0
ENSMUSG00000019230.10	Lhx9	1	1	1	1	1	1	1	1	1	1	1	1	1	1	1	1	1	1	0	0	0	0	1	1	1	1	1	1	1	1	1	0	1	1	1	0	1	1	1	1	1	1	1	1	1	1	1	1
ENSMUSG00000019232.10	Etnppl	0	0	1	1	1	1	1	0	0	0	0	0	0	0	0	0	0	0	0	0	0	0	1	0	0	0	0	1	1	0	1	0	0	0	0	0	0	1	0	0	0	0	0	0	0	0	0	0
ENSMUSG00000019235.8	Rps6kl1	0	1	1	1	1	1	1	1	1	1	1	1	1	1	1	0	1	1	1	0	0	0	1	1	0	1	1	0	1	0	0	0	0	0	0	0	0	0	1	0	1	0	1	1	0	0	1	0
ENSMUSG00000019254.12	Ppp1r12c	0	0	0	0	0	0	0	0	0	0	0	0	0	0	0	0	0	0	0	0	0	0	0	0	0	0	0	0	0	0	0	0	0	0	0	0	0	0	0	0	0	0	0	0	0	0	0	0
ENSMUSG00000019256.13	Ahr	1	0	0	1	0	0	0	0	0	0	0	0	0	0	0	0	0	0	0	0	0	0	0	0	0	0	0	0	0	0	0	0	0	0	0	0	0	0	0	0	0	0	0	0	0	0	0	0
ENSMUSG00000019261.2	Map1s	0	0	0	0	0	0	0	0	0	0	0	0	0	0	0	0	0	0	0	0	0	0	0	0	0	0	0	0	0	0	0	0	0	0	0	0	0	0	0	0	0	0	0	0	0	0	0	0
ENSMUSG00000019278.4	Dpep1	0	0	0	0	0	0	0	0	0	0	0	0	0	0	0	0	0	0	0	0	0	0	0	0	0	0	0	0	0	0	0	0	0	0	0	0	0	0	0	0	0	0	0	0	0	0	0	0
ENSMUSG00000019295.7	Tmem129	0	0	0	0	0	0	0	0	0	0	0	0	0	0	0	0	0	0	0	0	0	0	0	0	0	0	0	0	0	0	0	0	0	0	0	0	0	0	0	0	0	0	0	0	0	0	0	0
ENSMUSG00000019297.8	Nop9	0	0	0	0	0	0	0	0	0	0	0	0	0	0	0	0	0	0	0	0	0	0	0	0	0	0	0	0	0	0	0	0	0	0	0	0	0	0	0	0	0	0	0	0	0	0	0	0
ENSMUSG00000019302.12	Atp6v0a1	0	0	0	0	0	0	0	0	0	0	0	0	0	0	0	0	0	0	0	0	0	0	0	0	0	0	0	0	0	0	0	0	0	0	0	0	0	0	0	0	0	0	0	0	0	0	0	0
ENSMUSG00000019303.10	Psmc3ip	0	0	0	0	0	0	0	0	0	0	0	0	0	0	0	0	0	0	0	0	0	0	0	0	0	0	0	0	0	0	0	0	0	0	0	0	0	0	0	0	0	0	0	0	0	0	0	0
ENSMUSG00000019312.6	Grb7	0	1	1	1	1	1	1	1	1	1	1	1	1	0	1	1	1	1	1	1	1	1	1	1	0	0	1	0	0	0	1	1	1	1	1	1	1	1	0	0	0	0	0	0	0	0	0	0
ENSMUSG00000019320.9	Noxo1	0	0	0	0	0	0	0	0	0	0	0	0	0	0	0	0	0	0	0	0	0	0	0	0	0	0	0	0	0	0	0	0	0	0	0	0	0	0	0	0	0	0	0	0	0	0	0	0
ENSMUSG00000019326.10	Aoc3	0	0	0	0	0	0	0	0	0	0	0	0	0	0	0	0	0	0	0	0	0	0	0	0	0	0	0	0	0	0	0	0	0	0	0	0	0	0	0	0	0	0	0	0	0	0	0	0
ENSMUSG00000019338.9	Zfp687	0	0	0	0	0	0	0	0	0	0	0	0	0	0	0	0	0	0	0	0	0	0	0	0	0	0	0	0	0	0	0	0	0	0	0	0	0	0	0	0	0	0	0	0	0	0	0	0
ENSMUSG00000019359.10	Gdpd2	0	1	1	1	1	1	1	0	1	0	0	1	1	1	0	0	0	0	0	0	0	0	0	0	0	0	0	0	0	0	0	0	0	0	0	0	0	0	1	0	0	1	0	1	0	0	1	0
ENSMUSG00000019362.7	D8Ertd738e	0	0	0	0	0	0	0	0	0	0	0	0	0	0	0	0	0	0	0	0	0	0	0	0	0	0	0	0	0	0	0	0	0	0	0	0	0	0	0	0	0	0	0	0	0	0	0	0
ENSMUSG00000019368.9	Sec14l4	0	0	0	0	0	0	0	0	0	0	0	0	0	0	0	0	0	0	0	0	0	0	0	0	0	0	0	0	0	0	0	0	0	0	0	0	0	0	0	0	0	0	0	0	0	0	0	0
ENSMUSG00000019370.10	Calm3	0	0	0	0	0	0	0	0	0	0	0	0	0	0	0	0	0	0	0	0	0	0	0	0	0	0	0	0	0	0	0	0	0	0	0	0	0	0	0	0	0	0	0	0	0	0	0	0
ENSMUSG00000019373.7	Cops3	0	0	0	0	0	0	0	0	0	0	0	0	0	0	0	0	0	0	0	0	0	0	0	0	0	0	0	0	0	0	0	0	0	0	0	0	0	0	0	0	0	0	0	0	0	0	0	0
ENSMUSG00000019428.12	Fkbp8	0	0	0	0	0	0	0	0	0	0	0	0	0	0	0	0	0	0	0	0	0	0	0	0	0	0	0	0	0	0	0	0	0	0	0	0	0	0	0	0	0	0	0	0	0	0	0	0
ENSMUSG00000019432.11	Ddx39b	0	0	0	0	0	0	0	0	0	0	0	0	0	0	0	0	0	0	0	0	0	0	0	0	0	0	0	0	0	0	0	0	0	0	0	0	0	0	0	0	0	0	0	0	0	0	0	0
ENSMUSG00000019433.8	Gipc1	0	0	0	0	0	0	0	0	0	0	0	0	0	0	0	0	0	0	0	0	0	0	0	0	0	0	0	0	0	0	0	0	0	0	0	0	0	0	0	0	0	0	0	0	0	0	0	0
ENSMUSG00000019437.13	Tlcd1	0	0	0	0	0	0	0	0	0	0	0	0	0	0	0	0	0	0	0	0	0	0	0	0	0	0	0	0	0	0	0	0	0	0	0	0	0	0	0	0	0	0	0	0	0	0	0	0
ENSMUSG00000019461.8	Plscr3	0	0	0	0	0	0	0	0	0	0	0	0	0	0	0	0	0	0	0	0	0	0	0	0	0	0	0	0	0	0	0	0	0	0	0	0	0	0	0	0	0	0	0	0	0	0	0	0
ENSMUSG00000019464.5	Ptger1	0	0	0	0	0	0	0	0	0	0	0	0	0	0	0	0	0	0	0	0	0	0	0	0	0	0	0	0	0	0	0	0	0	0	0	0	0	0	0	0	0	0	0	0	0	0	0	0
ENSMUSG00000019467.9	Arhgef25	0	0	0	0	0	0	0	0	0	0	0	0	0	0	0	0	0	0	0	0	0	0	0	0	0	0	0	0	0	0	0	0	0	0	0	0	0	0	0	0	0	0	0	0	0	0	0	0
ENSMUSG00000019470.8	Xab2	0	0	0	0	0	0	0	0	0	0	0	0	0	0	0	0	0	0	0	0	0	0	0	0	0	0	0	0	0	0	0	0	0	0	0	0	0	0	0	0	0	0	0	0	0	0	0	0
ENSMUSG00000019471.9	Cdc37	0	0	0	0	0	0	0	0	0	0	0	0	0	0	0	0	0	0	0	0	0	0	0	0	0	0	0	0	0	0	0	0	0	0	0	0	0	0	0	0	0	0	0	0	0	0	0	0
ENSMUSG00000019478.11	Rab4a	0	0	0	0	0	0	0	0	0	0	0	0	0	0	0	0	0	0	0	0	0	0	0	0	0	0	0	0	0	0	0	0	0	0	0	0	0	0	0	0	0	0	0	0	0	0	0	0
ENSMUSG00000019487.10	Trip10	0	0	0	0	0	0	0	0	0	0	0	0	0	0	0	0	0	0	0	0	0	0	0	0	0	0	0	0	0	0	0	0	0	0	0	0	0	0	0	0	0	0	0	0	0	0	0	0
ENSMUSG00000019489.7	Cd70	0	1	1	1	1	1	1	1	1	1	1	1	1	1	1	1	1	1	1	1	1	1	1	1	1	1	1	1	1	1	1	0	1	1	1	1	1	1	1	1	1	1	1	1	1	1	1	1
ENSMUSG00000019494.10	Cops6	0	0	0	0	0	0	0	0	0	0	0	0	0	0	0	0	0	0	0	0	0	0	0	0	0	0	0	0	0	0	0	0	0	0	0	0	0	0	0	0	0	0	0	0	0	0	0	0
ENSMUSG00000019505.7	Ubb	0	0	0	0	0	0	0	0	0	0	0	0	0	0	0	0	0	0	0	0	0	0	0	0	0	0	0	0	0	0	0	0	0	0	0	0	0	0	0	0	0	0	0	0	0	0	0	0
ENSMUSG00000019518.6	Ap4m1	0	0	0	0	0	0	0	0	0	0	0	0	0	0	0	0	0	0	0	0	0	0	0	0	0	0	0	0	0	0	0	0	0	0	0	0	0	0	0	0	0	0	0	0	0	0	0	0
ENSMUSG00000019528.14	Gyg	0	0	0	0	0	0	0	0	0	0	0	0	0	0	0	0	0	0	0	0	0	0	0	0	0	0	0	0	0	0	0	0	0	0	0	0	0	0	0	0	0	0	0	0	0	0	0	0
ENSMUSG00000019539.6	Rcn3	0	0	0	0	0	0	0	0	0	0	0	0	0	0	0	0	0	0	0	0	0	0	0	0	0	0	0	0	0	0	0	0	0	0	0	0	0	0	0	0	0	0	0	0	0	0	0	0
ENSMUSG00000019558.10	Slc6a8	0	1	1	1	1	1	1	0	0	0	0	0	0	0	0	0	0	0	0	0	0	0	0	0	0	0	0	0	0	0	0	0	0	0	0	0	0	0	0	0	0	0	0	0	0	0	0	0
ENSMUSG00000019564.8	Arid3a	1	0	0	0	0	0	0	0	0	0	0	0	0	0	0	0	0	0	0	0	0	0	0	0	0	0	0	0	0	0	0	0	0	0	0	0	0	0	0	0	0	0	0	0	0	0	0	0
ENSMUSG00000019577.4	Pdk4	0	0	1	1	0	1	1	0	0	0	0	0	0	0	0	0	0	0	0	0	0	0	0	0	0	0	0	0	0	0	1	0	0	1	0	0	0	0	0	0	0	0	0	0	0	0	0	0
[truncated: 23,216 more rows]
[truncated: 116 more columns]

## Sheet: Supplemental Table 3b
	embryonic_facial_prominence_E11.5	embryonic_facial_prominence_E12.5	embryonic_facial_prominence_E13.5	embryonic_facial_prominence_E14.5	embryonic_facial_prominence_E15.5	ESC	forebrain_E11.5	forebrain_E12.5	forebrain_E13.5	forebrain_E14.5	forebrain_E15.5	forebrain_E16.5	forebrain_P0	heart_E11.5	heart_E12.5	heart_E13.5	heart_E14.5	heart_E15.5	heart_E16.5	heart_P0	hindbrain_E11.5	hindbrain_E12.5	hindbrain_E13.5	hindbrain_E14.5	hindbrain_E15.5	hindbrain_E16.5	hindbrain_P0	intestine_E14.5	intestine_E15.5	intestine_E16.5	intestine_P0	kidney_E14.5	kidney_E15.5	kidney_E16.5	kidney_P0	limb_E11.5	limb_E12.5	limb_E13.5	limb_E14.5	limb_E15.5	liver_E11.5	liver_E12.5	liver_E13.5	liver_E14.5	liver_E15.5	liver_E16.5	liver_P0	lung_E14.5	lung_E15.5
embryonic_facial_prominence_E11.5	2261	1871	1985	1647	1730	706	1610	1708	1494	1113	1089	1123	774	1701	1614	1758	1501	1607	1527	1460	1484	1606	1385	1076	950	950	554	1538	1343	1349	1284	1460	1751	1487	882	1795	2033	1945	1541	1815	1809	1861	1781	1512	1665	1568	1386	1513	1625
embryonic_facial_prominence_E12.5	1871	2435	2179	1779	1886	709	1632	1818	1558	1116	1118	1153	777	1809	1770	1924	1614	1737	1637	1520	1495	1702	1488	1129	993	998	570	1640	1439	1419	1335	1513	1894	1539	889	1843	2206	2131	1637	1985	1892	1961	1858	1532	1740	1620	1432	1596	1742
embryonic_facial_prominence_E13.5	1985	2179	3006	1950	2162	786	1738	2004	1711	1167	1194	1246	827	2006	1951	2213	1803	1984	1843	1729	1581	1835	1627	1176	1062	1062	595	1792	1579	1582	1514	1651	2204	1736	967	2005	2549	2485	1763	2292	2198	2333	2190	1808	2068	1930	1673	1766	1977
embryonic_facial_prominence_E14.5	1647	1779	1950	2082	1811	681	1417	1535	1329	992	987	1025	728	1642	1585	1731	1512	1616	1551	1440	1290	1432	1259	961	878	882	542	1555	1352	1364	1274	1455	1746	1487	887	1622	1897	1884	1580	1851	1688	1728	1636	1362	1516	1437	1316	1537	1638
embryonic_facial_prominence_E15.5	1730	1886	2162	1811	2403	756	1503	1669	1436	1015	1051	1076	758	1800	1747	1927	1655	1803	1700	1597	1375	1520	1359	1012	927	931	563	1670	1504	1499	1432	1553	1929	1619	954	1731	2112	2066	1662	2049	1927	1982	1894	1568	1774	1673	1517	1638	1823
ESC	706	709	786	681	756	1210	663	699	623	490	505	492	370	778	729	806	698	752	727	725	629	650	586	453	420	435	318	704	660	709	731	670	763	668	484	701	807	768	652	786	943	981	950	860	933	870	809	704	759
forebrain_E11.5	1610	1632	1738	1417	1503	663	2293	2013	1794	1293	1285	1341	881	1529	1447	1599	1335	1437	1356	1305	1682	1791	1614	1268	1095	1072	597	1374	1163	1160	1151	1272	1563	1291	735	1593	1832	1726	1322	1594	1729	1849	1757	1524	1682	1558	1303	1341	1430
forebrain_E12.5	1708	1818	2004	1535	1669	699	2013	2840	2129	1413	1444	1537	973	1666	1612	1815	1493	1592	1509	1420	1801	2125	1962	1423	1243	1230	632	1462	1250	1232	1222	1337	1748	1389	778	1697	2139	1985	1424	1779	1927	2127	2009	1666	1906	1758	1431	1432	1595
forebrain_E13.5	1494	1558	1711	1329	1436	623	1794	2129	2339	1421	1446	1526	982	1456	1412	1568	1319	1406	1316	1256	1644	1905	1854	1403	1222	1216	634	1285	1103	1091	1088	1170	1497	1214	695	1458	1782	1681	1242	1526	1642	1804	1714	1468	1633	1504	1234	1250	1364
forebrain_E14.5	1113	1116	1167	992	1015	490	1293	1413	1421	1495	1211	1241	850	1035	995	1088	952	979	941	915	1228	1310	1308	1112	987	981	571	958	817	801	801	879	1047	900	562	1058	1224	1152	932	1087	1141	1204	1145	1012	1099	1025	884	939	983
forebrain_E15.5	1089	1118	1194	987	1051	505	1285	1444	1446	1211	1560	1330	932	1056	1014	1122	973	1019	964	941	1228	1332	1345	1147	1032	1027	601	970	833	823	814	891	1067	910	556	1046	1216	1176	957	1111	1175	1247	1198	1049	1151	1062	903	949	1018
forebrain_E16.5	1123	1153	1246	1025	1076	492	1341	1537	1526	1241	1330	1694	965	1086	1034	1161	1002	1037	975	944	1265	1414	1447	1208	1093	1085	600	989	843	827	830	900	1109	934	556	1081	1288	1219	970	1145	1224	1318	1256	1091	1218	1113	930	968	1030
forebrain_P0	774	777	827	728	758	370	881	973	982	850	932	965	1095	740	728	794	708	729	693	675	849	909	964	862	829	849	540	696	600	591	596	638	755	653	414	721	843	816	694	783	829	883	840	757	823	765	656	674	713
heart_E11.5	1701	1809	2006	1642	1800	778	1529	1666	1456	1035	1056	1086	740	2548	2092	2262	1939	2041	1917	1819	1411	1543	1359	1017	917	921	559	1675	1496	1514	1470	1547	1925	1590	951	1771	2123	2016	1556	1931	2087	2121	2019	1678	1885	1768	1610	1655	1837
heart_E12.5	1614	1770	1951	1585	1747	729	1447	1612	1412	995	1014	1034	728	2092	2416	2236	1931	2029	1903	1774	1348	1511	1337	983	882	917	557	1587	1465	1471	1391	1497	1855	1550	940	1678	2045	1964	1492	1840	1947	1983	1879	1539	1743	1640	1497	1582	1760
heart_E13.5	1758	1924	2213	1731	1927	806	1599	1815	1568	1088	1122	1161	794	2262	2236	2919	2085	2256	2128	1954	1470	1688	1511	1093	979	1007	586	1753	1584	1603	1561	1615	2104	1683	963	1854	2336	2229	1624	2074	2236	2339	2217	1807	2077	1931	1741	1732	1971
heart_E14.5	1501	1614	1803	1512	1655	698	1335	1493	1319	952	973	1002	708	1939	1931	2085	2223	2003	1912	1824	1265	1384	1232	934	856	861	556	1543	1415	1436	1390	1429	1745	1482	925	1567	1862	1800	1441	1773	1860	1888	1808	1490	1674	1564	1470	1541	1702
heart_E15.5	1607	1737	1984	1616	1803	752	1437	1592	1406	979	1019	1037	729	2041	2029	2256	2003	2478	2054	1932	1336	1468	1320	987	883	904	570	1619	1507	1523	1489	1503	1912	1582	958	1676	2021	1972	1515	1923	2008	2074	1988	1628	1845	1726	1617	1635	1858
heart_E16.5	1527	1637	1843	1551	1700	727	1356	1509	1316	941	964	975	693	1917	1903	2128	1912	2054	2304	1882	1250	1380	1226	918	822	857	547	1565	1447	1475	1456	1465	1819	1542	950	1591	1912	1853	1435	1801	1947	1970	1880	1544	1740	1636	1556	1579	1774
heart_P0	1460	1520	1729	1440	1597	725	1305	1420	1256	915	941	944	675	1819	1774	1954	1824	1932	1882	2226	1199	1304	1159	889	804	816	533	1456	1354	1416	1449	1378	1693	1443	913	1504	1781	1724	1383	1716	1888	1946	1870	1584	1762	1663	1573	1493	1697
hindbrain_E11.5	1484	1495	1581	1290	1375	629	1682	1801	1644	1228	1228	1265	849	1411	1348	1470	1265	1336	1250	1199	2043	1760	1606	1270	1114	1092	612	1256	1080	1062	1046	1179	1421	1188	704	1457	1684	1574	1222	1459	1550	1642	1556	1341	1459	1369	1173	1236	1307
hindbrain_E12.5	1606	1702	1835	1432	1520	650	1791	2125	1905	1310	1332	1414	909	1543	1511	1688	1384	1468	1380	1304	1760	2485	1955	1443	1241	1243	650	1354	1179	1138	1101	1255	1617	1290	721	1601	1948	1816	1324	1645	1729	1886	1786	1477	1690	1539	1257	1327	1443
hindbrain_E13.5	1385	1488	1627	1259	1359	586	1614	1962	1854	1308	1345	1447	964	1359	1337	1511	1232	1320	1226	1159	1606	1955	2367	1492	1315	1271	653	1211	1033	1001	979	1103	1436	1136	633	1379	1727	1601	1147	1437	1565	1738	1630	1359	1556	1419	1147	1152	1275
hindbrain_E14.5	1076	1129	1176	961	1012	453	1268	1423	1403	1112	1147	1208	862	1017	983	1093	934	987	918	889	1270	1443	1492	1584	1183	1127	623	930	789	759	741	853	1061	873	509	1066	1258	1172	910	1082	1143	1236	1162	1006	1117	1031	851	884	944
hindbrain_E15.5	950	993	1062	878	927	420	1095	1243	1222	987	1032	1093	829	917	882	979	856	883	822	804	1114	1241	1315	1183	1401	1135	635	851	725	682	681	778	948	787	470	936	1108	1043	835	971	1026	1094	1041	900	983	914	763	801	868
hindbrain_E16.5	950	998	1062	882	931	435	1072	1230	1216	981	1027	1085	849	921	917	1007	861	904	857	816	1092	1243	1271	1127	1135	1398	651	849	746	709	695	779	964	798	498	921	1100	1050	837	967	1024	1077	1008	862	960	879	762	827	875
hindbrain_P0	554	570	595	542	563	318	597	632	634	571	601	600	540	559	557	586	556	570	547	533	612	650	653	623	635	651	714	527	482	465	456	501	567	504	354	545	614	597	522	575	595	593	570	490	543	490	477	523	543
intestine_E14.5	1538	1640	1792	1555	1670	704	1374	1462	1285	958	970	989	696	1675	1587	1753	1543	1619	1565	1456	1256	1354	1211	930	851	849	527	2056	1508	1524	1399	1484	1764	1518	924	1582	1827	1786	1471	1765	1744	1754	1679	1405	1576	1484	1375	1584	1699
intestine_E15.5	1343	1439	1579	1352	1504	660	1163	1250	1103	817	833	843	600	1496	1465	1584	1415	1507	1447	1354	1080	1179	1033	789	725	746	482	1508	1835	1497	1408	1329	1592	1379	897	1392	1588	1554	1303	1578	1594	1575	1531	1261	1421	1337	1292	1432	1543
intestine_E16.5	1349	1419	1582	1364	1499	709	1160	1232	1091	801	823	827	591	1514	1471	1603	1436	1523	1475	1416	1062	1138	1001	759	682	709	465	1524	1497	1873	1499	1345	1608	1420	910	1399	1598	1564	1295	1566	1664	1658	1589	1344	1478	1400	1374	1455	1574
intestine_P0	1284	1335	1514	1274	1432	731	1151	1222	1088	801	814	830	596	1470	1391	1561	1390	1489	1456	1449	1046	1101	979	741	681	695	456	1399	1408	1499	2014	1248	1530	1326	888	1345	1548	1520	1232	1532	1756	1793	1751	1497	1659	1573	1540	1390	1543
kidney_E14.5	1460	1513	1651	1455	1553	670	1272	1337	1170	879	891	900	638	1547	1497	1615	1429	1503	1465	1378	1179	1255	1103	853	778	779	501	1484	1329	1345	1248	1874	1739	1553	941	1484	1677	1632	1376	1608	1586	1582	1519	1280	1402	1346	1269	1461	1543
kidney_E15.5	1751	1894	2204	1746	1929	763	1563	1748	1497	1047	1067	1109	755	1925	1855	2104	1745	1912	1819	1693	1421	1617	1436	1061	948	964	567	1764	1592	1608	1530	1739	2682	1888	1021	1818	2250	2194	1608	2094	2094	2170	2055	1695	1927	1822	1644	1719	1962
kidney_E16.5	1487	1539	1736	1487	1619	668	1291	1389	1214	900	910	934	653	1590	1550	1683	1482	1582	1542	1443	1188	1290	1136	873	787	798	504	1518	1379	1420	1326	1553	1888	1994	1005	1504	1762	1722	1376	1681	1666	1666	1605	1322	1481	1413	1340	1500	1647
kidney_P0	882	889	967	887	954	484	735	778	695	562	556	556	414	951	940	963	925	958	950	913	704	721	633	509	470	498	354	924	897	910	888	941	1021	1005	1076	866	974	955	863	977	966	942	925	764	852	790	796	916	972
limb_E11.5	1795	1843	2005	1622	1731	701	1593	1697	1458	1058	1046	1081	721	1771	1678	1854	1567	1676	1591	1504	1457	1601	1379	1066	936	921	545	1582	1392	1399	1345	1484	1818	1504	866	2375	2179	2059	1635	1936	1909	1957	1872	1580	1766	1652	1447	1548	1686
limb_E12.5	2033	2206	2549	1897	2112	807	1832	2139	1782	1224	1216	1288	843	2123	2045	2336	1862	2021	1912	1781	1684	1948	1727	1258	1108	1100	614	1827	1588	1598	1548	1677	2250	1762	974	2179	3265	2698	1861	2368	2331	2493	2346	1923	2225	2067	1754	1784	2014
limb_E13.5	1945	2131	2485	1884	2066	768	1726	1985	1681	1152	1176	1219	816	2016	1964	2229	1800	1972	1853	1724	1574	1816	1601	1172	1043	1050	597	1786	1554	1564	1520	1632	2194	1722	955	2059	2698	3001	1836	2346	2202	2313	2183	1786	2071	1915	1653	1752	1979
limb_E14.5	1541	1637	1763	1580	1662	652	1322	1424	1242	932	957	970	694	1556	1492	1624	1441	1515	1435	1383	1222	1324	1147	910	835	837	522	1471	1303	1295	1232	1376	1608	1376	863	1635	1861	1836	1954	1807	1626	1638	1577	1325	1463	1379	1276	1454	1546
limb_E15.5	1815	1985	2292	1851	2049	786	1594	1779	1526	1087	1111	1145	783	1931	1840	2074	1773	1923	1801	1716	1459	1645	1437	1082	971	967	575	1765	1578	1566	1532	1608	2094	1681	977	1936	2368	2346	1807	2670	2081	2155	2057	1704	1927	1809	1639	1735	1945
liver_E11.5	1809	1892	2198	1688	1927	943	1729	1927	1642	1141	1175	1224	829	2087	1947	2236	1860	2008	1947	1888	1550	1729	1565	1143	1026	1024	595	1744	1594	1664	1756	1586	2094	1666	966	1909	2331	2202	1626	2081	3493	3227	3095	2658	2922	2763	2313	1757	2035
liver_E12.5	1861	1961	2333	1728	1982	981	1849	2127	1804	1204	1247	1318	883	2121	1983	2339	1888	2074	1970	1946	1642	1886	1738	1236	1094	1077	593	1754	1575	1658	1793	1582	2170	1666	942	1957	2493	2313	1638	2155	3227	4515	3875	3318	3765	3486	2532	1762	2079
liver_E13.5	1781	1858	2190	1636	1894	950	1757	2009	1714	1145	1198	1256	840	2019	1879	2217	1808	1988	1880	1870	1556	1786	1630	1162	1041	1008	570	1679	1531	1589	1751	1519	2055	1605	925	1872	2346	2183	1577	2057	3095	3875	4244	3296	3737	3452	2527	1687	1989
liver_E14.5	1512	1532	1808	1362	1568	860	1524	1666	1468	1012	1049	1091	757	1678	1539	1807	1490	1628	1544	1584	1341	1477	1359	1006	900	862	490	1405	1261	1344	1497	1280	1695	1322	764	1580	1923	1786	1325	1704	2658	3318	3296	3597	3350	3190	2301	1406	1649
liver_E15.5	1665	1740	2068	1516	1774	933	1682	1906	1633	1099	1151	1218	823	1885	1743	2077	1674	1845	1740	1762	1459	1690	1556	1117	983	960	543	1576	1421	1478	1659	1402	1927	1481	852	1766	2225	2071	1463	1927	2922	3765	3737	3350	4329	3600	2513	1555	1863
liver_E16.5	1568	1620	1930	1437	1673	870	1558	1758	1504	1025	1062	1113	765	1768	1640	1931	1564	1726	1636	1663	1369	1539	1419	1031	914	879	490	1484	1337	1400	1573	1346	1822	1413	790	1652	2067	1915	1379	1809	2763	3486	3452	3190	3600	3887	2466	1472	1755
liver_P0	1386	1432	1673	1316	1517	809	1303	1431	1234	884	903	930	656	1610	1497	1741	1470	1617	1556	1573	1173	1257	1147	851	763	762	477	1375	1292	1374	1540	1269	1644	1340	796	1447	1754	1653	1276	1639	2313	2532	2527	2301	2513	2466	2746	1396	1632
lung_E14.5	1513	1596	1766	1537	1638	704	1341	1432	1250	939	949	968	674	1655	1582	1732	1541	1635	1579	1493	1236	1327	1152	884	801	827	523	1584	1432	1455	1390	1461	1719	1500	916	1548	1784	1752	1454	1735	1757	1762	1687	1406	1555	1472	1396	2033	1806
lung_E15.5	1625	1742	1977	1638	1823	759	1430	1595	1364	983	1018	1030	713	1837	1760	1971	1702	1858	1774	1697	1307	1443	1275	944	868	875	543	1699	1543	1574	1543	1543	1962	1647	972	1686	2014	1979	1546	1945	2035	2079	1989	1649	1863	1755	1632	1806	2407
lung_E16.5	1599	1706	1969	1638	1797	757	1412	1562	1347	965	990	1014	703	1838	1755	1990	1713	1861	1819	1715	1286	1416	1260	939	856	865	542	1681	1540	1586	1560	1540	1966	1657	968	1673	2014	1964	1518	1918	2046	2102	2012	1663	1873	1773	1647	1776	2097
lung_P0	1008	1044	1142	1024	1117	574	883	911	795	615	619	630	454	1144	1093	1181	1092	1163	1146	1138	807	815	716	566	517	536	369	1050	1033	1080	1134	1004	1152	1044	750	1037	1174	1128	992	1166	1257	1268	1255	1092	1193	1124	1119	1142	1275
midbrain_E11.5	1553	1576	1676	1358	1445	673	1797	1939	1727	1256	1254	1293	866	1496	1424	1563	1323	1396	1323	1285	1678	1795	1638	1265	1113	1093	617	1313	1119	1117	1115	1217	1508	1247	741	1526	1778	1656	1263	1526	1688	1800	1719	1499	1636	1529	1279	1279	1384
midbrain_E12.5	1691	1767	1944	1485	1602	686	1956	2386	2049	1357	1380	1472	949	1632	1589	1801	1451	1558	1471	1395	1809	2189	2027	1432	1249	1242	640	1417	1219	1187	1179	1298	1705	1345	752	1663	2105	1939	1360	1722	1913	2167	2027	1703	1955	1781	1421	1392	1541
midbrain_E13.5	1399	1470	1602	1244	1335	581	1674	2014	1886	1320	1359	1444	952	1357	1320	1475	1211	1289	1207	1146	1610	1936	1960	1452	1257	1226	633	1195	1016	980	967	1079	1394	1119	637	1382	1702	1583	1146	1429	1557	1728	1635	1377	1555	1442	1150	1136	1257
midbrain_E14.5	1062	1079	1129	931	984	466	1248	1385	1358	1122	1141	1187	826	983	942	1038	913	938	874	871	1221	1356	1399	1218	1081	1037	582	896	749	742	732	834	976	831	507	1020	1186	1106	891	1035	1123	1214	1150	1011	1100	1028	837	862	922
midbrain_E15.5	1002	1039	1109	895	954	436	1182	1364	1333	1078	1134	1175	878	952	917	1016	871	901	847	823	1176	1329	1395	1231	1146	1107	607	850	725	684	702	794	979	814	480	977	1156	1083	855	1005	1067	1148	1083	943	1041	957	775	804	888
midbrain_E16.5	997	1039	1103	890	948	426	1177	1379	1341	1060	1094	1161	881	951	921	1014	869	903	839	805	1160	1333	1422	1204	1152	1120	613	839	713	691	694	772	961	801	469	967	1147	1087	839	991	1067	1178	1103	959	1069	982	800	809	880
midbrain_P0	767	787	830	695	756	360	855	954	952	790	840	857	731	734	721	771	698	711	669	651	840	930	971	869	863	880	561	670	589	561	571	622	749	640	400	735	826	796	673	767	817	869	806	727	792	738	627	656	691
neural_tube_E11.5	1496	1498	1585	1301	1374	619	1602	1708	1558	1173	1156	1181	823	1406	1349	1468	1276	1337	1277	1216	1595	1654	1502	1200	1045	1035	586	1294	1105	1107	1075	1221	1426	1220	737	1461	1662	1562	1234	1446	1542	1624	1541	1326	1435	1341	1155	1259	1322
neural_tube_E12.5	1465	1529	1621	1319	1391	616	1660	1833	1698	1234	1245	1293	861	1406	1367	1499	1260	1333	1264	1199	1615	1808	1684	1299	1142	1138	615	1275	1086	1076	1046	1201	1455	1211	708	1466	1726	1606	1234	1486	1573	1668	1584	1352	1501	1369	1160	1230	1317
neural_tube_E13.5	1392	1489	1623	1251	1343	568	1576	1888	1777	1249	1288	1388	912	1364	1329	1488	1244	1313	1237	1166	1561	1874	1937	1423	1255	1221	628	1203	1029	1001	976	1127	1461	1160	655	1395	1730	1620	1169	1452	1520	1689	1592	1304	1498	1370	1104	1168	1280
neural_tube_E14.5	1001	1001	1053	884	935	444	1143	1231	1211	1015	1036	1060	768	929	901	982	860	889	841	823	1148	1242	1264	1118	1008	961	561	877	739	713	712	816	960	817	503	991	1132	1050	841	983	1032	1108	1052	914	1012	941	785	839	885
neural_tube_E15.5	1093	1150	1251	989	1069	465	1254	1449	1407	1089	1133	1208	868	1074	1049	1166	969	1026	971	920	1239	1441	1534	1277	1197	1176	632	974	817	793	773	894	1126	920	537	1089	1330	1249	950	1129	1193	1287	1217	1038	1158	1058	864	923	1010
stomach_E14.5	1055	1111	1149	1084	1149	507	943	974	883	708	707	716	526	1130	1104	1149	1079	1111	1079	1046	891	922	821	653	604	623	421	1142	1084	1067	982	1041	1151	1065	767	1065	1180	1152	1053	1165	1135	1102	1068	894	986	920	927	1119	1152
stomach_E15.5	1370	1452	1596	1388	1529	673	1198	1276	1129	846	857	863	624	1514	1479	1597	1426	1515	1464	1397	1095	1173	1050	793	738	753	490	1476	1433	1454	1357	1339	1589	1395	905	1415	1624	1590	1327	1594	1591	1590	1538	1297	1446	1347	1309	1457	1583
stomach_E16.5	1239	1319	1443	1297	1408	620	1097	1158	1027	772	793	801	578	1367	1342	1447	1313	1390	1363	1288	1027	1077	942	738	682	712	466	1397	1308	1350	1253	1259	1457	1316	867	1286	1451	1429	1234	1444	1451	1437	1384	1161	1290	1212	1188	1332	1464
stomach_P0	639	650	698	656	712	395	554	556	515	429	430	417	335	699	691	708	687	701	691	670	534	530	470	385	370	392	307	697	691	712	685	644	695	660	568	628	696	680	659	711	713	688	675	565	630	573	603	699	725
[truncated: 18 more columns]

## Sheet: Supplemental Table 3c
	forebrain	midbrain	hindbrain	neural_tube	embryonic_facial_prominence	limb	lung	heart	intestine	liver	stomach	kidney
forebrain	3359	2945	2768	2612	2591	2655	2083	2346	2053	2777	1692	2103
midbrain	2945	3451	2899	2709	2542	2635	2023	2310	1983	2777	1642	2050
hindbrain	2768	2899	3153	2680	2452	2495	1948	2221	1922	2578	1598	1988
neural_tube	2612	2709	2680	2957	2369	2431	1911	2140	1892	2435	1582	1966
embryonic_facial_prominence	2591	2542	2452	2369	3569	3266	2552	2828	2476	3037	2067	2585
limb	2655	2635	2495	2431	3266	3823	2606	2924	2528	3187	2087	2652
lung	2083	2023	1948	1911	2552	2606	2929	2573	2395	2707	2018	2368
heart	2346	2310	2221	2140	2828	2924	2573	3537	2482	3076	2049	2480
intestine	2053	1983	1922	1892	2476	2528	2395	2482	2872	2676	2050	2315
liver	2777	2777	2578	2435	3037	3187	2707	3076	2676	5482	2067	2570
stomach	1692	1642	1598	1582	2067	2087	2018	2049	2050	2067	2197	1977
kidney	2103	2050	1988	1966	2585	2652	2368	2480	2315	2570	1977	2877

## Sheet: Supplemental Table 3d
chrom_tss	start_tss	end_tss	transcript	gene	chrom	start	end	tissue	timepoint
chr1	3671497	3671498	ENSMUST00000070533.4	ENSMUSG00000051951.5	chr1	3670000	3673000	embryonic_facial_prominence	E13.5
chr1	3671497	3671498	ENSMUST00000070533.4	ENSMUSG00000051951.5	chr1	3670000	3673000	embryonic_facial_prominence	E15.5
chr1	3671497	3671498	ENSMUST00000070533.4	ENSMUSG00000051951.5	chr1	3670000	3673000	heart	E16.5
chr1	3671497	3671498	ENSMUST00000070533.4	ENSMUSG00000051951.5	chr1	3670000	3673000	heart	P0
chr1	3671497	3671498	ENSMUST00000070533.4	ENSMUSG00000051951.5	chr1	3670000	3673200	kidney	E14.5
chr1	3671497	3671498	ENSMUST00000070533.4	ENSMUSG00000051951.5	chr1	3670000	3673000	kidney	E15.5
chr1	3671497	3671498	ENSMUST00000070533.4	ENSMUSG00000051951.5	chr1	3670000	3673000	kidney	E16.5
chr1	3671497	3671498	ENSMUST00000070533.4	ENSMUSG00000051951.5	chr1	3670000	3673000	limb	E12.5
chr1	3671497	3671498	ENSMUST00000070533.4	ENSMUSG00000051951.5	chr1	3670000	3673000	limb	E13.5
chr1	3671497	3671498	ENSMUST00000070533.4	ENSMUSG00000051951.5	chr1	3670000	3673000	limb	E15.5
chr1	3671497	3671498	ENSMUST00000070533.4	ENSMUSG00000051951.5	chr1	3670200	3673000	liver	E11.5
chr1	3671497	3671498	ENSMUST00000070533.4	ENSMUSG00000051951.5	chr1	3670200	3672800	liver	E12.5
chr1	3671497	3671498	ENSMUST00000070533.4	ENSMUSG00000051951.5	chr1	3670200	3673000	liver	E13.5
chr1	3671497	3671498	ENSMUST00000070533.4	ENSMUSG00000051951.5	chr1	3670200	3672800	liver	E15.5
chr1	3671497	3671498	ENSMUST00000070533.4	ENSMUSG00000051951.5	chr1	3670200	3672800	liver	E16.5
chr1	3671497	3671498	ENSMUST00000070533.4	ENSMUSG00000051951.5	chr1	3670200	3672800	liver	P0
chr1	3671497	3671498	ENSMUST00000070533.4	ENSMUSG00000051951.5	chr1	3670200	3673000	lung	E15.5
chr1	3671497	3671498	ENSMUST00000070533.4	ENSMUSG00000051951.5	chr1	3670200	3673000	lung	E16.5
chr1	3671497	3671498	ENSMUST00000070533.4	ENSMUSG00000051951.5	chr1	3670200	3673000	lung	P0
chr1	3671497	3671498	ENSMUST00000070533.4	ENSMUSG00000051951.5	chr1	3670400	3672600	liver	E14.5
chr1	4493603	4493604	ENSMUST00000192505.1	ENSMUSG00000025902.9	chr1	4491000	4494200	forebrain	E14.5
chr1	4493603	4493604	ENSMUST00000192505.1	ENSMUSG00000025902.9	chr1	4491000	4494000	forebrain	P0
chr1	4493603	4493604	ENSMUST00000192505.1	ENSMUSG00000025902.9	chr1	4491000	4494200	heart	E13.5
chr1	4493603	4493604	ENSMUST00000192505.1	ENSMUSG00000025902.9	chr1	4491000	4494200	heart	E14.5
chr1	4493603	4493604	ENSMUST00000192505.1	ENSMUSG00000025902.9	chr1	4491000	4494200	hindbrain	P0
chr1	4493603	4493604	ENSMUST00000192505.1	ENSMUSG00000025902.9	chr1	4491000	4494200	neural_tube	E13.5
chr1	4493603	4493604	ENSMUST00000192505.1	ENSMUSG00000025902.9	chr1	4491200	4494000	embryonic_facial_prominence	E11.5
chr1	4493603	4493604	ENSMUST00000192505.1	ENSMUSG00000025902.9	chr1	4491200	4494000	embryonic_facial_prominence	E13.5
chr1	4493603	4493604	ENSMUST00000192505.1	ENSMUSG00000025902.9	chr1	4491200	4494200	embryonic_facial_prominence	E14.5
chr1	4493603	4493604	ENSMUST00000192505.1	ENSMUSG00000025902.9	chr1	4491200	4494200	embryonic_facial_prominence	E15.5
chr1	4493603	4493604	ENSMUST00000192505.1	ENSMUSG00000025902.9	chr1	4491200	4494200	forebrain	E11.5
chr1	4493603	4493604	ENSMUST00000192505.1	ENSMUSG00000025902.9	chr1	4491200	4494200	forebrain	E12.5
chr1	4493603	4493604	ENSMUST00000192505.1	ENSMUSG00000025902.9	chr1	4491200	4494200	forebrain	E13.5
chr1	4493603	4493604	ENSMUST00000192505.1	ENSMUSG00000025902.9	chr1	4491200	4494000	forebrain	E15.5
chr1	4493603	4493604	ENSMUST00000192505.1	ENSMUSG00000025902.9	chr1	4491200	4494000	forebrain	E16.5
chr1	4493603	4493604	ENSMUST00000192505.1	ENSMUSG00000025902.9	chr1	4491200	4494200	heart	E11.5
chr1	4493603	4493604	ENSMUST00000192505.1	ENSMUSG00000025902.9	chr1	4491200	4494200	heart	E12.5
chr1	4493603	4493604	ENSMUST00000192505.1	ENSMUSG00000025902.9	chr1	4491200	4494200	heart	E15.5
chr1	4493603	4493604	ENSMUST00000192505.1	ENSMUSG00000025902.9	chr1	4491200	4494200	hindbrain	E12.5
chr1	4493603	4493604	ENSMUST00000192505.1	ENSMUSG00000025902.9	chr1	4491200	4494200	hindbrain	E13.5
chr1	4493603	4493604	ENSMUST00000192505.1	ENSMUSG00000025902.9	chr1	4491200	4494200	hindbrain	E14.5
chr1	4493603	4493604	ENSMUST00000192505.1	ENSMUSG00000025902.9	chr1	4491200	4494200	hindbrain	E15.5
chr1	4493603	4493604	ENSMUST00000192505.1	ENSMUSG00000025902.9	chr1	4491200	4494200	hindbrain	E16.5
chr1	4493603	4493604	ENSMUST00000192505.1	ENSMUSG00000025902.9	chr1	4491200	4494200	intestine	E14.5
chr1	4493603	4493604	ENSMUST00000192505.1	ENSMUSG00000025902.9	chr1	4491200	4494200	intestine	E16.5
chr1	4493603	4493604	ENSMUST00000192505.1	ENSMUSG00000025902.9	chr1	4491200	4494000	intestine	P0
chr1	4493603	4493604	ENSMUST00000192505.1	ENSMUSG00000025902.9	chr1	4491200	4494200	kidney	E14.5
chr1	4493603	4493604	ENSMUST00000192505.1	ENSMUSG00000025902.9	chr1	4491200	4494200	kidney	E15.5
chr1	4493603	4493604	ENSMUST00000192505.1	ENSMUSG00000025902.9	chr1	4491200	4494200	kidney	E16.5
chr1	4493603	4493604	ENSMUST00000192505.1	ENSMUSG00000025902.9	chr1	4491200	4494400	kidney	P0
chr1	4493603	4493604	ENSMUST00000192505.1	ENSMUSG00000025902.9	chr1	4491200	4494200	limb	E12.5
chr1	4493603	4493604	ENSMUST00000192505.1	ENSMUSG00000025902.9	chr1	4491200	4494200	limb	E13.5
chr1	4493603	4493604	ENSMUST00000192505.1	ENSMUSG00000025902.9	chr1	4491200	4494200	limb	E15.5
chr1	4493603	4493604	ENSMUST00000192505.1	ENSMUSG00000025902.9	chr1	4491200	4494200	liver	E11.5
chr1	4493603	4493604	ENSMUST00000192505.1	ENSMUSG00000025902.9	chr1	4491200	4494200	liver	E12.5
chr1	4493603	4493604	ENSMUST00000192505.1	ENSMUSG00000025902.9	chr1	4491200	4494200	liver	E13.5
chr1	4493603	4493604	ENSMUST00000192505.1	ENSMUSG00000025902.9	chr1	4491200	4494000	liver	E16.5
chr1	4493603	4493604	ENSMUST00000192505.1	ENSMUSG00000025902.9	chr1	4491200	4494200	liver	P0
chr1	4493603	4493604	ENSMUST00000192505.1	ENSMUSG00000025902.9	chr1	4491200	4494200	midbrain	E11.5
chr1	4493603	4493604	ENSMUST00000192505.1	ENSMUSG00000025902.9	chr1	4491200	4494200	midbrain	E12.5
chr1	4493603	4493604	ENSMUST00000192505.1	ENSMUSG00000025902.9	chr1	4491200	4494200	midbrain	E13.5
chr1	4493603	4493604	ENSMUST00000192505.1	ENSMUSG00000025902.9	chr1	4491200	4494200	midbrain	E14.5
chr1	4493603	4493604	ENSMUST00000192505.1	ENSMUSG00000025902.9	chr1	4491200	4494200	midbrain	E16.5
chr1	4493603	4493604	ENSMUST00000192505.1	ENSMUSG00000025902.9	chr1	4491200	4494000	midbrain	P0
chr1	4493603	4493604	ENSMUST00000192505.1	ENSMUSG00000025902.9	chr1	4491200	4494200	neural_tube	E11.5
chr1	4493603	4493604	ENSMUST00000192505.1	ENSMUSG00000025902.9	chr1	4491200	4494000	neural_tube	E14.5
chr1	4493603	4493604	ENSMUST00000192505.1	ENSMUSG00000025902.9	chr1	4491200	4494200	neural_tube	E15.5
chr1	4493603	4493604	ENSMUST00000192505.1	ENSMUSG00000025902.9	chr1	4491200	4494200	stomach	E15.5
chr1	4493603	4493604	ENSMUST00000192505.1	ENSMUSG00000025902.9	chr1	4491200	4494200	stomach	E16.5
chr1	4493603	4493604	ENSMUST00000192505.1	ENSMUSG00000025902.9	chr1	4491200	4494200	stomach	P0
chr1	4493603	4493604	ENSMUST00000192505.1	ENSMUSG00000025902.9	chr1	4491400	4494200	embryonic_facial_prominence	E12.5
chr1	4493603	4493604	ENSMUST00000192505.1	ENSMUSG00000025902.9	chr1	4491400	4494200	hindbrain	E11.5
chr1	4493603	4493604	ENSMUST00000192505.1	ENSMUSG00000025902.9	chr1	4491400	4494200	intestine	E15.5
chr1	4493603	4493604	ENSMUST00000192505.1	ENSMUSG00000025902.9	chr1	4491400	4494200	limb	E11.5
chr1	4493603	4493604	ENSMUST00000192505.1	ENSMUSG00000025902.9	chr1	4491400	4494000	limb	E14.5
chr1	4493603	4493604	ENSMUST00000192505.1	ENSMUSG00000025902.9	chr1	4491400	4494000	liver	E15.5
chr1	4493603	4493604	ENSMUST00000192505.1	ENSMUSG00000025902.9	chr1	4491400	4494200	neural_tube	E12.5
chr1	4493603	4493604	ENSMUST00000192505.1	ENSMUSG00000025902.9	chr1	4491400	4494200	stomach	E14.5
chr1	4493734	4493735	ENSMUST00000191939.1	ENSMUSG00000025902.9	chr1	4491000	4494200	forebrain	E14.5
chr1	4493734	4493735	ENSMUST00000191939.1	ENSMUSG00000025902.9	chr1	4491000	4494000	forebrain	P0
chr1	4493734	4493735	ENSMUST00000191939.1	ENSMUSG00000025902.9	chr1	4491000	4494200	heart	E13.5
chr1	4493734	4493735	ENSMUST00000191939.1	ENSMUSG00000025902.9	chr1	4491000	4494200	heart	E14.5
chr1	4493734	4493735	ENSMUST00000191939.1	ENSMUSG00000025902.9	chr1	4491000	4494200	hindbrain	P0
chr1	4493734	4493735	ENSMUST00000191939.1	ENSMUSG00000025902.9	chr1	4491000	4494200	neural_tube	E13.5
chr1	4493734	4493735	ENSMUST00000191939.1	ENSMUSG00000025902.9	chr1	4491200	4494000	embryonic_facial_prominence	E11.5
chr1	4493734	4493735	ENSMUST00000191939.1	ENSMUSG00000025902.9	chr1	4491200	4494000	embryonic_facial_prominence	E13.5
chr1	4493734	4493735	ENSMUST00000191939.1	ENSMUSG00000025902.9	chr1	4491200	4494200	embryonic_facial_prominence	E14.5
chr1	4493734	4493735	ENSMUST00000191939.1	ENSMUSG00000025902.9	chr1	4491200	4494200	embryonic_facial_prominence	E15.5
chr1	4493734	4493735	ENSMUST00000191939.1	ENSMUSG00000025902.9	chr1	4491200	4494200	forebrain	E11.5
chr1	4493734	4493735	ENSMUST00000191939.1	ENSMUSG00000025902.9	chr1	4491200	4494200	forebrain	E12.5
chr1	4493734	4493735	ENSMUST00000191939.1	ENSMUSG00000025902.9	chr1	4491200	4494200	forebrain	E13.5
chr1	4493734	4493735	ENSMUST00000191939.1	ENSMUSG00000025902.9	chr1	4491200	4494000	forebrain	E15.5
chr1	4493734	4493735	ENSMUST00000191939.1	ENSMUSG00000025902.9	chr1	4491200	4494000	forebrain	E16.5
chr1	4493734	4493735	ENSMUST00000191939.1	ENSMUSG00000025902.9	chr1	4491200	4494200	heart	E11.5
chr1	4493734	4493735	ENSMUST00000191939.1	ENSMUSG00000025902.9	chr1	4491200	4494200	heart	E12.5
chr1	4493734	4493735	ENSMUST00000191939.1	ENSMUSG00000025902.9	chr1	4491200	4494200	heart	E15.5
chr1	4493734	4493735	ENSMUST00000191939.1	ENSMUSG00000025902.9	chr1	4491200	4494200	hindbrain	E12.5
chr1	4493734	4493735	ENSMUST00000191939.1	ENSMUSG00000025902.9	chr1	4491200	4494200	hindbrain	E13.5
chr1	4493734	4493735	ENSMUST00000191939.1	ENSMUSG00000025902.9	chr1	4491200	4494200	hindbrain	E14.5
chr1	4493734	4493735	ENSMUST00000191939.1	ENSMUSG00000025902.9	chr1	4491200	4494200	hindbrain	E15.5
chr1	4493734	4493735	ENSMUST00000191939.1	ENSMUSG00000025902.9	chr1	4491200	4494200	hindbrain	E16.5
chr1	4493734	4493735	ENSMUST00000191939.1	ENSMUSG00000025902.9	chr1	4491200	4494200	intestine	E14.5
chr1	4493734	4493735	ENSMUST00000191939.1	ENSMUSG00000025902.9	chr1	4491200	4494200	intestine	E16.5
chr1	4493734	4493735	ENSMUST00000191939.1	ENSMUSG00000025902.9	chr1	4491200	4494000	intestine	P0
chr1	4493734	4493735	ENSMUST00000191939.1	ENSMUSG00000025902.9	chr1	4491200	4494200	kidney	E14.5
chr1	4493734	4493735	ENSMUST00000191939.1	ENSMUSG00000025902.9	chr1	4491200	4494200	kidney	E15.5
chr1	4493734	4493735	ENSMUST00000191939.1	ENSMUSG00000025902.9	chr1	4491200	4494200	kidney	E16.5
chr1	4493734	4493735	ENSMUST00000191939.1	ENSMUSG00000025902.9	chr1	4491200	4494400	kidney	P0
chr1	4493734	4493735	ENSMUST00000191939.1	ENSMUSG00000025902.9	chr1	4491200	4494200	limb	E12.5
chr1	4493734	4493735	ENSMUST00000191939.1	ENSMUSG00000025902.9	chr1	4491200	4494200	limb	E13.5
chr1	4493734	4493735	ENSMUST00000191939.1	ENSMUSG00000025902.9	chr1	4491200	4494200	limb	E15.5
chr1	4493734	4493735	ENSMUST00000191939.1	ENSMUSG00000025902.9	chr1	4491200	4494200	liver	E11.5
chr1	4493734	4493735	ENSMUST00000191939.1	ENSMUSG00000025902.9	chr1	4491200	4494200	liver	E12.5
chr1	4493734	4493735	ENSMUST00000191939.1	ENSMUSG00000025902.9	chr1	4491200	4494200	liver	E13.5
chr1	4493734	4493735	ENSMUST00000191939.1	ENSMUSG00000025902.9	chr1	4491200	4494000	liver	E16.5
chr1	4493734	4493735	ENSMUST00000191939.1	ENSMUSG00000025902.9	chr1	4491200	4494200	liver	P0
chr1	4493734	4493735	ENSMUST00000191939.1	ENSMUSG00000025902.9	chr1	4491200	4494200	midbrain	E11.5
chr1	4493734	4493735	ENSMUST00000191939.1	ENSMUSG00000025902.9	chr1	4491200	4494200	midbrain	E12.5
chr1	4493734	4493735	ENSMUST00000191939.1	ENSMUSG00000025902.9	chr1	4491200	4494200	midbrain	E13.5
chr1	4493734	4493735	ENSMUST00000191939.1	ENSMUSG00000025902.9	chr1	4491200	4494200	midbrain	E14.5
chr1	4493734	4493735	ENSMUST00000191939.1	ENSMUSG00000025902.9	chr1	4491200	4494200	midbrain	E16.5
chr1	4493734	4493735	ENSMUST00000191939.1	ENSMUSG00000025902.9	chr1	4491200	4494000	midbrain	P0
chr1	4493734	4493735	ENSMUST00000191939.1	ENSMUSG00000025902.9	chr1	4491200	4494200	neural_tube	E11.5
chr1	4493734	4493735	ENSMUST00000191939.1	ENSMUSG00000025902.9	chr1	4491200	4494000	neural_tube	E14.5
chr1	4493734	4493735	ENSMUST00000191939.1	ENSMUSG00000025902.9	chr1	4491200	4494200	neural_tube	E15.5
chr1	4493734	4493735	ENSMUST00000191939.1	ENSMUSG00000025902.9	chr1	4491200	4494200	stomach	E15.5
chr1	4493734	4493735	ENSMUST00000191939.1	ENSMUSG00000025902.9	chr1	4491200	4494200	stomach	E16.5
chr1	4493734	4493735	ENSMUST00000191939.1	ENSMUSG00000025902.9	chr1	4491200	4494200	stomach	P0
chr1	4493734	4493735	ENSMUST00000191939.1	ENSMUSG00000025902.9	chr1	4491400	4494200	embryonic_facial_prominence	E12.5
chr1	4493734	4493735	ENSMUST00000191939.1	ENSMUSG00000025902.9	chr1	4491400	4494200	hindbrain	E11.5
chr1	4493734	4493735	ENSMUST00000191939.1	ENSMUSG00000025902.9	chr1	4491400	4494200	intestine	E15.5
chr1	4493734	4493735	ENSMUST00000191939.1	ENSMUSG00000025902.9	chr1	4491400	4494200	limb	E11.5
chr1	4493734	4493735	ENSMUST00000191939.1	ENSMUSG00000025902.9	chr1	4491400	4494000	limb	E14.5
chr1	4493734	4493735	ENSMUST00000191939.1	ENSMUSG00000025902.9	chr1	4491400	4494000	liver	E15.5
chr1	4493734	4493735	ENSMUST00000191939.1	ENSMUSG00000025902.9	chr1	4491400	4494200	neural_tube	E12.5
chr1	4493734	4493735	ENSMUST00000191939.1	ENSMUSG00000025902.9	chr1	4491400	4494200	stomach	E14.5
chr1	4496329	4496330	ENSMUST00000191647.1	ENSMUSG00000025902.9	chr1	4495200	4498400	heart	P0
chr1	4496329	4496330	ENSMUST00000191647.1	ENSMUSG00000025902.9	chr1	4495400	4498400	lung	E15.5
chr1	4496329	4496330	ENSMUST00000191647.1	ENSMUSG00000025902.9	chr1	4495600	4498400	heart	E11.5
chr1	4496329	4496330	ENSMUST00000191647.1	ENSMUSG00000025902.9	chr1	4495600	4498400	heart	E12.5
chr1	4496329	4496330	ENSMUST00000191647.1	ENSMUSG00000025902.9	chr1	4495600	4498400	heart	E13.5
chr1	4496329	4496330	ENSMUST00000191647.1	ENSMUSG00000025902.9	chr1	4495600	4498200	heart	E14.5
chr1	4496329	4496330	ENSMUST00000191647.1	ENSMUSG00000025902.9	chr1	4495600	4498400	heart	E16.5
chr1	4496329	4496330	ENSMUST00000191647.1	ENSMUSG00000025902.9	chr1	4495600	4498200	intestine	E14.5
chr1	4496329	4496330	ENSMUST00000191647.1	ENSMUSG00000025902.9	chr1	4495600	4498200	kidney	E14.5
chr1	4496329	4496330	ENSMUST00000191647.1	ENSMUSG00000025902.9	chr1	4495600	4498400	kidney	E15.5
chr1	4496329	4496330	ENSMUST00000191647.1	ENSMUSG00000025902.9	chr1	4495600	4498200	kidney	E16.5
chr1	4496329	4496330	ENSMUST00000191647.1	ENSMUSG00000025902.9	chr1	4495600	4498400	kidney	P0
chr1	4496329	4496330	ENSMUST00000191647.1	ENSMUSG00000025902.9	chr1	4495600	4498200	liver	E11.5
chr1	4496329	4496330	ENSMUST00000191647.1	ENSMUSG00000025902.9	chr1	4495600	4498200	liver	P0
chr1	4496329	4496330	ENSMUST00000191647.1	ENSMUSG00000025902.9	chr1	4495600	4498200	stomach	P0
chr1	4496329	4496330	ENSMUST00000191647.1	ENSMUSG00000025902.9	chr1	4495800	4498000	forebrain	P0
chr1	4496329	4496330	ENSMUST00000191647.1	ENSMUSG00000025902.9	chr1	4495800	4498200	heart	E15.5
chr1	4496329	4496330	ENSMUST00000191647.1	ENSMUSG00000025902.9	chr1	4495800	4498200	intestine	E16.5
chr1	4496329	4496330	ENSMUST00000191647.1	ENSMUSG00000025902.9	chr1	4495800	4498200	limb	E12.5
chr1	4496329	4496330	ENSMUST00000191647.1	ENSMUSG00000025902.9	chr1	4495800	4497800	neural_tube	E14.5
chr1	4496329	4496330	ENSMUST00000191647.1	ENSMUSG00000025902.9	chr1	4495800	4498200	stomach	E14.5
chr1	4496329	4496330	ENSMUST00000191647.1	ENSMUSG00000025902.9	chr1	4495800	4498200	stomach	E15.5
chr1	4496329	4496330	ENSMUST00000191647.1	ENSMUSG00000025902.9	chr1	4495800	4498200	stomach	E16.5
chr1	4496329	4496330	ENSMUST00000191647.1	ENSMUSG00000025902.9	chr1	4496000	4498200	embryonic_facial_prominence	E15.5
chr1	4496329	4496330	ENSMUST00000191647.1	ENSMUSG00000025902.9	chr1	4496000	4498400	hindbrain	E13.5
chr1	4496329	4496330	ENSMUST00000191647.1	ENSMUSG00000025902.9	chr1	4496000	4498200	limb	E13.5
chr1	4496329	4496330	ENSMUST00000191647.1	ENSMUSG00000025902.9	chr1	4496000	4498200	limb	E15.5
chr1	4496329	4496330	ENSMUST00000191647.1	ENSMUSG00000025902.9	chr1	4496000	4498000	liver	E12.5
chr1	4496329	4496330	ENSMUST00000191647.1	ENSMUSG00000025902.9	chr1	4496000	4498000	liver	E13.5
chr1	4496329	4496330	ENSMUST00000191647.1	ENSMUSG00000025902.9	chr1	4496000	4498000	liver	E16.5
chr1	4496329	4496330	ENSMUST00000191647.1	ENSMUSG00000025902.9	chr1	4496000	4498000	midbrain	P0
chr1	4496329	4496330	ENSMUST00000191647.1	ENSMUSG00000025902.9	chr1	4496000	4498200	neural_tube	E12.5
chr1	4496329	4496330	ENSMUST00000191647.1	ENSMUSG00000025902.9	chr1	4496000	4498000	neural_tube	E13.5
chr1	4496329	4496330	ENSMUST00000191647.1	ENSMUSG00000025902.9	chr1	4496200	4498200	embryonic_facial_prominence	E12.5
chr1	4496329	4496330	ENSMUST00000191647.1	ENSMUSG00000025902.9	chr1	4496200	4498000	forebrain	E14.5
chr1	4496329	4496330	ENSMUST00000191647.1	ENSMUSG00000025902.9	chr1	4496200	4498000	forebrain	E16.5
chr1	4496329	4496330	ENSMUST00000191647.1	ENSMUSG00000025902.9	chr1	4496200	4498000	hindbrain	E12.5
chr1	4496329	4496330	ENSMUST00000191647.1	ENSMUSG00000025902.9	chr1	4496200	4498000	hindbrain	E14.5
chr1	4496329	4496330	ENSMUST00000191647.1	ENSMUSG00000025902.9	chr1	4496200	4498000	hindbrain	E15.5
chr1	4496329	4496330	ENSMUST00000191647.1	ENSMUSG00000025902.9	chr1	4496200	4498200	hindbrain	E16.5
chr1	4496329	4496330	ENSMUST00000191647.1	ENSMUSG00000025902.9	chr1	4496200	4498000	hindbrain	P0
chr1	4496329	4496330	ENSMUST00000191647.1	ENSMUSG00000025902.9	chr1	4496200	4498200	intestine	E15.5
chr1	4496329	4496330	ENSMUST00000191647.1	ENSMUSG00000025902.9	chr1	4496200	4498200	intestine	P0
chr1	4496329	4496330	ENSMUST00000191647.1	ENSMUSG00000025902.9	chr1	4496200	4498200	limb	E14.5
chr1	4496329	4496330	ENSMUST00000191647.1	ENSMUSG00000025902.9	chr1	4496200	4498000	midbrain	E13.5
chr1	4496329	4496330	ENSMUST00000191647.1	ENSMUSG00000025902.9	chr1	4496200	4498200	midbrain	E16.5
chr1	4496329	4496330	ENSMUST00000191647.1	ENSMUSG00000025902.9	chr1	4496200	4498000	neural_tube	E15.5
chr1	4496362	4496363	ENSMUST00000116652.3	ENSMUSG00000025902.9	chr1	4495200	4498400	heart	P0
chr1	4496362	4496363	ENSMUST00000116652.3	ENSMUSG00000025902.9	chr1	4495400	4498400	lung	E15.5
chr1	4496362	4496363	ENSMUST00000116652.3	ENSMUSG00000025902.9	chr1	4495600	4498400	heart	E11.5
chr1	4496362	4496363	ENSMUST00000116652.3	ENSMUSG00000025902.9	chr1	4495600	4498400	heart	E12.5
chr1	4496362	4496363	ENSMUST00000116652.3	ENSMUSG00000025902.9	chr1	4495600	4498400	heart	E13.5
chr1	4496362	4496363	ENSMUST00000116652.3	ENSMUSG00000025902.9	chr1	4495600	4498200	heart	E14.5
chr1	4496362	4496363	ENSMUST00000116652.3	ENSMUSG00000025902.9	chr1	4495600	4498400	heart	E16.5
chr1	4496362	4496363	ENSMUST00000116652.3	ENSMUSG00000025902.9	chr1	4495600	4498200	intestine	E14.5
chr1	4496362	4496363	ENSMUST00000116652.3	ENSMUSG00000025902.9	chr1	4495600	4498200	kidney	E14.5
chr1	4496362	4496363	ENSMUST00000116652.3	ENSMUSG00000025902.9	chr1	4495600	4498400	kidney	E15.5
chr1	4496362	4496363	ENSMUST00000116652.3	ENSMUSG00000025902.9	chr1	4495600	4498200	kidney	E16.5
chr1	4496362	4496363	ENSMUST00000116652.3	ENSMUSG00000025902.9	chr1	4495600	4498400	kidney	P0
chr1	4496362	4496363	ENSMUST00000116652.3	ENSMUSG00000025902.9	chr1	4495600	4498200	liver	E11.5
chr1	4496362	4496363	ENSMUST00000116652.3	ENSMUSG00000025902.9	chr1	4495600	4498200	liver	P0
chr1	4496362	4496363	ENSMUST00000116652.3	ENSMUSG00000025902.9	chr1	4495600	4498200	stomach	P0
chr1	4496362	4496363	ENSMUST00000116652.3	ENSMUSG00000025902.9	chr1	4495800	4498000	forebrain	P0
chr1	4496362	4496363	ENSMUST00000116652.3	ENSMUSG00000025902.9	chr1	4495800	4498200	heart	E15.5
chr1	4496362	4496363	ENSMUST00000116652.3	ENSMUSG00000025902.9	chr1	4495800	4498200	intestine	E16.5
chr1	4496362	4496363	ENSMUST00000116652.3	ENSMUSG00000025902.9	chr1	4495800	4498200	limb	E12.5
chr1	4496362	4496363	ENSMUST00000116652.3	ENSMUSG00000025902.9	chr1	4495800	4497800	neural_tube	E14.5
chr1	4496362	4496363	ENSMUST00000116652.3	ENSMUSG00000025902.9	chr1	4495800	4498200	stomach	E14.5
chr1	4496362	4496363	ENSMUST00000116652.3	ENSMUSG00000025902.9	chr1	4495800	4498200	stomach	E15.5
chr1	4496362	4496363	ENSMUST00000116652.3	ENSMUSG00000025902.9	chr1	4495800	4498200	stomach	E16.5
chr1	4496362	4496363	ENSMUST00000116652.3	ENSMUSG00000025902.9	chr1	4496000	4498200	embryonic_facial_prominence	E15.5
chr1	4496362	4496363	ENSMUST00000116652.3	ENSMUSG00000025902.9	chr1	4496000	4498400	hindbrain	E13.5
chr1	4496362	4496363	ENSMUST00000116652.3	ENSMUSG00000025902.9	chr1	4496000	4498200	limb	E13.5
chr1	4496362	4496363	ENSMUST00000116652.3	ENSMUSG00000025902.9	chr1	4496000	4498200	limb	E15.5
chr1	4496362	4496363	ENSMUST00000116652.3	ENSMUSG00000025902.9	chr1	4496000	4498000	liver	E12.5
chr1	4496362	4496363	ENSMUST00000116652.3	ENSMUSG00000025902.9	chr1	4496000	4498000	liver	E13.5
chr1	4496362	4496363	ENSMUST00000116652.3	ENSMUSG00000025902.9	chr1	4496000	4498000	liver	E16.5
chr1	4496362	4496363	ENSMUST00000116652.3	ENSMUSG00000025902.9	chr1	4496000	4498000	midbrain	P0
chr1	4496362	4496363	ENSMUST00000116652.3	ENSMUSG00000025902.9	chr1	4496000	4498200	neural_tube	E12.5
chr1	4496362	4496363	ENSMUST00000116652.3	ENSMUSG00000025902.9	chr1	4496000	4498000	neural_tube	E13.5
chr1	4496362	4496363	ENSMUST00000116652.3	ENSMUSG00000025902.9	chr1	4496200	4498200	embryonic_facial_prominence	E12.5
chr1	4496362	4496363	ENSMUST00000116652.3	ENSMUSG00000025902.9	chr1	4496200	4498000	forebrain	E14.5
chr1	4496362	4496363	ENSMUST00000116652.3	ENSMUSG00000025902.9	chr1	4496200	4498000	forebrain	E16.5
chr1	4496362	4496363	ENSMUST00000116652.3	ENSMUSG00000025902.9	chr1	4496200	4498000	hindbrain	E12.5
chr1	4496362	4496363	ENSMUST00000116652.3	ENSMUSG00000025902.9	chr1	4496200	4498000	hindbrain	E14.5
chr1	4496362	4496363	ENSMUST00000116652.3	ENSMUSG00000025902.9	chr1	4496200	4498000	hindbrain	E15.5
chr1	4496362	4496363	ENSMUST00000116652.3	ENSMUSG00000025902.9	chr1	4496200	4498200	hindbrain	E16.5
chr1	4496362	4496363	ENSMUST00000116652.3	ENSMUSG00000025902.9	chr1	4496200	4498000	hindbrain	P0
chr1	4496362	4496363	ENSMUST00000116652.3	ENSMUSG00000025902.9	chr1	4496200	4498200	intestine	E15.5
chr1	4496362	4496363	ENSMUST00000116652.3	ENSMUSG00000025902.9	chr1	4496200	4498200	intestine	P0
chr1	4496362	4496363	ENSMUST00000116652.3	ENSMUSG00000025902.9	chr1	4496200	4498200	limb	E14.5
chr1	4496362	4496363	ENSMUST00000116652.3	ENSMUSG00000025902.9	chr1	4496200	4498000	midbrain	E13.5
chr1	4496362	4496363	ENSMUST00000116652.3	ENSMUSG00000025902.9	chr1	4496200	4498200	midbrain	E16.5
chr1	4496362	4496363	ENSMUST00000116652.3	ENSMUSG00000025902.9	chr1	4496200	4498000	neural_tube	E15.5
chr1	4496395	4496396	ENSMUST00000192913.1	ENSMUSG00000025902.9	chr1	4495200	4498400	heart	P0
chr1	4496395	4496396	ENSMUST00000192913.1	ENSMUSG00000025902.9	chr1	4495400	4498400	lung	E15.5
chr1	4496395	4496396	ENSMUST00000192913.1	ENSMUSG00000025902.9	chr1	4495600	4498400	heart	E11.5
chr1	4496395	4496396	ENSMUST00000192913.1	ENSMUSG00000025902.9	chr1	4495600	4498400	heart	E12.5
chr1	4496395	4496396	ENSMUST00000192913.1	ENSMUSG00000025902.9	chr1	4495600	4498400	heart	E13.5
chr1	4496395	4496396	ENSMUST00000192913.1	ENSMUSG00000025902.9	chr1	4495600	4498200	heart	E14.5
chr1	4496395	4496396	ENSMUST00000192913.1	ENSMUSG00000025902.9	chr1	4495600	4498400	heart	E16.5
chr1	4496395	4496396	ENSMUST00000192913.1	ENSMUSG00000025902.9	chr1	4495600	4498200	intestine	E14.5
chr1	4496395	4496396	ENSMUST00000192913.1	ENSMUSG00000025902.9	chr1	4495600	4498200	kidney	E14.5
chr1	4496395	4496396	ENSMUST00000192913.1	ENSMUSG00000025902.9	chr1	4495600	4498400	kidney	E15.5
chr1	4496395	4496396	ENSMUST00000192913.1	ENSMUSG00000025902.9	chr1	4495600	4498200	kidney	E16.5
chr1	4496395	4496396	ENSMUST00000192913.1	ENSMUSG00000025902.9	chr1	4495600	4498400	kidney	P0
chr1	4496395	4496396	ENSMUST00000192913.1	ENSMUSG00000025902.9	chr1	4495600	4498200	liver	E11.5
chr1	4496395	4496396	ENSMUST00000192913.1	ENSMUSG00000025902.9	chr1	4495600	4498200	liver	P0
chr1	4496395	4496396	ENSMUST00000192913.1	ENSMUSG00000025902.9	chr1	4495600	4498200	stomach	P0
chr1	4496395	4496396	ENSMUST00000192913.1	ENSMUSG00000025902.9	chr1	4495800	4498000	forebrain	P0
chr1	4496395	4496396	ENSMUST00000192913.1	ENSMUSG00000025902.9	chr1	4495800	4498200	heart	E15.5
chr1	4496395	4496396	ENSMUST00000192913.1	ENSMUSG00000025902.9	chr1	4495800	4498200	intestine	E16.5
chr1	4496395	4496396	ENSMUST00000192913.1	ENSMUSG00000025902.9	chr1	4495800	4498200	limb	E12.5
chr1	4496395	4496396	ENSMUST00000192913.1	ENSMUSG00000025902.9	chr1	4495800	4497800	neural_tube	E14.5
chr1	4496395	4496396	ENSMUST00000192913.1	ENSMUSG00000025902.9	chr1	4495800	4498200	stomach	E14.5
chr1	4496395	4496396	ENSMUST00000192913.1	ENSMUSG00000025902.9	chr1	4495800	4498200	stomach	E15.5
chr1	4496395	4496396	ENSMUST00000192913.1	ENSMUSG00000025902.9	chr1	4495800	4498200	stomach	E16.5
chr1	4496395	4496396	ENSMUST00000192913.1	ENSMUSG00000025902.9	chr1	4496000	4498200	embryonic_facial_prominence	E15.5
chr1	4496395	4496396	ENSMUST00000192913.1	ENSMUSG00000025902.9	chr1	4496000	4498400	hindbrain	E13.5
chr1	4496395	4496396	ENSMUST00000192913.1	ENSMUSG00000025902.9	chr1	4496000	4498200	limb	E13.5
chr1	4496395	4496396	ENSMUST00000192913.1	ENSMUSG00000025902.9	chr1	4496000	4498200	limb	E15.5
chr1	4496395	4496396	ENSMUST00000192913.1	ENSMUSG00000025902.9	chr1	4496000	4498000	liver	E12.5
chr1	4496395	4496396	ENSMUST00000192913.1	ENSMUSG00000025902.9	chr1	4496000	4498000	liver	E13.5
chr1	4496395	4496396	ENSMUST00000192913.1	ENSMUSG00000025902.9	chr1	4496000	4498000	liver	E16.5
chr1	4496395	4496396	ENSMUST00000192913.1	ENSMUSG00000025902.9	chr1	4496000	4498000	midbrain	P0
chr1	4496395	4496396	ENSMUST00000192913.1	ENSMUSG00000025902.9	chr1	4496000	4498200	neural_tube	E12.5
chr1	4496395	4496396	ENSMUST00000192913.1	ENSMUSG00000025902.9	chr1	4496000	4498000	neural_tube	E13.5
chr1	4496395	4496396	ENSMUST00000192913.1	ENSMUSG00000025902.9	chr1	4496200	4498200	embryonic_facial_prominence	E12.5
chr1	4496395	4496396	ENSMUST00000192913.1	ENSMUSG00000025902.9	chr1	4496200	4498000	forebrain	E14.5
chr1	4496395	4496396	ENSMUST00000192913.1	ENSMUSG00000025902.9	chr1	4496200	4498000	forebrain	E16.5
chr1	4496395	4496396	ENSMUST00000192913.1	ENSMUSG00000025902.9	chr1	4496200	4498000	hindbrain	E12.5
chr1	4496395	4496396	ENSMUST00000192913.1	ENSMUSG00000025902.9	chr1	4496200	4498000	hindbrain	E14.5
chr1	4496395	4496396	ENSMUST00000192913.1	ENSMUSG00000025902.9	chr1	4496200	4498000	hindbrain	E15.5
chr1	4496395	4496396	ENSMUST00000192913.1	ENSMUSG00000025902.9	chr1	4496200	4498200	hindbrain	E16.5
chr1	4496395	4496396	ENSMUST00000192913.1	ENSMUSG00000025902.9	chr1	4496200	4498000	hindbrain	P0
chr1	4496395	4496396	ENSMUST00000192913.1	ENSMUSG00000025902.9	chr1	4496200	4498200	intestine	E15.5
chr1	4496395	4496396	ENSMUST00000192913.1	ENSMUSG00000025902.9	chr1	4496200	4498200	intestine	P0
chr1	4496395	4496396	ENSMUST00000192913.1	ENSMUSG00000025902.9	chr1	4496200	4498200	limb	E14.5
chr1	4496395	4496396	ENSMUST00000192913.1	ENSMUSG00000025902.9	chr1	4496200	4498000	midbrain	E13.5
chr1	4496395	4496396	ENSMUST00000192913.1	ENSMUSG00000025902.9	chr1	4496200	4498200	midbrain	E16.5
chr1	4496395	4496396	ENSMUST00000192913.1	ENSMUSG00000025902.9	chr1	4496200	4498000	neural_tube	E15.5
chr1	4496412	4496413	ENSMUST00000027035.5	ENSMUSG00000025902.9	chr1	4495200	4498400	heart	P0
chr1	4496412	4496413	ENSMUST00000027035.5	ENSMUSG00000025902.9	chr1	4495400	4498400	lung	E15.5
chr1	4496412	4496413	ENSMUST00000027035.5	ENSMUSG00000025902.9	chr1	4495600	4498400	heart	E11.5
chr1	4496412	4496413	ENSMUST00000027035.5	ENSMUSG00000025902.9	chr1	4495600	4498400	heart	E12.5
chr1	4496412	4496413	ENSMUST00000027035.5	ENSMUSG00000025902.9	chr1	4495600	4498400	heart	E13.5
chr1	4496412	4496413	ENSMUST00000027035.5	ENSMUSG00000025902.9	chr1	4495600	4498200	heart	E14.5
chr1	4496412	4496413	ENSMUST00000027035.5	ENSMUSG00000025902.9	chr1	4495600	4498400	heart	E16.5
chr1	4496412	4496413	ENSMUST00000027035.5	ENSMUSG00000025902.9	chr1	4495600	4498200	intestine	E14.5
chr1	4496412	4496413	ENSMUST00000027035.5	ENSMUSG00000025902.9	chr1	4495600	4498200	kidney	E14.5
chr1	4496412	4496413	ENSMUST00000027035.5	ENSMUSG00000025902.9	chr1	4495600	4498400	kidney	E15.5
chr1	4496412	4496413	ENSMUST00000027035.5	ENSMUSG00000025902.9	chr1	4495600	4498200	kidney	E16.5
chr1	4496412	4496413	ENSMUST00000027035.5	ENSMUSG00000025902.9	chr1	4495600	4498400	kidney	P0
chr1	4496412	4496413	ENSMUST00000027035.5	ENSMUSG00000025902.9	chr1	4495600	4498200	liver	E11.5
chr1	4496412	4496413	ENSMUST00000027035.5	ENSMUSG00000025902.9	chr1	4495600	4498200	liver	P0
chr1	4496412	4496413	ENSMUST00000027035.5	ENSMUSG00000025902.9	chr1	4495600	4498200	stomach	P0
chr1	4496412	4496413	ENSMUST00000027035.5	ENSMUSG00000025902.9	chr1	4495800	4498000	forebrain	P0
chr1	4496412	4496413	ENSMUST00000027035.5	ENSMUSG00000025902.9	chr1	4495800	4498200	heart	E15.5
chr1	4496412	4496413	ENSMUST00000027035.5	ENSMUSG00000025902.9	chr1	4495800	4498200	intestine	E16.5
chr1	4496412	4496413	ENSMUST00000027035.5	ENSMUSG00000025902.9	chr1	4495800	4498200	limb	E12.5
chr1	4496412	4496413	ENSMUST00000027035.5	ENSMUSG00000025902.9	chr1	4495800	4497800	neural_tube	E14.5
chr1	4496412	4496413	ENSMUST00000027035.5	ENSMUSG00000025902.9	chr1	4495800	4498200	stomach	E14.5
chr1	4496412	4496413	ENSMUST00000027035.5	ENSMUSG00000025902.9	chr1	4495800	4498200	stomach	E15.5
chr1	4496412	4496413	ENSMUST00000027035.5	ENSMUSG00000025902.9	chr1	4495800	4498200	stomach	E16.5
chr1	4496412	4496413	ENSMUST00000027035.5	ENSMUSG00000025902.9	chr1	4496000	4498200	embryonic_facial_prominence	E15.5
chr1	4496412	4496413	ENSMUST00000027035.5	ENSMUSG00000025902.9	chr1	4496000	4498400	hindbrain	E13.5
chr1	4496412	4496413	ENSMUST00000027035.5	ENSMUSG00000025902.9	chr1	4496000	4498200	limb	E13.5
chr1	4496412	4496413	ENSMUST00000027035.5	ENSMUSG00000025902.9	chr1	4496000	4498200	limb	E15.5
chr1	4496412	4496413	ENSMUST00000027035.5	ENSMUSG00000025902.9	chr1	4496000	4498000	liver	E12.5
chr1	4496412	4496413	ENSMUST00000027035.5	ENSMUSG00000025902.9	chr1	4496000	4498000	liver	E13.5
chr1	4496412	4496413	ENSMUST00000027035.5	ENSMUSG00000025902.9	chr1	4496000	4498000	liver	E16.5
chr1	4496412	4496413	ENSMUST00000027035.5	ENSMUSG00000025902.9	chr1	4496000	4498000	midbrain	P0
chr1	4496412	4496413	ENSMUST00000027035.5	ENSMUSG00000025902.9	chr1	4496000	4498200	neural_tube	E12.5
chr1	4496412	4496413	ENSMUST00000027035.5	ENSMUSG00000025902.9	chr1	4496000	4498000	neural_tube	E13.5
chr1	4496412	4496413	ENSMUST00000027035.5	ENSMUSG00000025902.9	chr1	4496200	4498200	embryonic_facial_prominence	E12.5
chr1	4496412	4496413	ENSMUST00000027035.5	ENSMUSG00000025902.9	chr1	4496200	4498000	forebrain	E14.5
chr1	4496412	4496413	ENSMUST00000027035.5	ENSMUSG00000025902.9	chr1	4496200	4498000	forebrain	E16.5
chr1	4496412	4496413	ENSMUST00000027035.5	ENSMUSG00000025902.9	chr1	4496200	4498000	hindbrain	E12.5
chr1	4496412	4496413	ENSMUST00000027035.5	ENSMUSG00000025902.9	chr1	4496200	4498000	hindbrain	E14.5
chr1	4496412	4496413	ENSMUST00000027035.5	ENSMUSG00000025902.9	chr1	4496200	4498000	hindbrain	E15.5
chr1	4496412	4496413	ENSMUST00000027035.5	ENSMUSG00000025902.9	chr1	4496200	4498200	hindbrain	E16.5
chr1	4496412	4496413	ENSMUST00000027035.5	ENSMUSG00000025902.9	chr1	4496200	4498000	hindbrain	P0
chr1	4496412	4496413	ENSMUST00000027035.5	ENSMUSG00000025902.9	chr1	4496200	4498200	intestine	E15.5
chr1	4496412	4496413	ENSMUST00000027035.5	ENSMUSG00000025902.9	chr1	4496200	4498200	intestine	P0
chr1	4496412	4496413	ENSMUST00000027035.5	ENSMUSG00000025902.9	chr1	4496200	4498200	limb	E14.5
chr1	4496412	4496413	ENSMUST00000027035.5	ENSMUSG00000025902.9	chr1	4496200	4498000	midbrain	E13.5
chr1	4496412	4496413	ENSMUST00000027035.5	ENSMUSG00000025902.9	chr1	4496200	4498200	midbrain	E16.5
chr1	4496412	4496413	ENSMUST00000027035.5	ENSMUSG00000025902.9	chr1	4496200	4498000	neural_tube	E15.5
chr1	4496412	4496413	ENSMUST00000027035.5	ENSMUSG00000025902.9	chr1	4496400	4498200	embryonic_facial_prominence	E14.5
chr1	4496412	4496413	ENSMUST00000027035.5	ENSMUSG00000025902.9	chr1	4496400	4498000	forebrain	E13.5
chr1	4496412	4496413	ENSMUST00000027035.5	ENSMUSG00000025902.9	chr1	4496400	4498200	midbrain	E12.5
chr1	4496412	4496413	ENSMUST00000027035.5	ENSMUSG00000025902.9	chr1	4496400	4498000	midbrain	E15.5
chr1	4496550	4496551	ENSMUST00000193450.1	ENSMUSG00000104238.1	chr1	4495200	4498400	heart	P0
chr1	4496550	4496551	ENSMUST00000193450.1	ENSMUSG00000104238.1	chr1	4495400	4498400	lung	E15.5
chr1	4496550	4496551	ENSMUST00000193450.1	ENSMUSG00000104238.1	chr1	4495600	4498400	heart	E11.5
chr1	4496550	4496551	ENSMUST00000193450.1	ENSMUSG00000104238.1	chr1	4495600	4498400	heart	E12.5
chr1	4496550	4496551	ENSMUST00000193450.1	ENSMUSG00000104238.1	chr1	4495600	4498400	heart	E13.5
chr1	4496550	4496551	ENSMUST00000193450.1	ENSMUSG00000104238.1	chr1	4495600	4498200	heart	E14.5
chr1	4496550	4496551	ENSMUST00000193450.1	ENSMUSG00000104238.1	chr1	4495600	4498400	heart	E16.5
chr1	4496550	4496551	ENSMUST00000193450.1	ENSMUSG00000104238.1	chr1	4495600	4498200	intestine	E14.5
chr1	4496550	4496551	ENSMUST00000193450.1	ENSMUSG00000104238.1	chr1	4495600	4498200	kidney	E14.5
chr1	4496550	4496551	ENSMUST00000193450.1	ENSMUSG00000104238.1	chr1	4495600	4498400	kidney	E15.5
chr1	4496550	4496551	ENSMUST00000193450.1	ENSMUSG00000104238.1	chr1	4495600	4498200	kidney	E16.5
chr1	4496550	4496551	ENSMUST00000193450.1	ENSMUSG00000104238.1	chr1	4495600	4498400	kidney	P0
chr1	4496550	4496551	ENSMUST00000193450.1	ENSMUSG00000104238.1	chr1	4495600	4498200	liver	E11.5
chr1	4496550	4496551	ENSMUST00000193450.1	ENSMUSG00000104238.1	chr1	4495600	4498200	liver	P0
chr1	4496550	4496551	ENSMUST00000193450.1	ENSMUSG00000104238.1	chr1	4495600	4498200	stomach	P0
chr1	4496550	4496551	ENSMUST00000193450.1	ENSMUSG00000104238.1	chr1	4495800	4498000	forebrain	P0
chr1	4496550	4496551	ENSMUST00000193450.1	ENSMUSG00000104238.1	chr1	4495800	4498200	heart	E15.5
chr1	4496550	4496551	ENSMUST00000193450.1	ENSMUSG00000104238.1	chr1	4495800	4498200	intestine	E16.5
chr1	4496550	4496551	ENSMUST00000193450.1	ENSMUSG00000104238.1	chr1	4495800	4498200	limb	E12.5
chr1	4496550	4496551	ENSMUST00000193450.1	ENSMUSG00000104238.1	chr1	4495800	4497800	neural_tube	E14.5
chr1	4496550	4496551	ENSMUST00000193450.1	ENSMUSG00000104238.1	chr1	4495800	4498200	stomach	E14.5
chr1	4496550	4496551	ENSMUST00000193450.1	ENSMUSG00000104238.1	chr1	4495800	4498200	stomach	E15.5
chr1	4496550	4496551	ENSMUST00000193450.1	ENSMUSG00000104238.1	chr1	4495800	4498200	stomach	E16.5
chr1	4496550	4496551	ENSMUST00000193450.1	ENSMUSG00000104238.1	chr1	4496000	4498200	embryonic_facial_prominence	E15.5
chr1	4496550	4496551	ENSMUST00000193450.1	ENSMUSG00000104238.1	chr1	4496000	4498400	hindbrain	E13.5
chr1	4496550	4496551	ENSMUST00000193450.1	ENSMUSG00000104238.1	chr1	4496000	4498200	limb	E13.5
chr1	4496550	4496551	ENSMUST00000193450.1	ENSMUSG00000104238.1	chr1	4496000	4498200	limb	E15.5
chr1	4496550	4496551	ENSMUST00000193450.1	ENSMUSG00000104238.1	chr1	4496000	4498000	liver	E12.5
chr1	4496550	4496551	ENSMUST00000193450.1	ENSMUSG00000104238.1	chr1	4496000	4498000	liver	E13.5
chr1	4496550	4496551	ENSMUST00000193450.1	ENSMUSG00000104238.1	chr1	4496000	4498000	liver	E16.5
chr1	4496550	4496551	ENSMUST00000193450.1	ENSMUSG00000104238.1	chr1	4496000	4498000	midbrain	P0
chr1	4496550	4496551	ENSMUST00000193450.1	ENSMUSG00000104238.1	chr1	4496000	4498200	neural_tube	E12.5
chr1	4496550	4496551	ENSMUST00000193450.1	ENSMUSG00000104238.1	chr1	4496000	4498000	neural_tube	E13.5
chr1	4496550	4496551	ENSMUST00000193450.1	ENSMUSG00000104238.1	chr1	4496200	4498200	embryonic_facial_prominence	E12.5
chr1	4496550	4496551	ENSMUST00000193450.1	ENSMUSG00000104238.1	chr1	4496200	4498000	forebrain	E14.5
chr1	4496550	4496551	ENSMUST00000193450.1	ENSMUSG00000104238.1	chr1	4496200	4498000	forebrain	E16.5
chr1	4496550	4496551	ENSMUST00000193450.1	ENSMUSG00000104238.1	chr1	4496200	4498000	hindbrain	E12.5
chr1	4496550	4496551	ENSMUST00000193450.1	ENSMUSG00000104238.1	chr1	4496200	4498000	hindbrain	E14.5
chr1	4496550	4496551	ENSMUST00000193450.1	ENSMUSG00000104238.1	chr1	4496200	4498000	hindbrain	E15.5
chr1	4496550	4496551	ENSMUST00000193450.1	ENSMUSG00000104238.1	chr1	4496200	4498200	hindbrain	E16.5
chr1	4496550	4496551	ENSMUST00000193450.1	ENSMUSG00000104238.1	chr1	4496200	4498000	hindbrain	P0
chr1	4496550	4496551	ENSMUST00000193450.1	ENSMUSG00000104238.1	chr1	4496200	4498200	intestine	E15.5
chr1	4496550	4496551	ENSMUST00000193450.1	ENSMUSG00000104238.1	chr1	4496200	4498200	intestine	P0
chr1	4496550	4496551	ENSMUST00000193450.1	ENSMUSG00000104238.1	chr1	4496200	4498200	limb	E14.5
chr1	4496550	4496551	ENSMUST00000193450.1	ENSMUSG00000104238.1	chr1	4496200	4498000	midbrain	E13.5
chr1	4496550	4496551	ENSMUST00000193450.1	ENSMUSG00000104238.1	chr1	4496200	4498200	midbrain	E16.5
chr1	4496550	4496551	ENSMUST00000193450.1	ENSMUSG00000104238.1	chr1	4496200	4498000	neural_tube	E15.5
chr1	4496550	4496551	ENSMUST00000193450.1	ENSMUSG00000104238.1	chr1	4496400	4498200	embryonic_facial_prominence	E14.5
chr1	4496550	4496551	ENSMUST00000193450.1	ENSMUSG00000104238.1	chr1	4496400	4498000	forebrain	E13.5
chr1	4496550	4496551	ENSMUST00000193450.1	ENSMUSG00000104238.1	chr1	4496400	4498200	midbrain	E12.5
chr1	4496550	4496551	ENSMUST00000193450.1	ENSMUSG00000104238.1	chr1	4496400	4498000	midbrain	E15.5
chr1	4496756	4496757	ENSMUST00000195555.1	ENSMUSG00000025902.9	chr1	4495200	4498400	heart	P0
chr1	4496756	4496757	ENSMUST00000195555.1	ENSMUSG00000025902.9	chr1	4495400	4498400	lung	E15.5
chr1	4496756	4496757	ENSMUST00000195555.1	ENSMUSG00000025902.9	chr1	4495600	4498400	heart	E11.5
chr1	4496756	4496757	ENSMUST00000195555.1	ENSMUSG00000025902.9	chr1	4495600	4498400	heart	E12.5
chr1	4496756	4496757	ENSMUST00000195555.1	ENSMUSG00000025902.9	chr1	4495600	4498400	heart	E13.5
chr1	4496756	4496757	ENSMUST00000195555.1	ENSMUSG00000025902.9	chr1	4495600	4498200	heart	E14.5
chr1	4496756	4496757	ENSMUST00000195555.1	ENSMUSG00000025902.9	chr1	4495600	4498400	heart	E16.5
chr1	4496756	4496757	ENSMUST00000195555.1	ENSMUSG00000025902.9	chr1	4495600	4498200	intestine	E14.5
chr1	4496756	4496757	ENSMUST00000195555.1	ENSMUSG00000025902.9	chr1	4495600	4498200	kidney	E14.5
chr1	4496756	4496757	ENSMUST00000195555.1	ENSMUSG00000025902.9	chr1	4495600	4498400	kidney	E15.5
chr1	4496756	4496757	ENSMUST00000195555.1	ENSMUSG00000025902.9	chr1	4495600	4498200	kidney	E16.5
chr1	4496756	4496757	ENSMUST00000195555.1	ENSMUSG00000025902.9	chr1	4495600	4498400	kidney	P0
chr1	4496756	4496757	ENSMUST00000195555.1	ENSMUSG00000025902.9	chr1	4495600	4498200	liver	E11.5
chr1	4496756	4496757	ENSMUST00000195555.1	ENSMUSG00000025902.9	chr1	4495600	4498200	liver	P0
chr1	4496756	4496757	ENSMUST00000195555.1	ENSMUSG00000025902.9	chr1	4495600	4498200	stomach	P0
chr1	4496756	4496757	ENSMUST00000195555.1	ENSMUSG00000025902.9	chr1	4495800	4498000	forebrain	P0
chr1	4496756	4496757	ENSMUST00000195555.1	ENSMUSG00000025902.9	chr1	4495800	4498200	heart	E15.5
chr1	4496756	4496757	ENSMUST00000195555.1	ENSMUSG00000025902.9	chr1	4495800	4498200	intestine	E16.5
chr1	4496756	4496757	ENSMUST00000195555.1	ENSMUSG00000025902.9	chr1	4495800	4498200	limb	E12.5
chr1	4496756	4496757	ENSMUST00000195555.1	ENSMUSG00000025902.9	chr1	4495800	4497800	neural_tube	E14.5
chr1	4496756	4496757	ENSMUST00000195555.1	ENSMUSG00000025902.9	chr1	4495800	4498200	stomach	E14.5
chr1	4496756	4496757	ENSMUST00000195555.1	ENSMUSG00000025902.9	chr1	4495800	4498200	stomach	E15.5
chr1	4496756	4496757	ENSMUST00000195555.1	ENSMUSG00000025902.9	chr1	4495800	4498200	stomach	E16.5
chr1	4496756	4496757	ENSMUST00000195555.1	ENSMUSG00000025902.9	chr1	4496000	4498200	embryonic_facial_prominence	E15.5
chr1	4496756	4496757	ENSMUST00000195555.1	ENSMUSG00000025902.9	chr1	4496000	4498400	hindbrain	E13.5
chr1	4496756	4496757	ENSMUST00000195555.1	ENSMUSG00000025902.9	chr1	4496000	4498200	limb	E13.5
chr1	4496756	4496757	ENSMUST00000195555.1	ENSMUSG00000025902.9	chr1	4496000	4498200	limb	E15.5
chr1	4496756	4496757	ENSMUST00000195555.1	ENSMUSG00000025902.9	chr1	4496000	4498000	liver	E12.5
chr1	4496756	4496757	ENSMUST00000195555.1	ENSMUSG00000025902.9	chr1	4496000	4498000	liver	E13.5
chr1	4496756	4496757	ENSMUST00000195555.1	ENSMUSG00000025902.9	chr1	4496000	4498000	liver	E16.5
chr1	4496756	4496757	ENSMUST00000195555.1	ENSMUSG00000025902.9	chr1	4496000	4498000	midbrain	P0
chr1	4496756	4496757	ENSMUST00000195555.1	ENSMUSG00000025902.9	chr1	4496000	4498200	neural_tube	E12.5
chr1	4496756	4496757	ENSMUST00000195555.1	ENSMUSG00000025902.9	chr1	4496000	4498000	neural_tube	E13.5
chr1	4496756	4496757	ENSMUST00000195555.1	ENSMUSG00000025902.9	chr1	4496200	4498200	embryonic_facial_prominence	E12.5
chr1	4496756	4496757	ENSMUST00000195555.1	ENSMUSG00000025902.9	chr1	4496200	4498000	forebrain	E14.5
chr1	4496756	4496757	ENSMUST00000195555.1	ENSMUSG00000025902.9	chr1	4496200	4498000	forebrain	E16.5
chr1	4496756	4496757	ENSMUST00000195555.1	ENSMUSG00000025902.9	chr1	4496200	4498000	hindbrain	E12.5
chr1	4496756	4496757	ENSMUST00000195555.1	ENSMUSG00000025902.9	chr1	4496200	4498000	hindbrain	E14.5
chr1	4496756	4496757	ENSMUST00000195555.1	ENSMUSG00000025902.9	chr1	4496200	4498000	hindbrain	E15.5
chr1	4496756	4496757	ENSMUST00000195555.1	ENSMUSG00000025902.9	chr1	4496200	4498200	hindbrain	E16.5
chr1	4496756	4496757	ENSMUST00000195555.1	ENSMUSG00000025902.9	chr1	4496200	4498000	hindbrain	P0
chr1	4496756	4496757	ENSMUST00000195555.1	ENSMUSG00000025902.9	chr1	4496200	4498200	intestine	E15.5
chr1	4496756	4496757	ENSMUST00000195555.1	ENSMUSG00000025902.9	chr1	4496200	4498200	intestine	P0
chr1	4496756	4496757	ENSMUST00000195555.1	ENSMUSG00000025902.9	chr1	4496200	4498200	limb	E14.5
chr1	4496756	4496757	ENSMUST00000195555.1	ENSMUSG00000025902.9	chr1	4496200	4498000	midbrain	E13.5
chr1	4496756	4496757	ENSMUST00000195555.1	ENSMUSG00000025902.9	chr1	4496200	4498200	midbrain	E16.5
chr1	4496756	4496757	ENSMUST00000195555.1	ENSMUSG00000025902.9	chr1	4496200	4498000	neural_tube	E15.5
chr1	4496756	4496757	ENSMUST00000195555.1	ENSMUSG00000025902.9	chr1	4496400	4498200	embryonic_facial_prominence	E14.5
chr1	4496756	4496757	ENSMUST00000195555.1	ENSMUSG00000025902.9	chr1	4496400	4498000	forebrain	E13.5
chr1	4496756	4496757	ENSMUST00000195555.1	ENSMUSG00000025902.9	chr1	4496400	4498200	midbrain	E12.5
chr1	4496756	4496757	ENSMUST00000195555.1	ENSMUSG00000025902.9	chr1	4496400	4498000	midbrain	E15.5
chr1	4496756	4496757	ENSMUST00000195555.1	ENSMUSG00000025902.9	chr1	4496600	4498000	embryonic_facial_prominence	E11.5
chr1	4496756	4496757	ENSMUST00000195555.1	ENSMUSG00000025902.9	chr1	4496600	4498200	forebrain	E11.5
chr1	4496756	4496757	ENSMUST00000195555.1	ENSMUSG00000025902.9	chr1	4496600	4498200	forebrain	E12.5
chr1	4496756	4496757	ENSMUST00000195555.1	ENSMUSG00000025902.9	chr1	4496600	4498000	forebrain	E15.5
chr1	4496756	4496757	ENSMUST00000195555.1	ENSMUSG00000025902.9	chr1	4496600	4498000	liver	E15.5
chr1	4496756	4496757	ENSMUST00000195555.1	ENSMUSG00000025902.9	chr1	4496600	4498200	midbrain	E11.5
chr1	4496756	4496757	ENSMUST00000195555.1	ENSMUSG00000025902.9	chr1	4496600	4498200	neural_tube	E11.5
chr1	4497353	4497354	ENSMUST00000192650.1	ENSMUSG00000025902.9	chr1	4495200	4498400	heart	P0
chr1	4497353	4497354	ENSMUST00000192650.1	ENSMUSG00000025902.9	chr1	4495400	4498400	lung	E15.5
chr1	4497353	4497354	ENSMUST00000192650.1	ENSMUSG00000025902.9	chr1	4495600	4498400	heart	E11.5
chr1	4497353	4497354	ENSMUST00000192650.1	ENSMUSG00000025902.9	chr1	4495600	4498400	heart	E12.5
chr1	4497353	4497354	ENSMUST00000192650.1	ENSMUSG00000025902.9	chr1	4495600	4498400	heart	E13.5
chr1	4497353	4497354	ENSMUST00000192650.1	ENSMUSG00000025902.9	chr1	4495600	4498200	heart	E14.5
chr1	4497353	4497354	ENSMUST00000192650.1	ENSMUSG00000025902.9	chr1	4495600	4498400	heart	E16.5
chr1	4497353	4497354	ENSMUST00000192650.1	ENSMUSG00000025902.9	chr1	4495600	4498200	intestine	E14.5
chr1	4497353	4497354	ENSMUST00000192650.1	ENSMUSG00000025902.9	chr1	4495600	4498200	kidney	E14.5
chr1	4497353	4497354	ENSMUST00000192650.1	ENSMUSG00000025902.9	chr1	4495600	4498400	kidney	E15.5
chr1	4497353	4497354	ENSMUST00000192650.1	ENSMUSG00000025902.9	chr1	4495600	4498200	kidney	E16.5
chr1	4497353	4497354	ENSMUST00000192650.1	ENSMUSG00000025902.9	chr1	4495600	4498400	kidney	P0
chr1	4497353	4497354	ENSMUST00000192650.1	ENSMUSG00000025902.9	chr1	4495600	4498200	liver	E11.5
chr1	4497353	4497354	ENSMUST00000192650.1	ENSMUSG00000025902.9	chr1	4495600	4498200	liver	P0
chr1	4497353	4497354	ENSMUST00000192650.1	ENSMUSG00000025902.9	chr1	4495600	4498200	stomach	P0
chr1	4497353	4497354	ENSMUST00000192650.1	ENSMUSG00000025902.9	chr1	4495800	4498000	forebrain	P0
chr1	4497353	4497354	ENSMUST00000192650.1	ENSMUSG00000025902.9	chr1	4495800	4498200	heart	E15.5
chr1	4497353	4497354	ENSMUST00000192650.1	ENSMUSG00000025902.9	chr1	4495800	4498200	intestine	E16.5
chr1	4497353	4497354	ENSMUST00000192650.1	ENSMUSG00000025902.9	chr1	4495800	4498200	limb	E12.5
chr1	4497353	4497354	ENSMUST00000192650.1	ENSMUSG00000025902.9	chr1	4495800	4497800	neural_tube	E14.5
chr1	4497353	4497354	ENSMUST00000192650.1	ENSMUSG00000025902.9	chr1	4495800	4498200	stomach	E14.5
chr1	4497353	4497354	ENSMUST00000192650.1	ENSMUSG00000025902.9	chr1	4495800	4498200	stomach	E15.5
chr1	4497353	4497354	ENSMUST00000192650.1	ENSMUSG00000025902.9	chr1	4495800	4498200	stomach	E16.5
chr1	4497353	4497354	ENSMUST00000192650.1	ENSMUSG00000025902.9	chr1	4496000	4498200	embryonic_facial_prominence	E15.5
chr1	4497353	4497354	ENSMUST00000192650.1	ENSMUSG00000025902.9	chr1	4496000	4498400	hindbrain	E13.5
chr1	4497353	4497354	ENSMUST00000192650.1	ENSMUSG00000025902.9	chr1	4496000	4498200	limb	E13.5
chr1	4497353	4497354	ENSMUST00000192650.1	ENSMUSG00000025902.9	chr1	4496000	4498200	limb	E15.5
chr1	4497353	4497354	ENSMUST00000192650.1	ENSMUSG00000025902.9	chr1	4496000	4498000	liver	E12.5
chr1	4497353	4497354	ENSMUST00000192650.1	ENSMUSG00000025902.9	chr1	4496000	4498000	liver	E13.5
chr1	4497353	4497354	ENSMUST00000192650.1	ENSMUSG00000025902.9	chr1	4496000	4498000	liver	E16.5
chr1	4497353	4497354	ENSMUST00000192650.1	ENSMUSG00000025902.9	chr1	4496000	4498000	midbrain	P0
chr1	4497353	4497354	ENSMUST00000192650.1	ENSMUSG00000025902.9	chr1	4496000	4498200	neural_tube	E12.5
chr1	4497353	4497354	ENSMUST00000192650.1	ENSMUSG00000025902.9	chr1	4496000	4498000	neural_tube	E13.5
chr1	4497353	4497354	ENSMUST00000192650.1	ENSMUSG00000025902.9	chr1	4496200	4498200	embryonic_facial_prominence	E12.5
chr1	4497353	4497354	ENSMUST00000192650.1	ENSMUSG00000025902.9	chr1	4496200	4498000	forebrain	E14.5
chr1	4497353	4497354	ENSMUST00000192650.1	ENSMUSG00000025902.9	chr1	4496200	4498000	forebrain	E16.5
chr1	4497353	4497354	ENSMUST00000192650.1	ENSMUSG00000025902.9	chr1	4496200	4498000	hindbrain	E12.5
chr1	4497353	4497354	ENSMUST00000192650.1	ENSMUSG00000025902.9	chr1	4496200	4498000	hindbrain	E14.5
chr1	4497353	4497354	ENSMUST00000192650.1	ENSMUSG00000025902.9	chr1	4496200	4498000	hindbrain	E15.5
chr1	4497353	4497354	ENSMUST00000192650.1	ENSMUSG00000025902.9	chr1	4496200	4498200	hindbrain	E16.5
chr1	4497353	4497354	ENSMUST00000192650.1	ENSMUSG00000025902.9	chr1	4496200	4498000	hindbrain	P0
chr1	4497353	4497354	ENSMUST00000192650.1	ENSMUSG00000025902.9	chr1	4496200	4498200	intestine	E15.5
chr1	4497353	4497354	ENSMUST00000192650.1	ENSMUSG00000025902.9	chr1	4496200	4498200	intestine	P0
chr1	4497353	4497354	ENSMUST00000192650.1	ENSMUSG00000025902.9	chr1	4496200	4498200	limb	E14.5
chr1	4497353	4497354	ENSMUST00000192650.1	ENSMUSG00000025902.9	chr1	4496200	4498000	midbrain	E13.5
chr1	4497353	4497354	ENSMUST00000192650.1	ENSMUSG00000025902.9	chr1	4496200	4498200	midbrain	E16.5
chr1	4497353	4497354	ENSMUST00000192650.1	ENSMUSG00000025902.9	chr1	4496200	4498000	neural_tube	E15.5
chr1	4497353	4497354	ENSMUST00000192650.1	ENSMUSG00000025902.9	chr1	4496400	4498200	embryonic_facial_prominence	E14.5
chr1	4497353	4497354	ENSMUST00000192650.1	ENSMUSG00000025902.9	chr1	4496400	4498000	forebrain	E13.5
chr1	4497353	4497354	ENSMUST00000192650.1	ENSMUSG00000025902.9	chr1	4496400	4498200	midbrain	E12.5
chr1	4497353	4497354	ENSMUST00000192650.1	ENSMUSG00000025902.9	chr1	4496400	4498000	midbrain	E15.5
chr1	4497353	4497354	ENSMUST00000192650.1	ENSMUSG00000025902.9	chr1	4496600	4498000	embryonic_facial_prominence	E11.5
chr1	4497353	4497354	ENSMUST00000192650.1	ENSMUSG00000025902.9	chr1	4496600	4498200	forebrain	E11.5
chr1	4497353	4497354	ENSMUST00000192650.1	ENSMUSG00000025902.9	chr1	4496600	4498200	forebrain	E12.5
chr1	4497353	4497354	ENSMUST00000192650.1	ENSMUSG00000025902.9	chr1	4496600	4498000	forebrain	E15.5
chr1	4497353	4497354	ENSMUST00000192650.1	ENSMUSG00000025902.9	chr1	4496600	4498000	liver	E15.5
chr1	4497353	4497354	ENSMUST00000192650.1	ENSMUSG00000025902.9	chr1	4496600	4498200	midbrain	E11.5
chr1	4497353	4497354	ENSMUST00000192650.1	ENSMUSG00000025902.9	chr1	4496600	4498200	neural_tube	E11.5
chr1	4497353	4497354	ENSMUST00000192650.1	ENSMUSG00000025902.9	chr1	4496800	4498000	hindbrain	E11.5
chr1	4497353	4497354	ENSMUST00000192650.1	ENSMUSG00000025902.9	chr1	4496800	4497800	liver	E14.5
chr1	4497473	4497474	ENSMUST00000194935.1	ENSMUSG00000104238.1	chr1	4495200	4498400	heart	P0
chr1	4497473	4497474	ENSMUST00000194935.1	ENSMUSG00000104238.1	chr1	4495400	4498400	lung	E15.5
chr1	4497473	4497474	ENSMUST00000194935.1	ENSMUSG00000104238.1	chr1	4495600	4498400	heart	E11.5
chr1	4497473	4497474	ENSMUST00000194935.1	ENSMUSG00000104238.1	chr1	4495600	4498400	heart	E12.5
chr1	4497473	4497474	ENSMUST00000194935.1	ENSMUSG00000104238.1	chr1	4495600	4498400	heart	E13.5
chr1	4497473	4497474	ENSMUST00000194935.1	ENSMUSG00000104238.1	chr1	4495600	4498200	heart	E14.5
chr1	4497473	4497474	ENSMUST00000194935.1	ENSMUSG00000104238.1	chr1	4495600	4498400	heart	E16.5
chr1	4497473	4497474	ENSMUST00000194935.1	ENSMUSG00000104238.1	chr1	4495600	4498200	intestine	E14.5
chr1	4497473	4497474	ENSMUST00000194935.1	ENSMUSG00000104238.1	chr1	4495600	4498200	kidney	E14.5
chr1	4497473	4497474	ENSMUST00000194935.1	ENSMUSG00000104238.1	chr1	4495600	4498400	kidney	E15.5
chr1	4497473	4497474	ENSMUST00000194935.1	ENSMUSG00000104238.1	chr1	4495600	4498200	kidney	E16.5
chr1	4497473	4497474	ENSMUST00000194935.1	ENSMUSG00000104238.1	chr1	4495600	4498400	kidney	P0
chr1	4497473	4497474	ENSMUST00000194935.1	ENSMUSG00000104238.1	chr1	4495600	4498200	liver	E11.5
chr1	4497473	4497474	ENSMUST00000194935.1	ENSMUSG00000104238.1	chr1	4495600	4498200	liver	P0
chr1	4497473	4497474	ENSMUST00000194935.1	ENSMUSG00000104238.1	chr1	4495600	4498200	stomach	P0
chr1	4497473	4497474	ENSMUST00000194935.1	ENSMUSG00000104238.1	chr1	4495800	4498000	forebrain	P0
chr1	4497473	4497474	ENSMUST00000194935.1	ENSMUSG00000104238.1	chr1	4495800	4498200	heart	E15.5
chr1	4497473	4497474	ENSMUST00000194935.1	ENSMUSG00000104238.1	chr1	4495800	4498200	intestine	E16.5
chr1	4497473	4497474	ENSMUST00000194935.1	ENSMUSG00000104238.1	chr1	4495800	4498200	limb	E12.5
chr1	4497473	4497474	ENSMUST00000194935.1	ENSMUSG00000104238.1	chr1	4495800	4497800	neural_tube	E14.5
chr1	4497473	4497474	ENSMUST00000194935.1	ENSMUSG00000104238.1	chr1	4495800	4498200	stomach	E14.5
chr1	4497473	4497474	ENSMUST00000194935.1	ENSMUSG00000104238.1	chr1	4495800	4498200	stomach	E15.5
chr1	4497473	4497474	ENSMUST00000194935.1	ENSMUSG00000104238.1	chr1	4495800	4498200	stomach	E16.5
chr1	4497473	4497474	ENSMUST00000194935.1	ENSMUSG00000104238.1	chr1	4496000	4498200	embryonic_facial_prominence	E15.5
chr1	4497473	4497474	ENSMUST00000194935.1	ENSMUSG00000104238.1	chr1	4496000	4498400	hindbrain	E13.5
chr1	4497473	4497474	ENSMUST00000194935.1	ENSMUSG00000104238.1	chr1	4496000	4498200	limb	E13.5
chr1	4497473	4497474	ENSMUST00000194935.1	ENSMUSG00000104238.1	chr1	4496000	4498200	limb	E15.5
chr1	4497473	4497474	ENSMUST00000194935.1	ENSMUSG00000104238.1	chr1	4496000	4498000	liver	E12.5
chr1	4497473	4497474	ENSMUST00000194935.1	ENSMUSG00000104238.1	chr1	4496000	4498000	liver	E13.5
chr1	4497473	4497474	ENSMUST00000194935.1	ENSMUSG00000104238.1	chr1	4496000	4498000	liver	E16.5
chr1	4497473	4497474	ENSMUST00000194935.1	ENSMUSG00000104238.1	chr1	4496000	4498000	midbrain	P0
chr1	4497473	4497474	ENSMUST00000194935.1	ENSMUSG00000104238.1	chr1	4496000	4498200	neural_tube	E12.5
chr1	4497473	4497474	ENSMUST00000194935.1	ENSMUSG00000104238.1	chr1	4496000	4498000	neural_tube	E13.5
chr1	4497473	4497474	ENSMUST00000194935.1	ENSMUSG00000104238.1	chr1	4496200	4498200	embryonic_facial_prominence	E12.5
chr1	4497473	4497474	ENSMUST00000194935.1	ENSMUSG00000104238.1	chr1	4496200	4498000	forebrain	E14.5
chr1	4497473	4497474	ENSMUST00000194935.1	ENSMUSG00000104238.1	chr1	4496200	4498000	forebrain	E16.5
chr1	4497473	4497474	ENSMUST00000194935.1	ENSMUSG00000104238.1	chr1	4496200	4498000	hindbrain	E12.5
chr1	4497473	4497474	ENSMUST00000194935.1	ENSMUSG00000104238.1	chr1	4496200	4498000	hindbrain	E14.5
chr1	4497473	4497474	ENSMUST00000194935.1	ENSMUSG00000104238.1	chr1	4496200	4498000	hindbrain	E15.5
chr1	4497473	4497474	ENSMUST00000194935.1	ENSMUSG00000104238.1	chr1	4496200	4498200	hindbrain	E16.5
chr1	4497473	4497474	ENSMUST00000194935.1	ENSMUSG00000104238.1	chr1	4496200	4498000	hindbrain	P0
chr1	4497473	4497474	ENSMUST00000194935.1	ENSMUSG00000104238.1	chr1	4496200	4498200	intestine	E15.5
chr1	4497473	4497474	ENSMUST00000194935.1	ENSMUSG00000104238.1	chr1	4496200	4498200	intestine	P0
chr1	4497473	4497474	ENSMUST00000194935.1	ENSMUSG00000104238.1	chr1	4496200	4498200	limb	E14.5
chr1	4497473	4497474	ENSMUST00000194935.1	ENSMUSG00000104238.1	chr1	4496200	4498000	midbrain	E13.5
chr1	4497473	4497474	ENSMUST00000194935.1	ENSMUSG00000104238.1	chr1	4496200	4498200	midbrain	E16.5
chr1	4497473	4497474	ENSMUST00000194935.1	ENSMUSG00000104238.1	chr1	4496200	4498000	neural_tube	E15.5
chr1	4497473	4497474	ENSMUST00000194935.1	ENSMUSG00000104238.1	chr1	4496400	4498200	embryonic_facial_prominence	E14.5
chr1	4497473	4497474	ENSMUST00000194935.1	ENSMUSG00000104238.1	chr1	4496400	4498000	forebrain	E13.5
chr1	4497473	4497474	ENSMUST00000194935.1	ENSMUSG00000104238.1	chr1	4496400	4498200	midbrain	E12.5
chr1	4497473	4497474	ENSMUST00000194935.1	ENSMUSG00000104238.1	chr1	4496400	4498000	midbrain	E15.5
chr1	4497473	4497474	ENSMUST00000194935.1	ENSMUSG00000104238.1	chr1	4496600	4498000	embryonic_facial_prominence	E11.5
chr1	4497473	4497474	ENSMUST00000194935.1	ENSMUSG00000104238.1	chr1	4496600	4498200	forebrain	E11.5
chr1	4497473	4497474	ENSMUST00000194935.1	ENSMUSG00000104238.1	chr1	4496600	4498200	forebrain	E12.5
chr1	4497473	4497474	ENSMUST00000194935.1	ENSMUSG00000104238.1	chr1	4496600	4498000	forebrain	E15.5
chr1	4497473	4497474	ENSMUST00000194935.1	ENSMUSG00000104238.1	chr1	4496600	4498000	liver	E15.5
chr1	4497473	4497474	ENSMUST00000194935.1	ENSMUSG00000104238.1	chr1	4496600	4498200	midbrain	E11.5
chr1	4497473	4497474	ENSMUST00000194935.1	ENSMUSG00000104238.1	chr1	4496600	4498200	neural_tube	E11.5
chr1	4497473	4497474	ENSMUST00000194935.1	ENSMUSG00000104238.1	chr1	4496800	4498000	hindbrain	E11.5
chr1	4497473	4497474	ENSMUST00000194935.1	ENSMUSG00000104238.1	chr1	4496800	4497800	liver	E14.5
chr1	4689402	4689403	ENSMUST00000182774.1	ENSMUSG00000098104.1	chr1	4688800	4689800	embryonic_facial_prominence	E13.5
chr1	5018734	5018735	ENSMUST00000119256.3	ENSMUSG00000002459.13	chr1	5017600	5021200	embryonic_facial_prominence	E11.5
chr1	5018734	5018735	ENSMUST00000119256.3	ENSMUSG00000002459.13	chr1	5017600	5021400	embryonic_facial_prominence	E12.5
chr1	5018734	5018735	ENSMUST00000119256.3	ENSMUSG00000002459.13	chr1	5017600	5021400	embryonic_facial_prominence	E13.5
chr1	5018734	5018735	ENSMUST00000119256.3	ENSMUSG00000002459.13	chr1	5017600	5021400	embryonic_facial_prominence	E14.5
chr1	5018734	5018735	ENSMUST00000119256.3	ENSMUSG00000002459.13	chr1	5017600	5021400	embryonic_facial_prominence	E15.5
chr1	5018734	5018735	ENSMUST00000119256.3	ENSMUSG00000002459.13	chr1	5017600	5021400	heart	E11.5
chr1	5018734	5018735	ENSMUST00000119256.3	ENSMUSG00000002459.13	chr1	5017600	5021600	heart	E12.5
chr1	5018734	5018735	ENSMUST00000119256.3	ENSMUSG00000002459.13	chr1	5017600	5021600	heart	E13.5
chr1	5018734	5018735	ENSMUST00000119256.3	ENSMUSG00000002459.13	chr1	5017600	5021600	heart	E14.5
chr1	5018734	5018735	ENSMUST00000119256.3	ENSMUSG00000002459.13	chr1	5017600	5021600	heart	E15.5
chr1	5018734	5018735	ENSMUST00000119256.3	ENSMUSG00000002459.13	chr1	5017600	5021400	intestine	E14.5
chr1	5018734	5018735	ENSMUST00000119256.3	ENSMUSG00000002459.13	chr1	5017600	5021400	intestine	E15.5
chr1	5018734	5018735	ENSMUST00000119256.3	ENSMUSG00000002459.13	chr1	5017600	5021400	intestine	E16.5
chr1	5018734	5018735	ENSMUST00000119256.3	ENSMUSG00000002459.13	chr1	5017600	5021400	kidney	E15.5
chr1	5018734	5018735	ENSMUST00000119256.3	ENSMUSG00000002459.13	chr1	5017600	5021400	kidney	E16.5
chr1	5018734	5018735	ENSMUST00000119256.3	ENSMUSG00000002459.13	chr1	5017600	5021400	limb	E12.5
chr1	5018734	5018735	ENSMUST00000119256.3	ENSMUSG00000002459.13	chr1	5017600	5021600	limb	E13.5
chr1	5018734	5018735	ENSMUST00000119256.3	ENSMUSG00000002459.13	chr1	5017600	5021400	limb	E14.5
chr1	5018734	5018735	ENSMUST00000119256.3	ENSMUSG00000002459.13	chr1	5017600	5021600	limb	E15.5
chr1	5018734	5018735	ENSMUST00000119256.3	ENSMUSG00000002459.13	chr1	5017600	5021200	stomach	E14.5
chr1	5018734	5018735	ENSMUST00000119256.3	ENSMUSG00000002459.13	chr1	5017600	5021400	stomach	E15.5
chr1	5018734	5018735	ENSMUST00000119256.3	ENSMUSG00000002459.13	chr1	5017800	5021400	heart	E16.5
chr1	5018734	5018735	ENSMUST00000119256.3	ENSMUSG00000002459.13	chr1	5017800	5021400	heart	P0
chr1	5018734	5018735	ENSMUST00000119256.3	ENSMUSG00000002459.13	chr1	5017800	5021000	intestine	P0
chr1	5018734	5018735	ENSMUST00000119256.3	ENSMUSG00000002459.13	chr1	5017800	5021200	kidney	E14.5
chr1	5018734	5018735	ENSMUST00000119256.3	ENSMUSG00000002459.13	chr1	5017800	5021000	limb	E11.5
chr1	5018734	5018735	ENSMUST00000119256.3	ENSMUSG00000002459.13	chr1	5017800	5021200	liver	E11.5
chr1	5018734	5018735	ENSMUST00000119256.3	ENSMUSG00000002459.13	chr1	5017800	5021000	lung	E15.5
chr1	5018734	5018735	ENSMUST00000119256.3	ENSMUSG00000002459.13	chr1	5018000	5021200	kidney	P0
chr1	5018734	5018735	ENSMUST00000119256.3	ENSMUSG00000002459.13	chr1	5018000	5021000	liver	E12.5
chr1	5018734	5018735	ENSMUST00000119256.3	ENSMUSG00000002459.13	chr1	5018000	5021000	liver	E13.5
chr1	5018734	5018735	ENSMUST00000119256.3	ENSMUSG00000002459.13	chr1	5018000	5021400	lung	E14.5
chr1	5018734	5018735	ENSMUST00000119256.3	ENSMUSG00000002459.13	chr1	5018000	5021200	stomach	E16.5
chr1	5018734	5018735	ENSMUST00000119256.3	ENSMUSG00000002459.13	chr1	5018000	5021000	stomach	P0
chr1	5018734	5018735	ENSMUST00000119256.3	ENSMUSG00000002459.13	chr1	5018200	5021000	lung	E16.5
chr1	5018734	5018735	ENSMUST00000119256.3	ENSMUSG00000002459.13	chr1	5018200	5021200	lung	P0
chr1	5018734	5018735	ENSMUST00000119256.3	ENSMUSG00000002459.13	chr1	5018400	5020800	liver	E14.5
chr1	5018734	5018735	ENSMUST00000119256.3	ENSMUSG00000002459.13	chr1	5018400	5021000	liver	E15.5
chr1	5018734	5018735	ENSMUST00000119256.3	ENSMUSG00000002459.13	chr1	5018400	5020800	liver	E16.5
chr1	5018734	5018735	ENSMUST00000119256.3	ENSMUSG00000002459.13	chr1	5018400	5021200	liver	P0
chr1	5019378	5019379	ENSMUST00000156289.1	ENSMUSG00000002459.13	chr1	5017600	5021200	embryonic_facial_prominence	E11.5
chr1	5019378	5019379	ENSMUST00000170566.1	ENSMUSG00000002459.13	chr1	5017600	5021200	embryonic_facial_prominence	E11.5
chr1	5019378	5019379	ENSMUST00000156289.1	ENSMUSG00000002459.13	chr1	5017600	5021400	embryonic_facial_prominence	E12.5
chr1	5019378	5019379	ENSMUST00000170566.1	ENSMUSG00000002459.13	chr1	5017600	5021400	embryonic_facial_prominence	E12.5
chr1	5019378	5019379	ENSMUST00000156289.1	ENSMUSG00000002459.13	chr1	5017600	5021400	embryonic_facial_prominence	E13.5
chr1	5019378	5019379	ENSMUST00000170566.1	ENSMUSG00000002459.13	chr1	5017600	5021400	embryonic_facial_prominence	E13.5
chr1	5019378	5019379	ENSMUST00000156289.1	ENSMUSG00000002459.13	chr1	5017600	5021400	embryonic_facial_prominence	E14.5
chr1	5019378	5019379	ENSMUST00000170566.1	ENSMUSG00000002459.13	chr1	5017600	5021400	embryonic_facial_prominence	E14.5
chr1	5019378	5019379	ENSMUST00000156289.1	ENSMUSG00000002459.13	chr1	5017600	5021400	embryonic_facial_prominence	E15.5
chr1	5019378	5019379	ENSMUST00000170566.1	ENSMUSG00000002459.13	chr1	5017600	5021400	embryonic_facial_prominence	E15.5
chr1	5019378	5019379	ENSMUST00000156289.1	ENSMUSG00000002459.13	chr1	5017600	5021400	heart	E11.5
chr1	5019378	5019379	ENSMUST00000170566.1	ENSMUSG00000002459.13	chr1	5017600	5021400	heart	E11.5
chr1	5019378	5019379	ENSMUST00000156289.1	ENSMUSG00000002459.13	chr1	5017600	5021600	heart	E12.5
chr1	5019378	5019379	ENSMUST00000170566.1	ENSMUSG00000002459.13	chr1	5017600	5021600	heart	E12.5
chr1	5019378	5019379	ENSMUST00000156289.1	ENSMUSG00000002459.13	chr1	5017600	5021600	heart	E13.5
chr1	5019378	5019379	ENSMUST00000170566.1	ENSMUSG00000002459.13	chr1	5017600	5021600	heart	E13.5
chr1	5019378	5019379	ENSMUST00000156289.1	ENSMUSG00000002459.13	chr1	5017600	5021600	heart	E14.5
chr1	5019378	5019379	ENSMUST00000170566.1	ENSMUSG00000002459.13	chr1	5017600	5021600	heart	E14.5
chr1	5019378	5019379	ENSMUST00000156289.1	ENSMUSG00000002459.13	chr1	5017600	5021600	heart	E15.5
chr1	5019378	5019379	ENSMUST00000170566.1	ENSMUSG00000002459.13	chr1	5017600	5021600	heart	E15.5
chr1	5019378	5019379	ENSMUST00000156289.1	ENSMUSG00000002459.13	chr1	5017600	5021400	intestine	E14.5
chr1	5019378	5019379	ENSMUST00000170566.1	ENSMUSG00000002459.13	chr1	5017600	5021400	intestine	E14.5
chr1	5019378	5019379	ENSMUST00000156289.1	ENSMUSG00000002459.13	chr1	5017600	5021400	intestine	E15.5
chr1	5019378	5019379	ENSMUST00000170566.1	ENSMUSG00000002459.13	chr1	5017600	5021400	intestine	E15.5
chr1	5019378	5019379	ENSMUST00000156289.1	ENSMUSG00000002459.13	chr1	5017600	5021400	intestine	E16.5
chr1	5019378	5019379	ENSMUST00000170566.1	ENSMUSG00000002459.13	chr1	5017600	5021400	intestine	E16.5
chr1	5019378	5019379	ENSMUST00000156289.1	ENSMUSG00000002459.13	chr1	5017600	5021400	kidney	E15.5
chr1	5019378	5019379	ENSMUST00000170566.1	ENSMUSG00000002459.13	chr1	5017600	5021400	kidney	E15.5
chr1	5019378	5019379	ENSMUST00000156289.1	ENSMUSG00000002459.13	chr1	5017600	5021400	kidney	E16.5
chr1	5019378	5019379	ENSMUST00000170566.1	ENSMUSG00000002459.13	chr1	5017600	5021400	kidney	E16.5
chr1	5019378	5019379	ENSMUST00000156289.1	ENSMUSG00000002459.13	chr1	5017600	5021400	limb	E12.5
chr1	5019378	5019379	ENSMUST00000170566.1	ENSMUSG00000002459.13	chr1	5017600	5021400	limb	E12.5
chr1	5019378	5019379	ENSMUST00000156289.1	ENSMUSG00000002459.13	chr1	5017600	5021600	limb	E13.5
chr1	5019378	5019379	ENSMUST00000170566.1	ENSMUSG00000002459.13	chr1	5017600	5021600	limb	E13.5
chr1	5019378	5019379	ENSMUST00000156289.1	ENSMUSG00000002459.13	chr1	5017600	5021400	limb	E14.5
chr1	5019378	5019379	ENSMUST00000170566.1	ENSMUSG00000002459.13	chr1	5017600	5021400	limb	E14.5
chr1	5019378	5019379	ENSMUST00000156289.1	ENSMUSG00000002459.13	chr1	5017600	5021600	limb	E15.5
chr1	5019378	5019379	ENSMUST00000170566.1	ENSMUSG00000002459.13	chr1	5017600	5021600	limb	E15.5
chr1	5019378	5019379	ENSMUST00000156289.1	ENSMUSG00000002459.13	chr1	5017600	5021200	stomach	E14.5
chr1	5019378	5019379	ENSMUST00000170566.1	ENSMUSG00000002459.13	chr1	5017600	5021200	stomach	E14.5
chr1	5019378	5019379	ENSMUST00000156289.1	ENSMUSG00000002459.13	chr1	5017600	5021400	stomach	E15.5
chr1	5019378	5019379	ENSMUST00000170566.1	ENSMUSG00000002459.13	chr1	5017600	5021400	stomach	E15.5
chr1	5019378	5019379	ENSMUST00000156289.1	ENSMUSG00000002459.13	chr1	5017800	5021400	heart	E16.5
chr1	5019378	5019379	ENSMUST00000170566.1	ENSMUSG00000002459.13	chr1	5017800	5021400	heart	E16.5
chr1	5019378	5019379	ENSMUST00000156289.1	ENSMUSG00000002459.13	chr1	5017800	5021400	heart	P0
chr1	5019378	5019379	ENSMUST00000170566.1	ENSMUSG00000002459.13	chr1	5017800	5021400	heart	P0
chr1	5019378	5019379	ENSMUST00000156289.1	ENSMUSG00000002459.13	chr1	5017800	5021000	intestine	P0
chr1	5019378	5019379	ENSMUST00000170566.1	ENSMUSG00000002459.13	chr1	5017800	5021000	intestine	P0
chr1	5019378	5019379	ENSMUST00000156289.1	ENSMUSG00000002459.13	chr1	5017800	5021200	kidney	E14.5
chr1	5019378	5019379	ENSMUST00000170566.1	ENSMUSG00000002459.13	chr1	5017800	5021200	kidney	E14.5
chr1	5019378	5019379	ENSMUST00000156289.1	ENSMUSG00000002459.13	chr1	5017800	5021000	limb	E11.5
chr1	5019378	5019379	ENSMUST00000170566.1	ENSMUSG00000002459.13	chr1	5017800	5021000	limb	E11.5
chr1	5019378	5019379	ENSMUST00000156289.1	ENSMUSG00000002459.13	chr1	5017800	5021200	liver	E11.5
chr1	5019378	5019379	ENSMUST00000170566.1	ENSMUSG00000002459.13	chr1	5017800	5021200	liver	E11.5
chr1	5019378	5019379	ENSMUST00000156289.1	ENSMUSG00000002459.13	chr1	5017800	5021000	lung	E15.5
chr1	5019378	5019379	ENSMUST00000170566.1	ENSMUSG00000002459.13	chr1	5017800	5021000	lung	E15.5
chr1	5019378	5019379	ENSMUST00000156289.1	ENSMUSG00000002459.13	chr1	5018000	5021200	kidney	P0
chr1	5019378	5019379	ENSMUST00000170566.1	ENSMUSG00000002459.13	chr1	5018000	5021200	kidney	P0
chr1	5019378	5019379	ENSMUST00000156289.1	ENSMUSG00000002459.13	chr1	5018000	5021000	liver	E12.5
chr1	5019378	5019379	ENSMUST00000170566.1	ENSMUSG00000002459.13	chr1	5018000	5021000	liver	E12.5
chr1	5019378	5019379	ENSMUST00000156289.1	ENSMUSG00000002459.13	chr1	5018000	5021000	liver	E13.5
chr1	5019378	5019379	ENSMUST00000170566.1	ENSMUSG00000002459.13	chr1	5018000	5021000	liver	E13.5
chr1	5019378	5019379	ENSMUST00000156289.1	ENSMUSG00000002459.13	chr1	5018000	5021400	lung	E14.5
chr1	5019378	5019379	ENSMUST00000170566.1	ENSMUSG00000002459.13	chr1	5018000	5021400	lung	E14.5
chr1	5019378	5019379	ENSMUST00000156289.1	ENSMUSG00000002459.13	chr1	5018000	5021200	stomach	E16.5
chr1	5019378	5019379	ENSMUST00000170566.1	ENSMUSG00000002459.13	chr1	5018000	5021200	stomach	E16.5
chr1	5019378	5019379	ENSMUST00000156289.1	ENSMUSG00000002459.13	chr1	5018000	5021000	stomach	P0
chr1	5019378	5019379	ENSMUST00000170566.1	ENSMUSG00000002459.13	chr1	5018000	5021000	stomach	P0
chr1	5019378	5019379	ENSMUST00000156289.1	ENSMUSG00000002459.13	chr1	5018200	5021000	lung	E16.5
chr1	5019378	5019379	ENSMUST00000170566.1	ENSMUSG00000002459.13	chr1	5018200	5021000	lung	E16.5
chr1	5019378	5019379	ENSMUST00000156289.1	ENSMUSG00000002459.13	chr1	5018200	5021200	lung	P0
chr1	5019378	5019379	ENSMUST00000170566.1	ENSMUSG00000002459.13	chr1	5018200	5021200	lung	P0
chr1	5019378	5019379	ENSMUST00000156289.1	ENSMUSG00000002459.13	chr1	5018400	5020800	liver	E14.5
chr1	5019378	5019379	ENSMUST00000170566.1	ENSMUSG00000002459.13	chr1	5018400	5020800	liver	E14.5
chr1	5019378	5019379	ENSMUST00000156289.1	ENSMUSG00000002459.13	chr1	5018400	5021000	liver	E15.5
chr1	5019378	5019379	ENSMUST00000170566.1	ENSMUSG00000002459.13	chr1	5018400	5021000	liver	E15.5
chr1	5019378	5019379	ENSMUST00000156289.1	ENSMUSG00000002459.13	chr1	5018400	5020800	liver	E16.5
chr1	5019378	5019379	ENSMUST00000170566.1	ENSMUSG00000002459.13	chr1	5018400	5020800	liver	E16.5
chr1	5019378	5019379	ENSMUST00000156289.1	ENSMUSG00000002459.13	chr1	5018400	5021200	liver	P0
chr1	5019378	5019379	ENSMUST00000170566.1	ENSMUSG00000002459.13	chr1	5018400	5021200	liver	P0
chr1	5019538	5019539	ENSMUST00000002533.10	ENSMUSG00000002459.13	chr1	5017600	5021200	embryonic_facial_prominence	E11.5
chr1	5019538	5019539	ENSMUST00000002533.10	ENSMUSG00000002459.13	chr1	5017600	5021400	embryonic_facial_prominence	E12.5
chr1	5019538	5019539	ENSMUST00000002533.10	ENSMUSG00000002459.13	chr1	5017600	5021400	embryonic_facial_prominence	E13.5
chr1	5019538	5019539	ENSMUST00000002533.10	ENSMUSG00000002459.13	chr1	5017600	5021400	embryonic_facial_prominence	E14.5
chr1	5019538	5019539	ENSMUST00000002533.10	ENSMUSG00000002459.13	chr1	5017600	5021400	embryonic_facial_prominence	E15.5
chr1	5019538	5019539	ENSMUST00000002533.10	ENSMUSG00000002459.13	chr1	5017600	5021400	heart	E11.5
chr1	5019538	5019539	ENSMUST00000002533.10	ENSMUSG00000002459.13	chr1	5017600	5021600	heart	E12.5
chr1	5019538	5019539	ENSMUST00000002533.10	ENSMUSG00000002459.13	chr1	5017600	5021600	heart	E13.5
chr1	5019538	5019539	ENSMUST00000002533.10	ENSMUSG00000002459.13	chr1	5017600	5021600	heart	E14.5
chr1	5019538	5019539	ENSMUST00000002533.10	ENSMUSG00000002459.13	chr1	5017600	5021600	heart	E15.5
chr1	5019538	5019539	ENSMUST00000002533.10	ENSMUSG00000002459.13	chr1	5017600	5021400	intestine	E14.5
chr1	5019538	5019539	ENSMUST00000002533.10	ENSMUSG00000002459.13	chr1	5017600	5021400	intestine	E15.5
chr1	5019538	5019539	ENSMUST00000002533.10	ENSMUSG00000002459.13	chr1	5017600	5021400	intestine	E16.5
chr1	5019538	5019539	ENSMUST00000002533.10	ENSMUSG00000002459.13	chr1	5017600	5021400	kidney	E15.5
chr1	5019538	5019539	ENSMUST00000002533.10	ENSMUSG00000002459.13	chr1	5017600	5021400	kidney	E16.5
chr1	5019538	5019539	ENSMUST00000002533.10	ENSMUSG00000002459.13	chr1	5017600	5021400	limb	E12.5
chr1	5019538	5019539	ENSMUST00000002533.10	ENSMUSG00000002459.13	chr1	5017600	5021600	limb	E13.5
chr1	5019538	5019539	ENSMUST00000002533.10	ENSMUSG00000002459.13	chr1	5017600	5021400	limb	E14.5
chr1	5019538	5019539	ENSMUST00000002533.10	ENSMUSG00000002459.13	chr1	5017600	5021600	limb	E15.5
chr1	5019538	5019539	ENSMUST00000002533.10	ENSMUSG00000002459.13	chr1	5017600	5021200	stomach	E14.5
chr1	5019538	5019539	ENSMUST00000002533.10	ENSMUSG00000002459.13	chr1	5017600	5021400	stomach	E15.5
chr1	5019538	5019539	ENSMUST00000002533.10	ENSMUSG00000002459.13	chr1	5017800	5021400	heart	E16.5
chr1	5019538	5019539	ENSMUST00000002533.10	ENSMUSG00000002459.13	chr1	5017800	5021400	heart	P0
chr1	5019538	5019539	ENSMUST00000002533.10	ENSMUSG00000002459.13	chr1	5017800	5021000	intestine	P0
chr1	5019538	5019539	ENSMUST00000002533.10	ENSMUSG00000002459.13	chr1	5017800	5021200	kidney	E14.5
chr1	5019538	5019539	ENSMUST00000002533.10	ENSMUSG00000002459.13	chr1	5017800	5021000	limb	E11.5
chr1	5019538	5019539	ENSMUST00000002533.10	ENSMUSG00000002459.13	chr1	5017800	5021200	liver	E11.5
chr1	5019538	5019539	ENSMUST00000002533.10	ENSMUSG00000002459.13	chr1	5017800	5021000	lung	E15.5
chr1	5019538	5019539	ENSMUST00000002533.10	ENSMUSG00000002459.13	chr1	5018000	5021200	kidney	P0
chr1	5019538	5019539	ENSMUST00000002533.10	ENSMUSG00000002459.13	chr1	5018000	5021000	liver	E12.5
chr1	5019538	5019539	ENSMUST00000002533.10	ENSMUSG00000002459.13	chr1	5018000	5021000	liver	E13.5
chr1	5019538	5019539	ENSMUST00000002533.10	ENSMUSG00000002459.13	chr1	5018000	5021400	lung	E14.5
chr1	5019538	5019539	ENSMUST00000002533.10	ENSMUSG00000002459.13	chr1	5018000	5021200	stomach	E16.5
chr1	5019538	5019539	ENSMUST00000002533.10	ENSMUSG00000002459.13	chr1	5018000	5021000	stomach	P0
chr1	5019538	5019539	ENSMUST00000002533.10	ENSMUSG00000002459.13	chr1	5018200	5021000	lung	E16.5
chr1	5019538	5019539	ENSMUST00000002533.10	ENSMUSG00000002459.13	chr1	5018200	5021200	lung	P0
chr1	5019538	5019539	ENSMUST00000002533.10	ENSMUSG00000002459.13	chr1	5018400	5020800	liver	E14.5
chr1	5019538	5019539	ENSMUST00000002533.10	ENSMUSG00000002459.13	chr1	5018400	5021000	liver	E15.5
chr1	5019538	5019539	ENSMUST00000002533.10	ENSMUSG00000002459.13	chr1	5018400	5020800	liver	E16.5
chr1	5019538	5019539	ENSMUST00000002533.10	ENSMUSG00000002459.13	chr1	5018400	5021200	liver	P0
chr1	5588465	5588466	ENSMUST00000192685.1	ENSMUSG00000025905.9	chr1	5587800	5589400	embryonic_facial_prominence	E12.5
chr1	5588465	5588466	ENSMUST00000192685.1	ENSMUSG00000025905.9	chr1	5587800	5589600	embryonic_facial_prominence	E13.5
chr1	5588465	5588466	ENSMUST00000192685.1	ENSMUSG00000025905.9	chr1	5587800	5589600	heart	E15.5
chr1	5588465	5588466	ENSMUST00000192685.1	ENSMUSG00000025905.9	chr1	5587800	5589600	heart	E16.5
chr1	5588465	5588466	ENSMUST00000192685.1	ENSMUSG00000025905.9	chr1	5587800	5589600	limb	E12.5
chr1	5588465	5588466	ENSMUST00000192685.1	ENSMUSG00000025905.9	chr1	5587800	5589400	liver	E12.5
chr1	5588492	5588493	ENSMUST00000160777.3	ENSMUSG00000025905.9	chr1	5587800	5589400	embryonic_facial_prominence	E12.5
chr1	5588492	5588493	ENSMUST00000160777.3	ENSMUSG00000025905.9	chr1	5587800	5589600	embryonic_facial_prominence	E13.5
chr1	5588492	5588493	ENSMUST00000160777.3	ENSMUSG00000025905.9	chr1	5587800	5589600	heart	E15.5
chr1	5588492	5588493	ENSMUST00000160777.3	ENSMUSG00000025905.9	chr1	5587800	5589600	heart	E16.5
chr1	5588492	5588493	ENSMUST00000160777.3	ENSMUSG00000025905.9	chr1	5587800	5589600	limb	E12.5
chr1	5588492	5588493	ENSMUST00000160777.3	ENSMUSG00000025905.9	chr1	5587800	5589400	liver	E12.5
chr1	5588556	5588557	ENSMUST00000027038.6	ENSMUSG00000025905.9	chr1	5587800	5589400	embryonic_facial_prominence	E12.5
chr1	5588556	5588557	ENSMUST00000027038.6	ENSMUSG00000025905.9	chr1	5587800	5589600	embryonic_facial_prominence	E13.5
chr1	5588556	5588557	ENSMUST00000027038.6	ENSMUSG00000025905.9	chr1	5587800	5589600	heart	E15.5
chr1	5588556	5588557	ENSMUST00000027038.6	ENSMUSG00000025905.9	chr1	5587800	5589600	heart	E16.5
chr1	5588556	5588557	ENSMUST00000027038.6	ENSMUSG00000025905.9	chr1	5587800	5589600	limb	E12.5
chr1	5588556	5588557	ENSMUST00000027038.6	ENSMUSG00000025905.9	chr1	5587800	5589400	liver	E12.5
chr1	5588940	5588941	ENSMUST00000160339.1	ENSMUSG00000025905.9	chr1	5587800	5589400	embryonic_facial_prominence	E12.5
chr1	5588940	5588941	ENSMUST00000160339.1	ENSMUSG00000025905.9	chr1	5587800	5589600	embryonic_facial_prominence	E13.5
chr1	5588940	5588941	ENSMUST00000160339.1	ENSMUSG00000025905.9	chr1	5587800	5589600	heart	E15.5
chr1	5588940	5588941	ENSMUST00000160339.1	ENSMUSG00000025905.9	chr1	5587800	5589600	heart	E16.5
chr1	5588940	5588941	ENSMUST00000160339.1	ENSMUSG00000025905.9	chr1	5587800	5589600	limb	E12.5
chr1	5588940	5588941	ENSMUST00000160339.1	ENSMUSG00000025905.9	chr1	5587800	5589400	liver	E12.5
chr1	5917397	5917398	ENSMUST00000044180.4	ENSMUSG00000033774.4	chr1	5915800	5918400	heart	E12.5
chr1	5917397	5917398	ENSMUST00000044180.4	ENSMUSG00000033774.4	chr1	5915800	5918400	heart	E13.5
chr1	5917397	5917398	ENSMUST00000044180.4	ENSMUSG00000033774.4	chr1	5915800	5918600	hindbrain	E15.5
chr1	5917397	5917398	ENSMUST00000044180.4	ENSMUSG00000033774.4	chr1	5915800	5918600	midbrain	E13.5
chr1	5917397	5917398	ENSMUST00000044180.4	ENSMUSG00000033774.4	chr1	5915800	5918600	midbrain	E14.5
chr1	5917397	5917398	ENSMUST00000044180.4	ENSMUSG00000033774.4	chr1	5916000	5918400	embryonic_facial_prominence	E11.5
chr1	5917397	5917398	ENSMUST00000044180.4	ENSMUSG00000033774.4	chr1	5916000	5918400	embryonic_facial_prominence	E12.5
chr1	5917397	5917398	ENSMUST00000044180.4	ENSMUSG00000033774.4	chr1	5916000	5918400	embryonic_facial_prominence	E13.5
chr1	5917397	5917398	ENSMUST00000044180.4	ENSMUSG00000033774.4	chr1	5916000	5918400	embryonic_facial_prominence	E14.5
chr1	5917397	5917398	ENSMUST00000044180.4	ENSMUSG00000033774.4	chr1	5916000	5918400	embryonic_facial_prominence	E15.5
chr1	5917397	5917398	ENSMUST00000044180.4	ENSMUSG00000033774.4	chr1	5916000	5918400	forebrain	E11.5
chr1	5917397	5917398	ENSMUST00000044180.4	ENSMUSG00000033774.4	chr1	5916000	5918400	forebrain	E12.5
chr1	5917397	5917398	ENSMUST00000044180.4	ENSMUSG00000033774.4	chr1	5916000	5918400	forebrain	E13.5
chr1	5917397	5917398	ENSMUST00000044180.4	ENSMUSG00000033774.4	chr1	5916000	5918400	heart	E11.5
chr1	5917397	5917398	ENSMUST00000044180.4	ENSMUSG00000033774.4	chr1	5916000	5918400	heart	E14.5
chr1	5917397	5917398	ENSMUST00000044180.4	ENSMUSG00000033774.4	chr1	5916000	5918400	heart	E15.5
chr1	5917397	5917398	ENSMUST00000044180.4	ENSMUSG00000033774.4	chr1	5916000	5918400	heart	E16.5
chr1	5917397	5917398	ENSMUST00000044180.4	ENSMUSG00000033774.4	chr1	5916000	5918200	heart	P0
chr1	5917397	5917398	ENSMUST00000044180.4	ENSMUSG00000033774.4	chr1	5916000	5918400	hindbrain	E12.5
chr1	5917397	5917398	ENSMUST00000044180.4	ENSMUSG00000033774.4	chr1	5916000	5918600	hindbrain	E14.5
chr1	5917397	5917398	ENSMUST00000044180.4	ENSMUSG00000033774.4	chr1	5916000	5918200	intestine	E14.5
chr1	5917397	5917398	ENSMUST00000044180.4	ENSMUSG00000033774.4	chr1	5916000	5918400	intestine	E15.5
chr1	5917397	5917398	ENSMUST00000044180.4	ENSMUSG00000033774.4	chr1	5916000	5918400	intestine	E16.5
chr1	5917397	5917398	ENSMUST00000044180.4	ENSMUSG00000033774.4	chr1	5916000	5918400	intestine	P0
chr1	5917397	5917398	ENSMUST00000044180.4	ENSMUSG00000033774.4	chr1	5916000	5918400	kidney	E15.5
chr1	5917397	5917398	ENSMUST00000044180.4	ENSMUSG00000033774.4	chr1	5916000	5918400	limb	E11.5
chr1	5917397	5917398	ENSMUST00000044180.4	ENSMUSG00000033774.4	chr1	5916000	5918400	limb	E12.5
chr1	5917397	5917398	ENSMUST00000044180.4	ENSMUSG00000033774.4	chr1	5916000	5918400	limb	E13.5
chr1	5917397	5917398	ENSMUST00000044180.4	ENSMUSG00000033774.4	chr1	5916000	5918400	limb	E15.5
chr1	5917397	5917398	ENSMUST00000044180.4	ENSMUSG00000033774.4	chr1	5916000	5918400	midbrain	E12.5
chr1	5917397	5917398	ENSMUST00000044180.4	ENSMUSG00000033774.4	chr1	5916000	5918400	neural_tube	E11.5
chr1	5917397	5917398	ENSMUST00000044180.4	ENSMUSG00000033774.4	chr1	5916000	5918400	neural_tube	E13.5
chr1	5917397	5917398	ENSMUST00000044180.4	ENSMUSG00000033774.4	chr1	5916000	5918400	stomach	E16.5
chr1	5917397	5917398	ENSMUST00000044180.4	ENSMUSG00000033774.4	chr1	5916200	5918400	kidney	E16.5
chr1	5917397	5917398	ENSMUST00000044180.4	ENSMUSG00000033774.4	chr1	5916200	5918400	kidney	P0
chr1	5917397	5917398	ENSMUST00000044180.4	ENSMUSG00000033774.4	chr1	5916200	5918200	limb	E14.5
chr1	5917397	5917398	ENSMUST00000044180.4	ENSMUSG00000033774.4	chr1	5916200	5918200	liver	E11.5
chr1	5917397	5917398	ENSMUST00000044180.4	ENSMUSG00000033774.4	chr1	5916200	5918000	liver	E12.5
chr1	5917397	5917398	ENSMUST00000044180.4	ENSMUSG00000033774.4	chr1	5916200	5917800	liver	E13.5
chr1	5917397	5917398	ENSMUST00000044180.4	ENSMUSG00000033774.4	chr1	5916200	5918200	lung	E14.5
chr1	5917397	5917398	ENSMUST00000044180.4	ENSMUSG00000033774.4	chr1	5916200	5918000	lung	E15.5
chr1	5917397	5917398	ENSMUST00000044180.4	ENSMUSG00000033774.4	chr1	5916200	5918400	lung	E16.5
chr1	5917397	5917398	ENSMUST00000044180.4	ENSMUSG00000033774.4	chr1	5916200	5918400	stomach	E15.5
chr1	5917397	5917398	ENSMUST00000044180.4	ENSMUSG00000033774.4	chr1	5916400	5917400	liver	E16.5
chr1	6359217	6359218	ENSMUST00000133144.3	ENSMUSG00000087247.3	chr1	6358400	6360000	embryonic_facial_prominence	E12.5
chr1	6359217	6359218	ENSMUST00000133144.3	ENSMUSG00000087247.3	chr1	6358400	6360000	embryonic_facial_prominence	E13.5
chr1	6359217	6359218	ENSMUST00000133144.3	ENSMUSG00000087247.3	chr1	6358400	6360000	embryonic_facial_prominence	E14.5
chr1	6359217	6359218	ENSMUST00000133144.3	ENSMUSG00000087247.3	chr1	6358400	6360000	embryonic_facial_prominence	E15.5
chr1	6359217	6359218	ENSMUST00000133144.3	ENSMUSG00000087247.3	chr1	6358400	6360200	forebrain	E11.5
chr1	6359217	6359218	ENSMUST00000133144.3	ENSMUSG00000087247.3	chr1	6358400	6360000	forebrain	E12.5
chr1	6359217	6359218	ENSMUST00000133144.3	ENSMUSG00000087247.3	chr1	6358400	6360000	forebrain	E13.5
chr1	6359217	6359218	ENSMUST00000133144.3	ENSMUSG00000087247.3	chr1	6358400	6360000	forebrain	E15.5
chr1	6359217	6359218	ENSMUST00000133144.3	ENSMUSG00000087247.3	chr1	6358400	6360000	heart	E11.5
chr1	6359217	6359218	ENSMUST00000133144.3	ENSMUSG00000087247.3	chr1	6358400	6360200	heart	E12.5
chr1	6359217	6359218	ENSMUST00000133144.3	ENSMUSG00000087247.3	chr1	6358400	6360200	heart	E13.5
chr1	6359217	6359218	ENSMUST00000133144.3	ENSMUSG00000087247.3	chr1	6358400	6360000	heart	E15.5
chr1	6359217	6359218	ENSMUST00000133144.3	ENSMUSG00000087247.3	chr1	6358400	6360000	heart	E16.5
chr1	6359217	6359218	ENSMUST00000133144.3	ENSMUSG00000087247.3	chr1	6358400	6360200	hindbrain	E11.5
chr1	6359217	6359218	ENSMUST00000133144.3	ENSMUSG00000087247.3	chr1	6358400	6360000	hindbrain	E13.5
chr1	6359217	6359218	ENSMUST00000133144.3	ENSMUSG00000087247.3	chr1	6358400	6360000	hindbrain	E14.5
chr1	6359217	6359218	ENSMUST00000133144.3	ENSMUSG00000087247.3	chr1	6358400	6360000	hindbrain	E15.5
chr1	6359217	6359218	ENSMUST00000133144.3	ENSMUSG00000087247.3	chr1	6358400	6360000	intestine	E14.5
chr1	6359217	6359218	ENSMUST00000133144.3	ENSMUSG00000087247.3	chr1	6358400	6360000	kidney	E14.5
chr1	6359217	6359218	ENSMUST00000133144.3	ENSMUSG00000087247.3	chr1	6358400	6360000	limb	E11.5
chr1	6359217	6359218	ENSMUST00000133144.3	ENSMUSG00000087247.3	chr1	6358400	6360000	limb	E12.5
chr1	6359217	6359218	ENSMUST00000133144.3	ENSMUSG00000087247.3	chr1	6358400	6360200	limb	E13.5
chr1	6359217	6359218	ENSMUST00000133144.3	ENSMUSG00000087247.3	chr1	6358400	6360000	limb	E15.5
chr1	6359217	6359218	ENSMUST00000133144.3	ENSMUSG00000087247.3	chr1	6358400	6360000	liver	E11.5
chr1	6359217	6359218	ENSMUST00000133144.3	ENSMUSG00000087247.3	chr1	6358400	6360000	liver	E12.5
chr1	6359217	6359218	ENSMUST00000133144.3	ENSMUSG00000087247.3	chr1	6358400	6360000	liver	E15.5
chr1	6359217	6359218	ENSMUST00000133144.3	ENSMUSG00000087247.3	chr1	6358400	6360000	liver	E16.5
chr1	6359217	6359218	ENSMUST00000133144.3	ENSMUSG00000087247.3	chr1	6358400	6360000	liver	P0
chr1	6359217	6359218	ENSMUST00000133144.3	ENSMUSG00000087247.3	chr1	6358400	6360000	lung	E14.5
chr1	6359217	6359218	ENSMUST00000133144.3	ENSMUSG00000087247.3	chr1	6358400	6360000	lung	E15.5
chr1	6359217	6359218	ENSMUST00000133144.3	ENSMUSG00000087247.3	chr1	6358400	6360000	lung	E16.5
chr1	6359217	6359218	ENSMUST00000133144.3	ENSMUSG00000087247.3	chr1	6358400	6360200	midbrain	E13.5
chr1	6359217	6359218	ENSMUST00000133144.3	ENSMUSG00000087247.3	chr1	6358400	6360000	midbrain	E16.5
chr1	6359217	6359218	ENSMUST00000133144.3	ENSMUSG00000087247.3	chr1	6358400	6360200	neural_tube	E11.5
chr1	6359217	6359218	ENSMUST00000133144.3	ENSMUSG00000087247.3	chr1	6358400	6360200	neural_tube	E12.5
chr1	6359217	6359218	ENSMUST00000133144.3	ENSMUSG00000087247.3	chr1	6358400	6360000	neural_tube	E13.5
chr1	6359217	6359218	ENSMUST00000133144.3	ENSMUSG00000087247.3	chr1	6358400	6360000	neural_tube	E15.5
chr1	6359217	6359218	ENSMUST00000133144.3	ENSMUSG00000087247.3	chr1	6358600	6360000	liver	E14.5
chr1	6383105	6383106	ENSMUST00000192950.1	ENSMUSG00000102706.1	chr1	6382200	6384000	embryonic_facial_prominence	E12.5
chr1	6383105	6383106	ENSMUST00000192950.1	ENSMUSG00000102706.1	chr1	6382400	6383800	liver	E15.5
chr1	6441295	6441296	ENSMUST00000194240.1	ENSMUSG00000103845.1	chr1	6440600	6442200	heart	E12.5
chr1	6441295	6441296	ENSMUST00000194240.1	ENSMUSG00000103845.1	chr1	6440600	6442200	heart	E13.5
chr1	6441295	6441296	ENSMUST00000194240.1	ENSMUSG00000103845.1	chr1	6440600	6442200	heart	E15.5
chr1	6441295	6441296	ENSMUST00000194240.1	ENSMUSG00000103845.1	chr1	6440800	6442200	heart	P0
chr1	6441295	6441296	ENSMUST00000194240.1	ENSMUSG00000103845.1	chr1	6440800	6442200	liver	E12.5
chr1	6441295	6441296	ENSMUST00000194240.1	ENSMUSG00000103845.1	chr1	6440800	6442200	liver	E13.5
chr1	6441295	6441296	ENSMUST00000194240.1	ENSMUSG00000103845.1	chr1	6440800	6442000	liver	E15.5
chr1	6441295	6441296	ENSMUST00000194240.1	ENSMUSG00000103845.1	chr1	6440800	6442000	liver	E16.5
chr1	6441295	6441296	ENSMUST00000194240.1	ENSMUSG00000103845.1	chr1	6440800	6442000	liver	P0
chr1	9298235	9298236	ENSMUST00000126083.1	ENSMUSG00000025909.12	chr1	9297800	9300800	heart	E13.5
chr1	9298235	9298236	ENSMUST00000126083.1	ENSMUSG00000025909.12	chr1	9297800	9301200	hindbrain	E12.5
chr1	9298235	9298236	ENSMUST00000126083.1	ENSMUSG00000025909.12	chr1	9298000	9300600	embryonic_facial_prominence	E11.5
chr1	9298235	9298236	ENSMUST00000126083.1	ENSMUSG00000025909.12	chr1	9298000	9300600	embryonic_facial_prominence	E12.5
chr1	9298235	9298236	ENSMUST00000126083.1	ENSMUSG00000025909.12	chr1	9298000	9300800	embryonic_facial_prominence	E13.5
chr1	9298235	9298236	ENSMUST00000126083.1	ENSMUSG00000025909.12	chr1	9298000	9300600	embryonic_facial_prominence	E15.5
chr1	9298235	9298236	ENSMUST00000126083.1	ENSMUSG00000025909.12	chr1	9298000	9300600	intestine	E15.5
chr1	9298235	9298236	ENSMUST00000126083.1	ENSMUSG00000025909.12	chr1	9298000	9300600	intestine	E16.5
chr1	9298235	9298236	ENSMUST00000126083.1	ENSMUSG00000025909.12	chr1	9298000	9300600	limb	E13.5
chr1	9298235	9298236	ENSMUST00000126083.1	ENSMUSG00000025909.12	chr1	9298000	9300800	neural_tube	E11.5
chr1	9298235	9298236	ENSMUST00000126083.1	ENSMUSG00000025909.12	chr1	9298000	9301200	neural_tube	E12.5
chr1	9298235	9298236	ENSMUST00000126083.1	ENSMUSG00000025909.12	chr1	9298000	9300600	stomach	E14.5
chr1	9298235	9298236	ENSMUST00000126083.1	ENSMUSG00000025909.12	chr1	9298200	9300600	embryonic_facial_prominence	E14.5
chr1	9298235	9298236	ENSMUST00000126083.1	ENSMUSG00000025909.12	chr1	9298200	9300600	heart	E11.5
chr1	9298235	9298236	ENSMUST00000126083.1	ENSMUSG00000025909.12	chr1	9298200	9300600	heart	E12.5
chr1	9298235	9298236	ENSMUST00000126083.1	ENSMUSG00000025909.12	chr1	9298200	9300600	heart	E14.5
chr1	9298235	9298236	ENSMUST00000126083.1	ENSMUSG00000025909.12	chr1	9298200	9300600	heart	E16.5
chr1	9298235	9298236	ENSMUST00000126083.1	ENSMUSG00000025909.12	chr1	9298200	9300600	heart	P0
chr1	9298235	9298236	ENSMUST00000126083.1	ENSMUSG00000025909.12	chr1	9298200	9300600	intestine	P0
chr1	9298235	9298236	ENSMUST00000126083.1	ENSMUSG00000025909.12	chr1	9298200	9300600	kidney	E14.5
chr1	9298235	9298236	ENSMUST00000126083.1	ENSMUSG00000025909.12	chr1	9298200	9300600	kidney	E15.5
chr1	9298235	9298236	ENSMUST00000126083.1	ENSMUSG00000025909.12	chr1	9298200	9300600	kidney	E16.5
chr1	9298235	9298236	ENSMUST00000126083.1	ENSMUSG00000025909.12	chr1	9298200	9299800	kidney	P0
chr1	9298235	9298236	ENSMUST00000126083.1	ENSMUSG00000025909.12	chr1	9298200	9300800	limb	E11.5
chr1	9298235	9298236	ENSMUST00000126083.1	ENSMUSG00000025909.12	chr1	9298200	9300800	limb	E12.5
chr1	9298235	9298236	ENSMUST00000126083.1	ENSMUSG00000025909.12	chr1	9298200	9300600	limb	E14.5
chr1	9298235	9298236	ENSMUST00000126083.1	ENSMUSG00000025909.12	chr1	9298200	9300600	limb	E15.5
chr1	9298235	9298236	ENSMUST00000126083.1	ENSMUSG00000025909.12	chr1	9298200	9300600	liver	E11.5
chr1	9298235	9298236	ENSMUST00000126083.1	ENSMUSG00000025909.12	chr1	9298200	9300400	liver	E12.5
chr1	9298235	9298236	ENSMUST00000126083.1	ENSMUSG00000025909.12	chr1	9298200	9300200	liver	E15.5
chr1	9298235	9298236	ENSMUST00000126083.1	ENSMUSG00000025909.12	chr1	9298200	9300600	lung	E14.5
chr1	9298235	9298236	ENSMUST00000126083.1	ENSMUSG00000025909.12	chr1	9298200	9300200	lung	E15.5
chr1	9298235	9298236	ENSMUST00000126083.1	ENSMUSG00000025909.12	chr1	9298200	9300600	stomach	E15.5
chr1	9298235	9298236	ENSMUST00000126083.1	ENSMUSG00000025909.12	chr1	9298200	9300600	stomach	E16.5
chr1	9298572	9298573	ENSMUST00000132064.3	ENSMUSG00000025909.12	chr1	9297800	9300800	heart	E13.5
chr1	9298572	9298573	ENSMUST00000132064.3	ENSMUSG00000025909.12	chr1	9297800	9301200	hindbrain	E12.5
chr1	9298572	9298573	ENSMUST00000132064.3	ENSMUSG00000025909.12	chr1	9298000	9300600	embryonic_facial_prominence	E11.5
chr1	9298572	9298573	ENSMUST00000132064.3	ENSMUSG00000025909.12	chr1	9298000	9300600	embryonic_facial_prominence	E12.5
chr1	9298572	9298573	ENSMUST00000132064.3	ENSMUSG00000025909.12	chr1	9298000	9300800	embryonic_facial_prominence	E13.5
chr1	9298572	9298573	ENSMUST00000132064.3	ENSMUSG00000025909.12	chr1	9298000	9300600	embryonic_facial_prominence	E15.5
chr1	9298572	9298573	ENSMUST00000132064.3	ENSMUSG00000025909.12	chr1	9298000	9300600	intestine	E15.5
chr1	9298572	9298573	ENSMUST00000132064.3	ENSMUSG00000025909.12	chr1	9298000	9300600	intestine	E16.5
chr1	9298572	9298573	ENSMUST00000132064.3	ENSMUSG00000025909.12	chr1	9298000	9300600	limb	E13.5
chr1	9298572	9298573	ENSMUST00000132064.3	ENSMUSG00000025909.12	chr1	9298000	9300800	neural_tube	E11.5
chr1	9298572	9298573	ENSMUST00000132064.3	ENSMUSG00000025909.12	chr1	9298000	9301200	neural_tube	E12.5
chr1	9298572	9298573	ENSMUST00000132064.3	ENSMUSG00000025909.12	chr1	9298000	9300600	stomach	E14.5
chr1	9298572	9298573	ENSMUST00000132064.3	ENSMUSG00000025909.12	chr1	9298200	9300600	embryonic_facial_prominence	E14.5
chr1	9298572	9298573	ENSMUST00000132064.3	ENSMUSG00000025909.12	chr1	9298200	9300600	heart	E11.5
chr1	9298572	9298573	ENSMUST00000132064.3	ENSMUSG00000025909.12	chr1	9298200	9300600	heart	E12.5
chr1	9298572	9298573	ENSMUST00000132064.3	ENSMUSG00000025909.12	chr1	9298200	9300600	heart	E14.5
chr1	9298572	9298573	ENSMUST00000132064.3	ENSMUSG00000025909.12	chr1	9298200	9300600	heart	E16.5
chr1	9298572	9298573	ENSMUST00000132064.3	ENSMUSG00000025909.12	chr1	9298200	9300600	heart	P0
chr1	9298572	9298573	ENSMUST00000132064.3	ENSMUSG00000025909.12	chr1	9298200	9300600	intestine	P0
chr1	9298572	9298573	ENSMUST00000132064.3	ENSMUSG00000025909.12	chr1	9298200	9300600	kidney	E14.5
chr1	9298572	9298573	ENSMUST00000132064.3	ENSMUSG00000025909.12	chr1	9298200	9300600	kidney	E15.5
chr1	9298572	9298573	ENSMUST00000132064.3	ENSMUSG00000025909.12	chr1	9298200	9300600	kidney	E16.5
chr1	9298572	9298573	ENSMUST00000132064.3	ENSMUSG00000025909.12	chr1	9298200	9299800	kidney	P0
chr1	9298572	9298573	ENSMUST00000132064.3	ENSMUSG00000025909.12	chr1	9298200	9300800	limb	E11.5
chr1	9298572	9298573	ENSMUST00000132064.3	ENSMUSG00000025909.12	chr1	9298200	9300800	limb	E12.5
chr1	9298572	9298573	ENSMUST00000132064.3	ENSMUSG00000025909.12	chr1	9298200	9300600	limb	E14.5
chr1	9298572	9298573	ENSMUST00000132064.3	ENSMUSG00000025909.12	chr1	9298200	9300600	limb	E15.5
chr1	9298572	9298573	ENSMUST00000132064.3	ENSMUSG00000025909.12	chr1	9298200	9300600	liver	E11.5
chr1	9298572	9298573	ENSMUST00000132064.3	ENSMUSG00000025909.12	chr1	9298200	9300400	liver	E12.5
chr1	9298572	9298573	ENSMUST00000132064.3	ENSMUSG00000025909.12	chr1	9298200	9300200	liver	E15.5
chr1	9298572	9298573	ENSMUST00000132064.3	ENSMUSG00000025909.12	chr1	9298200	9300600	lung	E14.5
chr1	9298572	9298573	ENSMUST00000132064.3	ENSMUSG00000025909.12	chr1	9298200	9300200	lung	E15.5
chr1	9298572	9298573	ENSMUST00000132064.3	ENSMUSG00000025909.12	chr1	9298200	9300600	stomach	E15.5
chr1	9298572	9298573	ENSMUST00000132064.3	ENSMUSG00000025909.12	chr1	9298200	9300600	stomach	E16.5
chr1	9298572	9298573	ENSMUST00000132064.3	ENSMUSG00000025909.12	chr1	9298400	9300400	liver	E13.5
chr1	9298863	9298864	ENSMUST00000191683.1	ENSMUSG00000025909.12	chr1	9297800	9300800	heart	E13.5
chr1	9298863	9298864	ENSMUST00000191683.1	ENSMUSG00000025909.12	chr1	9297800	9301200	hindbrain	E12.5
chr1	9298863	9298864	ENSMUST00000191683.1	ENSMUSG00000025909.12	chr1	9298000	9300600	embryonic_facial_prominence	E11.5
chr1	9298863	9298864	ENSMUST00000191683.1	ENSMUSG00000025909.12	chr1	9298000	9300600	embryonic_facial_prominence	E12.5
chr1	9298863	9298864	ENSMUST00000191683.1	ENSMUSG00000025909.12	chr1	9298000	9300800	embryonic_facial_prominence	E13.5
chr1	9298863	9298864	ENSMUST00000191683.1	ENSMUSG00000025909.12	chr1	9298000	9300600	embryonic_facial_prominence	E15.5
chr1	9298863	9298864	ENSMUST00000191683.1	ENSMUSG00000025909.12	chr1	9298000	9300600	intestine	E15.5
chr1	9298863	9298864	ENSMUST00000191683.1	ENSMUSG00000025909.12	chr1	9298000	9300600	intestine	E16.5
chr1	9298863	9298864	ENSMUST00000191683.1	ENSMUSG00000025909.12	chr1	9298000	9300600	limb	E13.5
chr1	9298863	9298864	ENSMUST00000191683.1	ENSMUSG00000025909.12	chr1	9298000	9300800	neural_tube	E11.5
chr1	9298863	9298864	ENSMUST00000191683.1	ENSMUSG00000025909.12	chr1	9298000	9301200	neural_tube	E12.5
chr1	9298863	9298864	ENSMUST00000191683.1	ENSMUSG00000025909.12	chr1	9298000	9300600	stomach	E14.5
chr1	9298863	9298864	ENSMUST00000191683.1	ENSMUSG00000025909.12	chr1	9298200	9300600	embryonic_facial_prominence	E14.5
chr1	9298863	9298864	ENSMUST00000191683.1	ENSMUSG00000025909.12	chr1	9298200	9300600	heart	E11.5
chr1	9298863	9298864	ENSMUST00000191683.1	ENSMUSG00000025909.12	chr1	9298200	9300600	heart	E12.5
chr1	9298863	9298864	ENSMUST00000191683.1	ENSMUSG00000025909.12	chr1	9298200	9300600	heart	E14.5
chr1	9298863	9298864	ENSMUST00000191683.1	ENSMUSG00000025909.12	chr1	9298200	9300600	heart	E16.5
chr1	9298863	9298864	ENSMUST00000191683.1	ENSMUSG00000025909.12	chr1	9298200	9300600	heart	P0
chr1	9298863	9298864	ENSMUST00000191683.1	ENSMUSG00000025909.12	chr1	9298200	9300600	intestine	P0
chr1	9298863	9298864	ENSMUST00000191683.1	ENSMUSG00000025909.12	chr1	9298200	9300600	kidney	E14.5
chr1	9298863	9298864	ENSMUST00000191683.1	ENSMUSG00000025909.12	chr1	9298200	9300600	kidney	E15.5
chr1	9298863	9298864	ENSMUST00000191683.1	ENSMUSG00000025909.12	chr1	9298200	9300600	kidney	E16.5
chr1	9298863	9298864	ENSMUST00000191683.1	ENSMUSG00000025909.12	chr1	9298200	9299800	kidney	P0
chr1	9298863	9298864	ENSMUST00000191683.1	ENSMUSG00000025909.12	chr1	9298200	9300800	limb	E11.5
chr1	9298863	9298864	ENSMUST00000191683.1	ENSMUSG00000025909.12	chr1	9298200	9300800	limb	E12.5
chr1	9298863	9298864	ENSMUST00000191683.1	ENSMUSG00000025909.12	chr1	9298200	9300600	limb	E14.5
chr1	9298863	9298864	ENSMUST00000191683.1	ENSMUSG00000025909.12	chr1	9298200	9300600	limb	E15.5
chr1	9298863	9298864	ENSMUST00000191683.1	ENSMUSG00000025909.12	chr1	9298200	9300600	liver	E11.5
chr1	9298863	9298864	ENSMUST00000191683.1	ENSMUSG00000025909.12	chr1	9298200	9300400	liver	E12.5
chr1	9298863	9298864	ENSMUST00000191683.1	ENSMUSG00000025909.12	chr1	9298200	9300200	liver	E15.5
chr1	9298863	9298864	ENSMUST00000191683.1	ENSMUSG00000025909.12	chr1	9298200	9300600	lung	E14.5
chr1	9298863	9298864	ENSMUST00000191683.1	ENSMUSG00000025909.12	chr1	9298200	9300200	lung	E15.5
chr1	9298863	9298864	ENSMUST00000191683.1	ENSMUSG00000025909.12	chr1	9298200	9300600	stomach	E15.5
chr1	9298863	9298864	ENSMUST00000191683.1	ENSMUSG00000025909.12	chr1	9298200	9300600	stomach	E16.5
chr1	9298863	9298864	ENSMUST00000191683.1	ENSMUSG00000025909.12	chr1	9298400	9300400	liver	E13.5
chr1	9298863	9298864	ENSMUST00000191683.1	ENSMUSG00000025909.12	chr1	9298600	9299600	liver	E16.5
chr1	9298863	9298864	ENSMUST00000191683.1	ENSMUSG00000025909.12	chr1	9298600	9300000	liver	P0
chr1	9299237	9299238	ENSMUST00000140295.3	ENSMUSG00000025909.12	chr1	9297800	9300800	heart	E13.5
chr1	9299237	9299238	ENSMUST00000140295.3	ENSMUSG00000025909.12	chr1	9297800	9301200	hindbrain	E12.5
chr1	9299237	9299238	ENSMUST00000140295.3	ENSMUSG00000025909.12	chr1	9298000	9300600	embryonic_facial_prominence	E11.5
chr1	9299237	9299238	ENSMUST00000140295.3	ENSMUSG00000025909.12	chr1	9298000	9300600	embryonic_facial_prominence	E12.5
chr1	9299237	9299238	ENSMUST00000140295.3	ENSMUSG00000025909.12	chr1	9298000	9300800	embryonic_facial_prominence	E13.5
chr1	9299237	9299238	ENSMUST00000140295.3	ENSMUSG00000025909.12	chr1	9298000	9300600	embryonic_facial_prominence	E15.5
chr1	9299237	9299238	ENSMUST00000140295.3	ENSMUSG00000025909.12	chr1	9298000	9300600	intestine	E15.5
chr1	9299237	9299238	ENSMUST00000140295.3	ENSMUSG00000025909.12	chr1	9298000	9300600	intestine	E16.5
chr1	9299237	9299238	ENSMUST00000140295.3	ENSMUSG00000025909.12	chr1	9298000	9300600	limb	E13.5
chr1	9299237	9299238	ENSMUST00000140295.3	ENSMUSG00000025909.12	chr1	9298000	9300800	neural_tube	E11.5
chr1	9299237	9299238	ENSMUST00000140295.3	ENSMUSG00000025909.12	chr1	9298000	9301200	neural_tube	E12.5
chr1	9299237	9299238	ENSMUST00000140295.3	ENSMUSG00000025909.12	chr1	9298000	9300600	stomach	E14.5
chr1	9299237	9299238	ENSMUST00000140295.3	ENSMUSG00000025909.12	chr1	9298200	9300600	embryonic_facial_prominence	E14.5
chr1	9299237	9299238	ENSMUST00000140295.3	ENSMUSG00000025909.12	chr1	9298200	9300600	heart	E11.5
chr1	9299237	9299238	ENSMUST00000140295.3	ENSMUSG00000025909.12	chr1	9298200	9300600	heart	E12.5
chr1	9299237	9299238	ENSMUST00000140295.3	ENSMUSG00000025909.12	chr1	9298200	9300600	heart	E14.5
chr1	9299237	9299238	ENSMUST00000140295.3	ENSMUSG00000025909.12	chr1	9298200	9300600	heart	E16.5
chr1	9299237	9299238	ENSMUST00000140295.3	ENSMUSG00000025909.12	chr1	9298200	9300600	heart	P0
chr1	9299237	9299238	ENSMUST00000140295.3	ENSMUSG00000025909.12	chr1	9298200	9300600	intestine	P0
chr1	9299237	9299238	ENSMUST00000140295.3	ENSMUSG00000025909.12	chr1	9298200	9300600	kidney	E14.5
chr1	9299237	9299238	ENSMUST00000140295.3	ENSMUSG00000025909.12	chr1	9298200	9300600	kidney	E15.5
chr1	9299237	9299238	ENSMUST00000140295.3	ENSMUSG00000025909.12	chr1	9298200	9300600	kidney	E16.5
chr1	9299237	9299238	ENSMUST00000140295.3	ENSMUSG00000025909.12	chr1	9298200	9299800	kidney	P0
chr1	9299237	9299238	ENSMUST00000140295.3	ENSMUSG00000025909.12	chr1	9298200	9300800	limb	E11.5
chr1	9299237	9299238	ENSMUST00000140295.3	ENSMUSG00000025909.12	chr1	9298200	9300800	limb	E12.5
chr1	9299237	9299238	ENSMUST00000140295.3	ENSMUSG00000025909.12	chr1	9298200	9300600	limb	E14.5
chr1	9299237	9299238	ENSMUST00000140295.3	ENSMUSG00000025909.12	chr1	9298200	9300600	limb	E15.5
chr1	9299237	9299238	ENSMUST00000140295.3	ENSMUSG00000025909.12	chr1	9298200	9300600	liver	E11.5
chr1	9299237	9299238	ENSMUST00000140295.3	ENSMUSG00000025909.12	chr1	9298200	9300400	liver	E12.5
chr1	9299237	9299238	ENSMUST00000140295.3	ENSMUSG00000025909.12	chr1	9298200	9300200	liver	E15.5
chr1	9299237	9299238	ENSMUST00000140295.3	ENSMUSG00000025909.12	chr1	9298200	9300600	lung	E14.5
chr1	9299237	9299238	ENSMUST00000140295.3	ENSMUSG00000025909.12	chr1	9298200	9300200	lung	E15.5
chr1	9299237	9299238	ENSMUST00000140295.3	ENSMUSG00000025909.12	chr1	9298200	9300600	stomach	E15.5
chr1	9299237	9299238	ENSMUST00000140295.3	ENSMUSG00000025909.12	chr1	9298200	9300600	stomach	E16.5
chr1	9299237	9299238	ENSMUST00000140295.3	ENSMUSG00000025909.12	chr1	9298400	9300400	liver	E13.5
chr1	9299237	9299238	ENSMUST00000140295.3	ENSMUSG00000025909.12	chr1	9298600	9299600	liver	E16.5
chr1	9299237	9299238	ENSMUST00000140295.3	ENSMUSG00000025909.12	chr1	9298600	9300000	liver	P0
chr1	9299281	9299282	ENSMUST00000144593.3	ENSMUSG00000025909.12	chr1	9297800	9300800	heart	E13.5
chr1	9299281	9299282	ENSMUST00000144593.3	ENSMUSG00000025909.12	chr1	9297800	9301200	hindbrain	E12.5
chr1	9299281	9299282	ENSMUST00000144593.3	ENSMUSG00000025909.12	chr1	9298000	9300600	embryonic_facial_prominence	E11.5
chr1	9299281	9299282	ENSMUST00000144593.3	ENSMUSG00000025909.12	chr1	9298000	9300600	embryonic_facial_prominence	E12.5
chr1	9299281	9299282	ENSMUST00000144593.3	ENSMUSG00000025909.12	chr1	9298000	9300800	embryonic_facial_prominence	E13.5
chr1	9299281	9299282	ENSMUST00000144593.3	ENSMUSG00000025909.12	chr1	9298000	9300600	embryonic_facial_prominence	E15.5
chr1	9299281	9299282	ENSMUST00000144593.3	ENSMUSG00000025909.12	chr1	9298000	9300600	intestine	E15.5
chr1	9299281	9299282	ENSMUST00000144593.3	ENSMUSG00000025909.12	chr1	9298000	9300600	intestine	E16.5
chr1	9299281	9299282	ENSMUST00000144593.3	ENSMUSG00000025909.12	chr1	9298000	9300600	limb	E13.5
chr1	9299281	9299282	ENSMUST00000144593.3	ENSMUSG00000025909.12	chr1	9298000	9300800	neural_tube	E11.5
chr1	9299281	9299282	ENSMUST00000144593.3	ENSMUSG00000025909.12	chr1	9298000	9301200	neural_tube	E12.5
chr1	9299281	9299282	ENSMUST00000144593.3	ENSMUSG00000025909.12	chr1	9298000	9300600	stomach	E14.5
chr1	9299281	9299282	ENSMUST00000144593.3	ENSMUSG00000025909.12	chr1	9298200	9300600	embryonic_facial_prominence	E14.5
chr1	9299281	9299282	ENSMUST00000144593.3	ENSMUSG00000025909.12	chr1	9298200	9300600	heart	E11.5
chr1	9299281	9299282	ENSMUST00000144593.3	ENSMUSG00000025909.12	chr1	9298200	9300600	heart	E12.5
chr1	9299281	9299282	ENSMUST00000144593.3	ENSMUSG00000025909.12	chr1	9298200	9300600	heart	E14.5
chr1	9299281	9299282	ENSMUST00000144593.3	ENSMUSG00000025909.12	chr1	9298200	9300600	heart	E16.5
chr1	9299281	9299282	ENSMUST00000144593.3	ENSMUSG00000025909.12	chr1	9298200	9300600	heart	P0
chr1	9299281	9299282	ENSMUST00000144593.3	ENSMUSG00000025909.12	chr1	9298200	9300600	intestine	P0
chr1	9299281	9299282	ENSMUST00000144593.3	ENSMUSG00000025909.12	chr1	9298200	9300600	kidney	E14.5
chr1	9299281	9299282	ENSMUST00000144593.3	ENSMUSG00000025909.12	chr1	9298200	9300600	kidney	E15.5
chr1	9299281	9299282	ENSMUST00000144593.3	ENSMUSG00000025909.12	chr1	9298200	9300600	kidney	E16.5
chr1	9299281	9299282	ENSMUST00000144593.3	ENSMUSG00000025909.12	chr1	9298200	9299800	kidney	P0
chr1	9299281	9299282	ENSMUST00000144593.3	ENSMUSG00000025909.12	chr1	9298200	9300800	limb	E11.5
chr1	9299281	9299282	ENSMUST00000144593.3	ENSMUSG00000025909.12	chr1	9298200	9300800	limb	E12.5
chr1	9299281	9299282	ENSMUST00000144593.3	ENSMUSG00000025909.12	chr1	9298200	9300600	limb	E14.5
chr1	9299281	9299282	ENSMUST00000144593.3	ENSMUSG00000025909.12	chr1	9298200	9300600	limb	E15.5
chr1	9299281	9299282	ENSMUST00000144593.3	ENSMUSG00000025909.12	chr1	9298200	9300600	liver	E11.5
chr1	9299281	9299282	ENSMUST00000144593.3	ENSMUSG00000025909.12	chr1	9298200	9300400	liver	E12.5
chr1	9299281	9299282	ENSMUST00000144593.3	ENSMUSG00000025909.12	chr1	9298200	9300200	liver	E15.5
chr1	9299281	9299282	ENSMUST00000144593.3	ENSMUSG00000025909.12	chr1	9298200	9300600	lung	E14.5
chr1	9299281	9299282	ENSMUST00000144593.3	ENSMUSG00000025909.12	chr1	9298200	9300200	lung	E15.5
chr1	9299281	9299282	ENSMUST00000144593.3	ENSMUSG00000025909.12	chr1	9298200	9300600	stomach	E15.5
chr1	9299281	9299282	ENSMUST00000144593.3	ENSMUSG00000025909.12	chr1	9298200	9300600	stomach	E16.5
chr1	9299281	9299282	ENSMUST00000144593.3	ENSMUSG00000025909.12	chr1	9298400	9300400	liver	E13.5
chr1	9299281	9299282	ENSMUST00000144593.3	ENSMUSG00000025909.12	chr1	9298600	9299600	liver	E16.5
chr1	9299281	9299282	ENSMUST00000144593.3	ENSMUSG00000025909.12	chr1	9298600	9300000	liver	P0
chr1	9299508	9299509	ENSMUST00000134075.3	ENSMUSG00000025909.12	chr1	9297800	9300800	heart	E13.5
chr1	9299508	9299509	ENSMUST00000134075.3	ENSMUSG00000025909.12	chr1	9297800	9301200	hindbrain	E12.5
chr1	9299508	9299509	ENSMUST00000134075.3	ENSMUSG00000025909.12	chr1	9298000	9300600	embryonic_facial_prominence	E11.5
chr1	9299508	9299509	ENSMUST00000134075.3	ENSMUSG00000025909.12	chr1	9298000	9300600	embryonic_facial_prominence	E12.5
chr1	9299508	9299509	ENSMUST00000134075.3	ENSMUSG00000025909.12	chr1	9298000	9300800	embryonic_facial_prominence	E13.5
chr1	9299508	9299509	ENSMUST00000134075.3	ENSMUSG00000025909.12	chr1	9298000	9300600	embryonic_facial_prominence	E15.5
chr1	9299508	9299509	ENSMUST00000134075.3	ENSMUSG00000025909.12	chr1	9298000	9300600	intestine	E15.5
chr1	9299508	9299509	ENSMUST00000134075.3	ENSMUSG00000025909.12	chr1	9298000	9300600	intestine	E16.5
chr1	9299508	9299509	ENSMUST00000134075.3	ENSMUSG00000025909.12	chr1	9298000	9300600	limb	E13.5
chr1	9299508	9299509	ENSMUST00000134075.3	ENSMUSG00000025909.12	chr1	9298000	9300800	neural_tube	E11.5
chr1	9299508	9299509	ENSMUST00000134075.3	ENSMUSG00000025909.12	chr1	9298000	9301200	neural_tube	E12.5
chr1	9299508	9299509	ENSMUST00000134075.3	ENSMUSG00000025909.12	chr1	9298000	9300600	stomach	E14.5
chr1	9299508	9299509	ENSMUST00000134075.3	ENSMUSG00000025909.12	chr1	9298200	9300600	embryonic_facial_prominence	E14.5
chr1	9299508	9299509	ENSMUST00000134075.3	ENSMUSG00000025909.12	chr1	9298200	9300600	heart	E11.5
chr1	9299508	9299509	ENSMUST00000134075.3	ENSMUSG00000025909.12	chr1	9298200	9300600	heart	E12.5
chr1	9299508	9299509	ENSMUST00000134075.3	ENSMUSG00000025909.12	chr1	9298200	9300600	heart	E14.5
chr1	9299508	9299509	ENSMUST00000134075.3	ENSMUSG00000025909.12	chr1	9298200	9300600	heart	E16.5
chr1	9299508	9299509	ENSMUST00000134075.3	ENSMUSG00000025909.12	chr1	9298200	9300600	heart	P0
chr1	9299508	9299509	ENSMUST00000134075.3	ENSMUSG00000025909.12	chr1	9298200	9300600	intestine	P0
chr1	9299508	9299509	ENSMUST00000134075.3	ENSMUSG00000025909.12	chr1	9298200	9300600	kidney	E14.5
chr1	9299508	9299509	ENSMUST00000134075.3	ENSMUSG00000025909.12	chr1	9298200	9300600	kidney	E15.5
chr1	9299508	9299509	ENSMUST00000134075.3	ENSMUSG00000025909.12	chr1	9298200	9300600	kidney	E16.5
chr1	9299508	9299509	ENSMUST00000134075.3	ENSMUSG00000025909.12	chr1	9298200	9299800	kidney	P0
chr1	9299508	9299509	ENSMUST00000134075.3	ENSMUSG00000025909.12	chr1	9298200	9300800	limb	E11.5
chr1	9299508	9299509	ENSMUST00000134075.3	ENSMUSG00000025909.12	chr1	9298200	9300800	limb	E12.5
chr1	9299508	9299509	ENSMUST00000134075.3	ENSMUSG00000025909.12	chr1	9298200	9300600	limb	E14.5
chr1	9299508	9299509	ENSMUST00000134075.3	ENSMUSG00000025909.12	chr1	9298200	9300600	limb	E15.5
chr1	9299508	9299509	ENSMUST00000134075.3	ENSMUSG00000025909.12	chr1	9298200	9300600	liver	E11.5
chr1	9299508	9299509	ENSMUST00000134075.3	ENSMUSG00000025909.12	chr1	9298200	9300400	liver	E12.5
chr1	9299508	9299509	ENSMUST00000134075.3	ENSMUSG00000025909.12	chr1	9298200	9300200	liver	E15.5
chr1	9299508	9299509	ENSMUST00000134075.3	ENSMUSG00000025909.12	chr1	9298200	9300600	lung	E14.5
chr1	9299508	9299509	ENSMUST00000134075.3	ENSMUSG00000025909.12	chr1	9298200	9300200	lung	E15.5
chr1	9299508	9299509	ENSMUST00000134075.3	ENSMUSG00000025909.12	chr1	9298200	9300600	stomach	E15.5
chr1	9299508	9299509	ENSMUST00000134075.3	ENSMUSG00000025909.12	chr1	9298200	9300600	stomach	E16.5
chr1	9299508	9299509	ENSMUST00000134075.3	ENSMUSG00000025909.12	chr1	9298400	9300400	liver	E13.5
chr1	9299508	9299509	ENSMUST00000134075.3	ENSMUSG00000025909.12	chr1	9298600	9299600	liver	E16.5
chr1	9299508	9299509	ENSMUST00000134075.3	ENSMUSG00000025909.12	chr1	9298600	9300000	liver	P0
chr1	9299877	9299878	ENSMUST00000140302.3	ENSMUSG00000025909.12	chr1	9297800	9300800	heart	E13.5
chr1	9299877	9299878	ENSMUST00000140302.3	ENSMUSG00000025909.12	chr1	9297800	9301200	hindbrain	E12.5
chr1	9299877	9299878	ENSMUST00000140302.3	ENSMUSG00000025909.12	chr1	9298000	9300600	embryonic_facial_prominence	E11.5
chr1	9299877	9299878	ENSMUST00000140302.3	ENSMUSG00000025909.12	chr1	9298000	9300600	embryonic_facial_prominence	E12.5
chr1	9299877	9299878	ENSMUST00000140302.3	ENSMUSG00000025909.12	chr1	9298000	9300800	embryonic_facial_prominence	E13.5
chr1	9299877	9299878	ENSMUST00000140302.3	ENSMUSG00000025909.12	chr1	9298000	9300600	embryonic_facial_prominence	E15.5
chr1	9299877	9299878	ENSMUST00000140302.3	ENSMUSG00000025909.12	chr1	9298000	9300600	intestine	E15.5
chr1	9299877	9299878	ENSMUST00000140302.3	ENSMUSG00000025909.12	chr1	9298000	9300600	intestine	E16.5
chr1	9299877	9299878	ENSMUST00000140302.3	ENSMUSG00000025909.12	chr1	9298000	9300600	limb	E13.5
chr1	9299877	9299878	ENSMUST00000140302.3	ENSMUSG00000025909.12	chr1	9298000	9300800	neural_tube	E11.5
chr1	9299877	9299878	ENSMUST00000140302.3	ENSMUSG00000025909.12	chr1	9298000	9301200	neural_tube	E12.5
chr1	9299877	9299878	ENSMUST00000140302.3	ENSMUSG00000025909.12	chr1	9298000	9300600	stomach	E14.5
chr1	9299877	9299878	ENSMUST00000140302.3	ENSMUSG00000025909.12	chr1	9298200	9300600	embryonic_facial_prominence	E14.5
chr1	9299877	9299878	ENSMUST00000140302.3	ENSMUSG00000025909.12	chr1	9298200	9300600	heart	E11.5
chr1	9299877	9299878	ENSMUST00000140302.3	ENSMUSG00000025909.12	chr1	9298200	9300600	heart	E12.5
chr1	9299877	9299878	ENSMUST00000140302.3	ENSMUSG00000025909.12	chr1	9298200	9300600	heart	E14.5
chr1	9299877	9299878	ENSMUST00000140302.3	ENSMUSG00000025909.12	chr1	9298200	9300600	heart	E16.5
chr1	9299877	9299878	ENSMUST00000140302.3	ENSMUSG00000025909.12	chr1	9298200	9300600	heart	P0
chr1	9299877	9299878	ENSMUST00000140302.3	ENSMUSG00000025909.12	chr1	9298200	9300600	intestine	P0
chr1	9299877	9299878	ENSMUST00000140302.3	ENSMUSG00000025909.12	chr1	9298200	9300600	kidney	E14.5
chr1	9299877	9299878	ENSMUST00000140302.3	ENSMUSG00000025909.12	chr1	9298200	9300600	kidney	E15.5
chr1	9299877	9299878	ENSMUST00000140302.3	ENSMUSG00000025909.12	chr1	9298200	9300600	kidney	E16.5
chr1	9299877	9299878	ENSMUST00000140302.3	ENSMUSG00000025909.12	chr1	9298200	9300800	limb	E11.5
chr1	9299877	9299878	ENSMUST00000140302.3	ENSMUSG00000025909.12	chr1	9298200	9300800	limb	E12.5
chr1	9299877	9299878	ENSMUST00000140302.3	ENSMUSG00000025909.12	chr1	9298200	9300600	limb	E14.5
chr1	9299877	9299878	ENSMUST00000140302.3	ENSMUSG00000025909.12	chr1	9298200	9300600	limb	E15.5
chr1	9299877	9299878	ENSMUST00000140302.3	ENSMUSG00000025909.12	chr1	9298200	9300600	liver	E11.5
chr1	9299877	9299878	ENSMUST00000140302.3	ENSMUSG00000025909.12	chr1	9298200	9300400	liver	E12.5
chr1	9299877	9299878	ENSMUST00000140302.3	ENSMUSG00000025909.12	chr1	9298200	9300200	liver	E15.5
chr1	9299877	9299878	ENSMUST00000140302.3	ENSMUSG00000025909.12	chr1	9298200	9300600	lung	E14.5
chr1	9299877	9299878	ENSMUST00000140302.3	ENSMUSG00000025909.12	chr1	9298200	9300200	lung	E15.5
chr1	9299877	9299878	ENSMUST00000140302.3	ENSMUSG00000025909.12	chr1	9298200	9300600	stomach	E15.5
chr1	9299877	9299878	ENSMUST00000140302.3	ENSMUSG00000025909.12	chr1	9298200	9300600	stomach	E16.5
chr1	9299877	9299878	ENSMUST00000140302.3	ENSMUSG00000025909.12	chr1	9298400	9300400	liver	E13.5
chr1	9299877	9299878	ENSMUST00000140302.3	ENSMUSG00000025909.12	chr1	9298600	9300000	liver	P0
chr1	9848271	9848272	ENSMUST00000171265.3	ENSMUSG00000025915.10	chr1	9847000	9849600	liver	E12.5
chr1	9848271	9848272	ENSMUST00000171265.3	ENSMUSG00000025915.10	chr1	9847200	9849400	embryonic_facial_prominence	E13.5
chr1	9848271	9848272	ENSMUST00000171265.3	ENSMUSG00000025915.10	chr1	9847200	9849600	forebrain	E13.5
chr1	9848271	9848272	ENSMUST00000171265.3	ENSMUSG00000025915.10	chr1	9847200	9849600	forebrain	E14.5
chr1	9848271	9848272	ENSMUST00000171265.3	ENSMUSG00000025915.10	chr1	9847200	9849600	heart	E13.5
chr1	9848271	9848272	ENSMUST00000171265.3	ENSMUSG00000025915.10	chr1	9847200	9849600	hindbrain	E14.5
chr1	9848271	9848272	ENSMUST00000171265.3	ENSMUSG00000025915.10	chr1	9847200	9849400	liver	E11.5
chr1	9848271	9848272	ENSMUST00000171265.3	ENSMUSG00000025915.10	chr1	9847200	9849400	midbrain	E12.5
chr1	9848271	9848272	ENSMUST00000171265.3	ENSMUSG00000025915.10	chr1	9847200	9849400	midbrain	E13.5
chr1	9848271	9848272	ENSMUST00000171265.3	ENSMUSG00000025915.10	chr1	9847200	9849400	neural_tube	E12.5
chr1	9848271	9848272	ENSMUST00000171265.3	ENSMUSG00000025915.10	chr1	9847200	9849600	neural_tube	E15.5
chr1	9848271	9848272	ENSMUST00000171265.3	ENSMUSG00000025915.10	chr1	9847400	9849400	embryonic_facial_prominence	E11.5
chr1	9848271	9848272	ENSMUST00000171265.3	ENSMUSG00000025915.10	chr1	9847400	9849600	embryonic_facial_prominence	E14.5
chr1	9848271	9848272	ENSMUST00000171265.3	ENSMUSG00000025915.10	chr1	9847400	9849400	forebrain	E11.5
chr1	9848271	9848272	ENSMUST00000171265.3	ENSMUSG00000025915.10	chr1	9847400	9849600	forebrain	E12.5
chr1	9848271	9848272	ENSMUST00000171265.3	ENSMUSG00000025915.10	chr1	9847400	9849400	hindbrain	E11.5
chr1	9848271	9848272	ENSMUST00000171265.3	ENSMUSG00000025915.10	chr1	9847400	9849200	hindbrain	E12.5
chr1	9848271	9848272	ENSMUST00000171265.3	ENSMUSG00000025915.10	chr1	9847400	9849600	hindbrain	E13.5
chr1	9848271	9848272	ENSMUST00000171265.3	ENSMUSG00000025915.10	chr1	9847400	9849600	limb	E12.5
chr1	9848271	9848272	ENSMUST00000171265.3	ENSMUSG00000025915.10	chr1	9847400	9849600	lung	E16.5
chr1	9848271	9848272	ENSMUST00000171265.3	ENSMUSG00000025915.10	chr1	9847400	9849600	neural_tube	E13.5
chr1	9848271	9848272	ENSMUST00000171265.3	ENSMUSG00000025915.10	chr1	9847600	9849400	midbrain	E11.5
chr1	9848271	9848272	ENSMUST00000171265.3	ENSMUSG00000025915.10	chr1	9847600	9849200	neural_tube	E11.5
chr1	9848320	9848321	ENSMUST00000188830.2	ENSMUSG00000025915.10	chr1	9847000	9849600	liver	E12.5
chr1	9848320	9848321	ENSMUST00000189050.1	ENSMUSG00000025915.10	chr1	9847000	9849600	liver	E12.5
chr1	9848320	9848321	ENSMUST00000188830.2	ENSMUSG00000025915.10	chr1	9847200	9849400	embryonic_facial_prominence	E13.5
chr1	9848320	9848321	ENSMUST00000189050.1	ENSMUSG00000025915.10	chr1	9847200	9849400	embryonic_facial_prominence	E13.5
chr1	9848320	9848321	ENSMUST00000188830.2	ENSMUSG00000025915.10	chr1	9847200	9849600	forebrain	E13.5
chr1	9848320	9848321	ENSMUST00000189050.1	ENSMUSG00000025915.10	chr1	9847200	9849600	forebrain	E13.5
chr1	9848320	9848321	ENSMUST00000188830.2	ENSMUSG00000025915.10	chr1	9847200	9849600	forebrain	E14.5
chr1	9848320	9848321	ENSMUST00000189050.1	ENSMUSG00000025915.10	chr1	9847200	9849600	forebrain	E14.5
chr1	9848320	9848321	ENSMUST00000188830.2	ENSMUSG00000025915.10	chr1	9847200	9849600	heart	E13.5
chr1	9848320	9848321	ENSMUST00000189050.1	ENSMUSG00000025915.10	chr1	9847200	9849600	heart	E13.5
chr1	9848320	9848321	ENSMUST00000188830.2	ENSMUSG00000025915.10	chr1	9847200	9849600	hindbrain	E14.5
chr1	9848320	9848321	ENSMUST00000189050.1	ENSMUSG00000025915.10	chr1	9847200	9849600	hindbrain	E14.5
chr1	9848320	9848321	ENSMUST00000188830.2	ENSMUSG00000025915.10	chr1	9847200	9849400	liver	E11.5
chr1	9848320	9848321	ENSMUST00000189050.1	ENSMUSG00000025915.10	chr1	9847200	9849400	liver	E11.5
chr1	9848320	9848321	ENSMUST00000188830.2	ENSMUSG00000025915.10	chr1	9847200	9849400	midbrain	E12.5
chr1	9848320	9848321	ENSMUST00000189050.1	ENSMUSG00000025915.10	chr1	9847200	9849400	midbrain	E12.5
chr1	9848320	9848321	ENSMUST00000188830.2	ENSMUSG00000025915.10	chr1	9847200	9849400	midbrain	E13.5
chr1	9848320	9848321	ENSMUST00000189050.1	ENSMUSG00000025915.10	chr1	9847200	9849400	midbrain	E13.5
chr1	9848320	9848321	ENSMUST00000188830.2	ENSMUSG00000025915.10	chr1	9847200	9849400	neural_tube	E12.5
chr1	9848320	9848321	ENSMUST00000189050.1	ENSMUSG00000025915.10	chr1	9847200	9849400	neural_tube	E12.5
chr1	9848320	9848321	ENSMUST00000188830.2	ENSMUSG00000025915.10	chr1	9847200	9849600	neural_tube	E15.5
chr1	9848320	9848321	ENSMUST00000189050.1	ENSMUSG00000025915.10	chr1	9847200	9849600	neural_tube	E15.5
chr1	9848320	9848321	ENSMUST00000188830.2	ENSMUSG00000025915.10	chr1	9847400	9849400	embryonic_facial_prominence	E11.5
chr1	9848320	9848321	ENSMUST00000189050.1	ENSMUSG00000025915.10	chr1	9847400	9849400	embryonic_facial_prominence	E11.5
chr1	9848320	9848321	ENSMUST00000188830.2	ENSMUSG00000025915.10	chr1	9847400	9849600	embryonic_facial_prominence	E14.5
chr1	9848320	9848321	ENSMUST00000189050.1	ENSMUSG00000025915.10	chr1	9847400	9849600	embryonic_facial_prominence	E14.5
chr1	9848320	9848321	ENSMUST00000188830.2	ENSMUSG00000025915.10	chr1	9847400	9849400	forebrain	E11.5
chr1	9848320	9848321	ENSMUST00000189050.1	ENSMUSG00000025915.10	chr1	9847400	9849400	forebrain	E11.5
chr1	9848320	9848321	ENSMUST00000188830.2	ENSMUSG00000025915.10	chr1	9847400	9849600	forebrain	E12.5
chr1	9848320	9848321	ENSMUST00000189050.1	ENSMUSG00000025915.10	chr1	9847400	9849600	forebrain	E12.5
chr1	9848320	9848321	ENSMUST00000188830.2	ENSMUSG00000025915.10	chr1	9847400	9849400	hindbrain	E11.5
chr1	9848320	9848321	ENSMUST00000189050.1	ENSMUSG00000025915.10	chr1	9847400	9849400	hindbrain	E11.5
chr1	9848320	9848321	ENSMUST00000188830.2	ENSMUSG00000025915.10	chr1	9847400	9849200	hindbrain	E12.5
chr1	9848320	9848321	ENSMUST00000189050.1	ENSMUSG00000025915.10	chr1	9847400	9849200	hindbrain	E12.5
chr1	9848320	9848321	ENSMUST00000188830.2	ENSMUSG00000025915.10	chr1	9847400	9849600	hindbrain	E13.5
chr1	9848320	9848321	ENSMUST00000189050.1	ENSMUSG00000025915.10	chr1	9847400	9849600	hindbrain	E13.5
chr1	9848320	9848321	ENSMUST00000188830.2	ENSMUSG00000025915.10	chr1	9847400	9849600	limb	E12.5
chr1	9848320	9848321	ENSMUST00000189050.1	ENSMUSG00000025915.10	chr1	9847400	9849600	limb	E12.5
chr1	9848320	9848321	ENSMUST00000188830.2	ENSMUSG00000025915.10	chr1	9847400	9849600	lung	E16.5
chr1	9848320	9848321	ENSMUST00000189050.1	ENSMUSG00000025915.10	chr1	9847400	9849600	lung	E16.5
chr1	9848320	9848321	ENSMUST00000188830.2	ENSMUSG00000025915.10	chr1	9847400	9849600	neural_tube	E13.5
chr1	9848320	9848321	ENSMUST00000189050.1	ENSMUSG00000025915.10	chr1	9847400	9849600	neural_tube	E13.5
chr1	9848320	9848321	ENSMUST00000188830.2	ENSMUSG00000025915.10	chr1	9847600	9849400	midbrain	E11.5
chr1	9848320	9848321	ENSMUST00000189050.1	ENSMUSG00000025915.10	chr1	9847600	9849400	midbrain	E11.5
chr1	9848320	9848321	ENSMUST00000188830.2	ENSMUSG00000025915.10	chr1	9847600	9849200	neural_tube	E11.5
chr1	9848320	9848321	ENSMUST00000189050.1	ENSMUSG00000025915.10	chr1	9847600	9849200	neural_tube	E11.5
chr1	9848396	9848397	ENSMUST00000097826.5	ENSMUSG00000025915.10	chr1	9847000	9849600	liver	E12.5
chr1	9848396	9848397	ENSMUST00000097826.5	ENSMUSG00000025915.10	chr1	9847200	9849400	embryonic_facial_prominence	E13.5
chr1	9848396	9848397	ENSMUST00000097826.5	ENSMUSG00000025915.10	chr1	9847200	9849600	forebrain	E13.5
chr1	9848396	9848397	ENSMUST00000097826.5	ENSMUSG00000025915.10	chr1	9847200	9849600	forebrain	E14.5
chr1	9848396	9848397	ENSMUST00000097826.5	ENSMUSG00000025915.10	chr1	9847200	9849600	heart	E13.5
chr1	9848396	9848397	ENSMUST00000097826.5	ENSMUSG00000025915.10	chr1	9847200	9849600	hindbrain	E14.5
chr1	9848396	9848397	ENSMUST00000097826.5	ENSMUSG00000025915.10	chr1	9847200	9849400	liver	E11.5
chr1	9848396	9848397	ENSMUST00000097826.5	ENSMUSG00000025915.10	chr1	9847200	9849400	midbrain	E12.5
chr1	9848396	9848397	ENSMUST00000097826.5	ENSMUSG00000025915.10	chr1	9847200	9849400	midbrain	E13.5
chr1	9848396	9848397	ENSMUST00000097826.5	ENSMUSG00000025915.10	chr1	9847200	9849400	neural_tube	E12.5
chr1	9848396	9848397	ENSMUST00000097826.5	ENSMUSG00000025915.10	chr1	9847200	9849600	neural_tube	E15.5
chr1	9848396	9848397	ENSMUST00000097826.5	ENSMUSG00000025915.10	chr1	9847400	9849400	embryonic_facial_prominence	E11.5
chr1	9848396	9848397	ENSMUST00000097826.5	ENSMUSG00000025915.10	chr1	9847400	9849600	embryonic_facial_prominence	E14.5
chr1	9848396	9848397	ENSMUST00000097826.5	ENSMUSG00000025915.10	chr1	9847400	9849400	forebrain	E11.5
chr1	9848396	9848397	ENSMUST00000097826.5	ENSMUSG00000025915.10	chr1	9847400	9849600	forebrain	E12.5
chr1	9848396	9848397	ENSMUST00000097826.5	ENSMUSG00000025915.10	chr1	9847400	9849400	hindbrain	E11.5
chr1	9848396	9848397	ENSMUST00000097826.5	ENSMUSG00000025915.10	chr1	9847400	9849200	hindbrain	E12.5
chr1	9848396	9848397	ENSMUST00000097826.5	ENSMUSG00000025915.10	chr1	9847400	9849600	hindbrain	E13.5
chr1	9848396	9848397	ENSMUST00000097826.5	ENSMUSG00000025915.10	chr1	9847400	9849600	limb	E12.5
chr1	9848396	9848397	ENSMUST00000097826.5	ENSMUSG00000025915.10	chr1	9847400	9849600	lung	E16.5
chr1	9848396	9848397	ENSMUST00000097826.5	ENSMUSG00000025915.10	chr1	9847400	9849600	neural_tube	E13.5
chr1	9848396	9848397	ENSMUST00000097826.5	ENSMUSG00000025915.10	chr1	9847600	9849400	midbrain	E11.5
chr1	9848396	9848397	ENSMUST00000097826.5	ENSMUSG00000025915.10	chr1	9847600	9849200	neural_tube	E11.5
chr1	9908637	9908638	ENSMUST00000052843.7	ENSMUSG00000046101.12	chr1	9908000	9909200	liver	E12.5
chr1	9908637	9908638	ENSMUST00000171802.3	ENSMUSG00000046101.12	chr1	9908000	9909200	liver	E12.5
chr1	9908637	9908638	ENSMUST00000052843.7	ENSMUSG00000046101.12	chr1	9908200	9909200	liver	E13.5
chr1	9908637	9908638	ENSMUST00000171802.3	ENSMUSG00000046101.12	chr1	9908200	9909200	liver	E13.5
chr1	9908637	9908638	ENSMUST00000052843.7	ENSMUSG00000046101.12	chr1	9908200	9909200	liver	E14.5
chr1	9908637	9908638	ENSMUST00000171802.3	ENSMUSG00000046101.12	chr1	9908200	9909200	liver	E14.5
chr1	9908667	9908668	ENSMUST00000125294.4	ENSMUSG00000046101.12	chr1	9908000	9909200	liver	E12.5
chr1	9908667	9908668	ENSMUST00000125294.4	ENSMUSG00000046101.12	chr1	9908200	9909200	liver	E13.5
chr1	9908667	9908668	ENSMUST00000125294.4	ENSMUSG00000046101.12	chr1	9908200	9909200	liver	E14.5
chr1	9908669	9908670	ENSMUST00000140948.4	ENSMUSG00000046101.12	chr1	9908000	9909200	liver	E12.5
chr1	9908669	9908670	ENSMUST00000140948.4	ENSMUSG00000046101.12	chr1	9908200	9909200	liver	E13.5
chr1	9908669	9908670	ENSMUST00000140948.4	ENSMUSG00000046101.12	chr1	9908200	9909200	liver	E14.5
chr1	9967313	9967314	ENSMUST00000192299.1	ENSMUSG00000104025.1	chr1	9966400	9969000	heart	E11.5
chr1	9967313	9967314	ENSMUST00000192299.1	ENSMUSG00000104025.1	chr1	9966400	9969000	heart	E13.5
chr1	9967313	9967314	ENSMUST00000192299.1	ENSMUSG00000104025.1	chr1	9966400	9969000	heart	E14.5
chr1	9967313	9967314	ENSMUST00000192299.1	ENSMUSG00000104025.1	chr1	9966400	9969000	heart	E15.5
chr1	9967313	9967314	ENSMUST00000192299.1	ENSMUSG00000104025.1	chr1	9966400	9969000	intestine	E16.5
chr1	9967313	9967314	ENSMUST00000192299.1	ENSMUSG00000104025.1	chr1	9966400	9969000	kidney	E16.5
chr1	9967313	9967314	ENSMUST00000192299.1	ENSMUSG00000104025.1	chr1	9966400	9969000	limb	E14.5
chr1	9967313	9967314	ENSMUST00000192299.1	ENSMUSG00000104025.1	chr1	9966400	9969000	liver	E12.5
chr1	9967313	9967314	ENSMUST00000192299.1	ENSMUSG00000104025.1	chr1	9966400	9969000	liver	E13.5
chr1	9967313	9967314	ENSMUST00000192299.1	ENSMUSG00000104025.1	chr1	9966400	9969000	liver	E14.5
chr1	9967313	9967314	ENSMUST00000192299.1	ENSMUSG00000104025.1	chr1	9966400	9969000	liver	E15.5
chr1	9967313	9967314	ENSMUST00000192299.1	ENSMUSG00000104025.1	chr1	9966400	9969000	liver	E16.5
chr1	9967313	9967314	ENSMUST00000192299.1	ENSMUSG00000104025.1	chr1	9966400	9969000	liver	P0
chr1	9967313	9967314	ENSMUST00000192299.1	ENSMUSG00000104025.1	chr1	9966600	9969000	embryonic_facial_prominence	E11.5
chr1	9967313	9967314	ENSMUST00000192299.1	ENSMUSG00000104025.1	chr1	9966600	9968800	embryonic_facial_prominence	E12.5
chr1	9967313	9967314	ENSMUST00000192299.1	ENSMUSG00000104025.1	chr1	9966600	9969000	embryonic_facial_prominence	E13.5
chr1	9967313	9967314	ENSMUST00000192299.1	ENSMUSG00000104025.1	chr1	9966600	9969000	embryonic_facial_prominence	E14.5
chr1	9967313	9967314	ENSMUST00000192299.1	ENSMUSG00000104025.1	chr1	9966600	9969000	embryonic_facial_prominence	E15.5
chr1	9967313	9967314	ENSMUST00000192299.1	ENSMUSG00000104025.1	chr1	9966600	9969000	forebrain	E11.5
chr1	9967313	9967314	ENSMUST00000192299.1	ENSMUSG00000104025.1	chr1	9966600	9969000	forebrain	E12.5
chr1	9967313	9967314	ENSMUST00000192299.1	ENSMUSG00000104025.1	chr1	9966600	9969000	forebrain	E13.5
chr1	9967313	9967314	ENSMUST00000192299.1	ENSMUSG00000104025.1	chr1	9966600	9969000	forebrain	E14.5
chr1	9967313	9967314	ENSMUST00000192299.1	ENSMUSG00000104025.1	chr1	9966600	9969000	forebrain	E15.5
chr1	9967313	9967314	ENSMUST00000192299.1	ENSMUSG00000104025.1	chr1	9966600	9969000	forebrain	E16.5
chr1	9967313	9967314	ENSMUST00000192299.1	ENSMUSG00000104025.1	chr1	9966600	9968800	forebrain	P0
chr1	9967313	9967314	ENSMUST00000192299.1	ENSMUSG00000104025.1	chr1	9966600	9969000	heart	E16.5
chr1	9967313	9967314	ENSMUST00000192299.1	ENSMUSG00000104025.1	chr1	9966600	9969000	heart	P0
chr1	9967313	9967314	ENSMUST00000192299.1	ENSMUSG00000104025.1	chr1	9966600	9968800	hindbrain	E11.5
chr1	9967313	9967314	ENSMUST00000192299.1	ENSMUSG00000104025.1	chr1	9966600	9969000	hindbrain	E12.5
chr1	9967313	9967314	ENSMUST00000192299.1	ENSMUSG00000104025.1	chr1	9966600	9969000	hindbrain	E13.5
chr1	9967313	9967314	ENSMUST00000192299.1	ENSMUSG00000104025.1	chr1	9966600	9969000	hindbrain	E14.5
chr1	9967313	9967314	ENSMUST00000192299.1	ENSMUSG00000104025.1	chr1	9966600	9969000	hindbrain	E15.5
chr1	9967313	9967314	ENSMUST00000192299.1	ENSMUSG00000104025.1	chr1	9966600	9969000	hindbrain	E16.5
chr1	9967313	9967314	ENSMUST00000192299.1	ENSMUSG00000104025.1	chr1	9966600	9969000	intestine	E14.5
chr1	9967313	9967314	ENSMUST00000192299.1	ENSMUSG00000104025.1	chr1	9966600	9969000	intestine	E15.5
chr1	9967313	9967314	ENSMUST00000192299.1	ENSMUSG00000104025.1	chr1	9966600	9969000	intestine	P0
chr1	9967313	9967314	ENSMUST00000192299.1	ENSMUSG00000104025.1	chr1	9966600	9969000	kidney	E14.5
chr1	9967313	9967314	ENSMUST00000192299.1	ENSMUSG00000104025.1	chr1	9966600	9969000	kidney	E15.5
chr1	9967313	9967314	ENSMUST00000192299.1	ENSMUSG00000104025.1	chr1	9966600	9969000	limb	E11.5
chr1	9967313	9967314	ENSMUST00000192299.1	ENSMUSG00000104025.1	chr1	9966600	9969000	limb	E12.5
chr1	9967313	9967314	ENSMUST00000192299.1	ENSMUSG00000104025.1	chr1	9966600	9969000	limb	E13.5
chr1	9967313	9967314	ENSMUST00000192299.1	ENSMUSG00000104025.1	chr1	9966600	9969000	limb	E15.5
chr1	9967313	9967314	ENSMUST00000192299.1	ENSMUSG00000104025.1	chr1	9966600	9969000	liver	E11.5
chr1	9967313	9967314	ENSMUST00000192299.1	ENSMUSG00000104025.1	chr1	9966600	9969000	lung	E14.5
chr1	9967313	9967314	ENSMUST00000192299.1	ENSMUSG00000104025.1	chr1	9966600	9969000	lung	E15.5
chr1	9967313	9967314	ENSMUST00000192299.1	ENSMUSG00000104025.1	chr1	9966600	9969000	lung	E16.5
chr1	9967313	9967314	ENSMUST00000192299.1	ENSMUSG00000104025.1	chr1	9966600	9969000	lung	P0
chr1	9967313	9967314	ENSMUST00000192299.1	ENSMUSG00000104025.1	chr1	9966600	9969000	midbrain	E12.5
chr1	9967313	9967314	ENSMUST00000192299.1	ENSMUSG00000104025.1	chr1	9966600	9969000	midbrain	E13.5
chr1	9967313	9967314	ENSMUST00000192299.1	ENSMUSG00000104025.1	chr1	9966600	9969000	midbrain	E14.5
chr1	9967313	9967314	ENSMUST00000192299.1	ENSMUSG00000104025.1	chr1	9966600	9969000	midbrain	E15.5
chr1	9967313	9967314	ENSMUST00000192299.1	ENSMUSG00000104025.1	chr1	9966600	9969000	midbrain	E16.5
chr1	9967313	9967314	ENSMUST00000192299.1	ENSMUSG00000104025.1	chr1	9966600	9969000	midbrain	P0
chr1	9967313	9967314	ENSMUST00000192299.1	ENSMUSG00000104025.1	chr1	9966600	9969000	neural_tube	E11.5
chr1	9967313	9967314	ENSMUST00000192299.1	ENSMUSG00000104025.1	chr1	9966600	9969000	neural_tube	E12.5
chr1	9967313	9967314	ENSMUST00000192299.1	ENSMUSG00000104025.1	chr1	9966600	9969000	neural_tube	E13.5
chr1	9967313	9967314	ENSMUST00000192299.1	ENSMUSG00000104025.1	chr1	9966600	9969000	neural_tube	E14.5
chr1	9967313	9967314	ENSMUST00000192299.1	ENSMUSG00000104025.1	chr1	9966600	9969000	neural_tube	E15.5
chr1	9967313	9967314	ENSMUST00000192299.1	ENSMUSG00000104025.1	chr1	9966600	9969000	stomach	E14.5
chr1	9967313	9967314	ENSMUST00000192299.1	ENSMUSG00000104025.1	chr1	9966600	9969000	stomach	E15.5
chr1	9967313	9967314	ENSMUST00000192299.1	ENSMUSG00000104025.1	chr1	9966600	9969000	stomach	E16.5
chr1	9967313	9967314	ENSMUST00000192299.1	ENSMUSG00000104025.1	chr1	9966800	9969000	hindbrain	P0
chr1	9967313	9967314	ENSMUST00000192299.1	ENSMUSG00000104025.1	chr1	9966800	9969000	midbrain	E11.5
chr1	9967931	9967932	ENSMUST00000185184.1	ENSMUSG00000099032.2	chr1	9966400	9969000	heart	E11.5
chr1	9967931	9967932	ENSMUST00000185184.1	ENSMUSG00000099032.2	chr1	9966400	9969000	heart	E13.5
chr1	9967931	9967932	ENSMUST00000185184.1	ENSMUSG00000099032.2	chr1	9966400	9969000	heart	E14.5
chr1	9967931	9967932	ENSMUST00000185184.1	ENSMUSG00000099032.2	chr1	9966400	9969000	heart	E15.5
chr1	9967931	9967932	ENSMUST00000185184.1	ENSMUSG00000099032.2	chr1	9966400	9969000	intestine	E16.5
chr1	9967931	9967932	ENSMUST00000185184.1	ENSMUSG00000099032.2	chr1	9966400	9969000	kidney	E16.5
chr1	9967931	9967932	ENSMUST00000185184.1	ENSMUSG00000099032.2	chr1	9966400	9969000	limb	E14.5
chr1	9967931	9967932	ENSMUST00000185184.1	ENSMUSG00000099032.2	chr1	9966400	9969000	liver	E12.5
chr1	9967931	9967932	ENSMUST00000185184.1	ENSMUSG00000099032.2	chr1	9966400	9969000	liver	E13.5
chr1	9967931	9967932	ENSMUST00000185184.1	ENSMUSG00000099032.2	chr1	9966400	9969000	liver	E14.5
chr1	9967931	9967932	ENSMUST00000185184.1	ENSMUSG00000099032.2	chr1	9966400	9969000	liver	E15.5
chr1	9967931	9967932	ENSMUST00000185184.1	ENSMUSG00000099032.2	chr1	9966400	9969000	liver	E16.5
chr1	9967931	9967932	ENSMUST00000185184.1	ENSMUSG00000099032.2	chr1	9966400	9969000	liver	P0
chr1	9967931	9967932	ENSMUST00000185184.1	ENSMUSG00000099032.2	chr1	9966600	9969000	embryonic_facial_prominence	E11.5
chr1	9967931	9967932	ENSMUST00000185184.1	ENSMUSG00000099032.2	chr1	9966600	9968800	embryonic_facial_prominence	E12.5
chr1	9967931	9967932	ENSMUST00000185184.1	ENSMUSG00000099032.2	chr1	9966600	9969000	embryonic_facial_prominence	E13.5
chr1	9967931	9967932	ENSMUST00000185184.1	ENSMUSG00000099032.2	chr1	9966600	9969000	embryonic_facial_prominence	E14.5
chr1	9967931	9967932	ENSMUST00000185184.1	ENSMUSG00000099032.2	chr1	9966600	9969000	embryonic_facial_prominence	E15.5
chr1	9967931	9967932	ENSMUST00000185184.1	ENSMUSG00000099032.2	chr1	9966600	9969000	forebrain	E11.5
chr1	9967931	9967932	ENSMUST00000185184.1	ENSMUSG00000099032.2	chr1	9966600	9969000	forebrain	E12.5
chr1	9967931	9967932	ENSMUST00000185184.1	ENSMUSG00000099032.2	chr1	9966600	9969000	forebrain	E13.5
chr1	9967931	9967932	ENSMUST00000185184.1	ENSMUSG00000099032.2	chr1	9966600	9969000	forebrain	E14.5
chr1	9967931	9967932	ENSMUST00000185184.1	ENSMUSG00000099032.2	chr1	9966600	9969000	forebrain	E15.5
chr1	9967931	9967932	ENSMUST00000185184.1	ENSMUSG00000099032.2	chr1	9966600	9969000	forebrain	E16.5
chr1	9967931	9967932	ENSMUST00000185184.1	ENSMUSG00000099032.2	chr1	9966600	9968800	forebrain	P0
chr1	9967931	9967932	ENSMUST00000185184.1	ENSMUSG00000099032.2	chr1	9966600	9969000	heart	E16.5
chr1	9967931	9967932	ENSMUST00000185184.1	ENSMUSG00000099032.2	chr1	9966600	9969000	heart	P0
chr1	9967931	9967932	ENSMUST00000185184.1	ENSMUSG00000099032.2	chr1	9966600	9968800	hindbrain	E11.5
chr1	9967931	9967932	ENSMUST00000185184.1	ENSMUSG00000099032.2	chr1	9966600	9969000	hindbrain	E12.5
chr1	9967931	9967932	ENSMUST00000185184.1	ENSMUSG00000099032.2	chr1	9966600	9969000	hindbrain	E13.5
chr1	9967931	9967932	ENSMUST00000185184.1	ENSMUSG00000099032.2	chr1	9966600	9969000	hindbrain	E14.5
chr1	9967931	9967932	ENSMUST00000185184.1	ENSMUSG00000099032.2	chr1	9966600	9969000	hindbrain	E15.5
chr1	9967931	9967932	ENSMUST00000185184.1	ENSMUSG00000099032.2	chr1	9966600	9969000	hindbrain	E16.5
chr1	9967931	9967932	ENSMUST00000185184.1	ENSMUSG00000099032.2	chr1	9966600	9969000	intestine	E14.5
chr1	9967931	9967932	ENSMUST00000185184.1	ENSMUSG00000099032.2	chr1	9966600	9969000	intestine	E15.5
chr1	9967931	9967932	ENSMUST00000185184.1	ENSMUSG00000099032.2	chr1	9966600	9969000	intestine	P0
chr1	9967931	9967932	ENSMUST00000185184.1	ENSMUSG00000099032.2	chr1	9966600	9969000	kidney	E14.5
chr1	9967931	9967932	ENSMUST00000185184.1	ENSMUSG00000099032.2	chr1	9966600	9969000	kidney	E15.5
chr1	9967931	9967932	ENSMUST00000185184.1	ENSMUSG00000099032.2	chr1	9966600	9969000	limb	E11.5
chr1	9967931	9967932	ENSMUST00000185184.1	ENSMUSG00000099032.2	chr1	9966600	9969000	limb	E12.5
[truncated: 314,825+ more rows]

## Sheet: Supplemental Table 3e
chrom	start	end	tissue	timepoint
[truncated: 239,847+ more rows]

## Sheet: Supplemental Table 3f
chrom	start	end
[truncated: 14,558 more rows]
