# Supplementary material for: Annotation of chromatin states in 66 complete mouse epigenomes during development
Source: Commun Biol. 2021 Feb 22;4:239. doi: 10.1038/s42003-021-01756-4 (PMC7900196; doi:10.1038/s42003-021-01756-4)
Supplement: Supplementary file 6 — Supplementary Data 4 [file 42003_2021_1756_MOESM6_ESM.xlsx]

## Sheet: Supplementary Data 4
Supplementary Data 4: GO enrichment analysis using the PANTHER tool. a. PANTHER output for genes that are bivalent in all tissues. b. List of genes submitted for analysis in a. c. PANTHER output for genes that are bivalent exclusively in the liver. d. List of genes submitted for analysis in c.

## Sheet: S4a GO Biv in All Tissues
Analysis Type:	PANTHER Overrepresentation Test (Released 20200407)
Annotation Version and Release Date:	GO Ontology database DOI: 10.5281/zenodo.3727280 Released 2020-03-23
Analyzed List:	All Tissues (Mus musculus)
Reference List:	Mus musculus (all genes in database)
Test Type:	FISHER
Correction:	FDR
GO biological process complete	Mus musculus - REFLIST (22265)	All Tissues (908)	All Tissues (expected)	All Tissues (over/under)	All Tissues (fold Enrichment)	All Tissues (raw P-value)	All Tissues (FDR)
developmental process (GO:0032502)	5578	426	227.48	+	1.87	6.98e-44	1.11e-39
multicellular organism development (GO:0007275)	4847	386	197.67	+	1.95	2.76e-42	2.19e-38
system development (GO:0048731)	4229	353	172.46	+	2.05	7.76e-42	4.1e-38
anatomical structure development (GO:0048856)	5219	403	212.84	+	1.89	1.29e-41	5.11e-38
cell differentiation (GO:0030154)	3706	314	151.14	+	2.08	2.21e-37	6.99e-34
cellular developmental process (GO:0048869)	3756	315	153.18	+	2.06	1.02e-36	2.7e-33
biological regulation (GO:0065007)	12183	681	496.84	+	1.37	3.04e-35	6.88e-32
multicellular organismal process (GO:0032501)	7307	482	297.99	+	1.62	1.08e-34	2.15e-31
nervous system development (GO:0007399)	2265	223	92.37	+	2.41	1.09e-33	1.91e-30
animal organ development (GO:0048513)	3047	268	124.26	+	2.16	1.97e-33	3.13e-30
regulation of cellular process (GO:0050794)	11072	631	451.53	+	1.4	3.11e-32	4.49e-29
regulation of biological process (GO:0050789)	11566	649	471.68	+	1.38	6.03e-32	7.97e-29
anatomical structure morphogenesis (GO:0009653)	2218	211	90.45	+	2.33	9.58e-30	1.17e-26
animal organ morphogenesis (GO:0009887)	1015	131	41.39	+	3.16	5.18e-29	5.87e-26
generation of neurons (GO:0048699)	1666	173	67.94	+	2.55	4.65e-28	4.91e-25
neurogenesis (GO:0022008)	1776	180	72.43	+	2.49	5.23e-28	5.18e-25
regulation of ion transport (GO:0043269)	738	108	30.1	+	3.59	6.93e-28	6.46e-25
behavior (GO:0007610)	687	103	28.02	+	3.68	2.37e-27	2.09e-24
neuron differentiation (GO:0030182)	1038	129	42.33	+	3.05	3.63e-27	3.03e-24
regulation of transcription by RNA polymerase II (GO:0006357)	2011	191	82.01	+	2.33	1.17e-26	9.29e-24
ion transport (GO:0006811)	1163	135	47.43	+	2.85	7.47e-26	5.64e-23
regulation of multicellular organismal process (GO:0051239)	3245	258	132.34	+	1.95	1.67e-25	1.21e-22
cation transport (GO:0006812)	735	103	29.97	+	3.44	2.76e-25	1.9e-22
cell fate commitment (GO:0045165)	268	62	10.93	+	5.67	3.83e-25	2.53e-22
positive regulation of biological process (GO:0048518)	6121	398	249.62	+	1.59	6.47e-25	4.1e-22
regulation of biological quality (GO:0065008)	3974	292	162.07	+	1.8	3.48e-24	2.12e-21
regulation of transport (GO:0051049)	1982	182	80.83	+	2.25	1.19e-23	6.97e-21
regulation of cell communication (GO:0010646)	3338	257	136.13	+	1.89	1.32e-23	7.46e-21
ion transmembrane transport (GO:0034220)	586	88	23.9	+	3.68	1.75e-23	9.58e-21
regulation of signaling (GO:0023051)	3352	257	136.7	+	1.88	2.46e-23	1.3e-20
cation transmembrane transport (GO:0098655)	437	74	17.82	+	4.15	1.46e-22	7.45e-20
inorganic ion transmembrane transport (GO:0098660)	446	74	18.19	+	4.07	4.21e-22	2.09e-19
positive regulation of cellular process (GO:0048522)	5661	367	230.86	+	1.59	4.45e-22	2.14e-19
regulation of RNA biosynthetic process (GO:2001141)	2910	228	118.67	+	1.92	2.09e-21	9.75e-19
regulation of transcription, DNA-templated (GO:0006355)	2899	227	118.23	+	1.92	2.95e-21	1.34e-18
regulation of nucleic acid-templated transcription (GO:1903506)	2907	227	118.55	+	1.91	3.34e-21	1.47e-18
central nervous system development (GO:0007417)	831	102	33.89	+	3.01	3.71e-21	1.59e-18
inorganic cation transmembrane transport (GO:0098662)	408	69	16.64	+	4.15	4.47e-21	1.87e-18
regulation of localization (GO:0032879)	2903	226	118.39	+	1.91	5.48e-21	2.23e-18
metal ion transport (GO:0030001)	569	81	23.2	+	3.49	2.15e-20	8.32e-18
tissue development (GO:0009888)	1655	154	67.49	+	2.28	2.12e-20	8.39e-18
transmembrane transport (GO:0055085)	890	104	36.3	+	2.87	3.85e-20	1.45e-17
regulation of RNA metabolic process (GO:0051252)	3172	237	129.36	+	1.83	8.46e-20	3.12e-17
cell-cell signaling (GO:0007267)	864	101	35.24	+	2.87	1.38e-19	4.98e-17
positive regulation of transcription by RNA polymerase II (GO:0045944)	1234	125	50.32	+	2.48	2.49e-19	8.77e-17
regulation of developmental process (GO:0050793)	2707	209	110.4	+	1.89	8.31e-19	2.87e-16
regulation of multicellular organismal development (GO:2000026)	2169	179	88.46	+	2.02	9.79e-19	3.3e-16
regulation of gene expression (GO:0010468)	3837	267	156.48	+	1.71	1.08e-18	3.56e-16
neuron fate commitment (GO:0048663)	78	31	3.18	+	9.75	1.24e-18	4.01e-16
pattern specification process (GO:0007389)	449	67	18.31	+	3.66	5.74e-18	1.82e-15
embryonic morphogenesis (GO:0048598)	619	80	25.24	+	3.17	6.43e-18	2e-15
regulation of ion transmembrane transport (GO:0034765)	488	70	19.9	+	3.52	6.56e-18	2e-15
modulation of chemical synaptic transmission (GO:0050804)	528	73	21.53	+	3.39	7.54e-18	2.26e-15
regulation of trans-synaptic signaling (GO:0099177)	529	73	21.57	+	3.38	8.27e-18	2.43e-15
central nervous system neuron differentiation (GO:0021953)	208	45	8.48	+	5.31	1.3e-17	3.75e-15
positive regulation of transcription, DNA-templated (GO:0045893)	1546	140	63.05	+	2.22	1.4e-17	3.96e-15
positive regulation of nucleic acid-templated transcription (GO:1903508)	1550	140	63.21	+	2.21	1.57e-17	4.36e-15
positive regulation of gene expression (GO:0010628)	2000	166	81.56	+	2.04	1.62e-17	4.36e-15
positive regulation of RNA biosynthetic process (GO:1902680)	1551	140	63.25	+	2.21	1.62e-17	4.43e-15
regulation of nucleobase-containing compound metabolic process (GO:0019219)	3409	241	139.02	+	1.73	1.93e-17	5.1e-15
sensory organ development (GO:0007423)	580	76	23.65	+	3.21	2.28e-17	5.93e-15
epithelium development (GO:0060429)	1021	106	41.64	+	2.55	4.76e-17	1.22e-14
sensory organ morphogenesis (GO:0090596)	293	52	11.95	+	4.35	6.22e-17	1.56e-14
positive regulation of RNA metabolic process (GO:0051254)	1651	144	67.33	+	2.14	7.9e-17	1.93e-14
regulation of transmembrane transport (GO:0034762)	581	75	23.69	+	3.17	7.82e-17	1.94e-14
embryo development (GO:0009790)	1177	115	48	+	2.4	1.29e-16	3.09e-14
head development (GO:0060322)	674	81	27.49	+	2.95	1.77e-16	4.18e-14
brain development (GO:0007420)	619	77	25.24	+	3.05	1.88e-16	4.39e-14
regionalization (GO:0003002)	353	56	14.4	+	3.89	3.14e-16	7.22e-14
positive regulation of multicellular organismal process (GO:0051240)	1928	158	78.63	+	2.01	3.19e-16	7.23e-14
anterograde trans-synaptic signaling (GO:0098916)	355	56	14.48	+	3.87	3.91e-16	8.61e-14
chemical synaptic transmission (GO:0007268)	355	56	14.48	+	3.87	3.91e-16	8.73e-14
monovalent inorganic cation transport (GO:0015672)	323	53	13.17	+	4.02	5.77e-16	1.25e-13
regulation of primary metabolic process (GO:0080090)	5362	329	218.67	+	1.5	1.26e-15	2.66e-13
regulation of nitrogen compound metabolic process (GO:0051171)	5208	322	212.39	+	1.52	1.24e-15	2.66e-13
synaptic signaling (GO:0099536)	405	59	16.52	+	3.57	1.54e-15	3.17e-13
regulation of cellular metabolic process (GO:0031323)	5567	338	227.03	+	1.49	1.54e-15	3.21e-13
regulation of biosynthetic process (GO:0009889)	3653	246	148.97	+	1.65	2.05e-15	4.16e-13
trans-synaptic signaling (GO:0099537)	372	56	15.17	+	3.69	2.37e-15	4.75e-13
regulation of cellular macromolecule biosynthetic process (GO:2000112)	3339	230	136.17	+	1.69	2.66e-15	5.26e-13
regulation of cell differentiation (GO:0045595)	1884	153	76.83	+	1.99	2.84e-15	5.56e-13
negative regulation of biological process (GO:0048519)	5185	319	211.45	+	1.51	3.13e-15	6.05e-13
regulation of cellular biosynthetic process (GO:0031326)	3579	241	145.96	+	1.65	5.11e-15	9.76e-13
regulation of macromolecule biosynthetic process (GO:0010556)	3425	233	139.68	+	1.67	7.31e-15	1.38e-12
regulation of macromolecule metabolic process (GO:0060255)	5496	332	224.14	+	1.48	7.58e-15	1.41e-12
cell development (GO:0048468)	1754	144	71.53	+	2.01	7.83e-15	1.43e-12
regulation of cell population proliferation (GO:0042127)	1665	139	67.9	+	2.05	7.76e-15	1.43e-12
positive regulation of nucleobase-containing compound metabolic process (GO:0045935)	1814	147	73.98	+	1.99	1.16e-14	2.08e-12
regulation of metabolic process (GO:0019222)	5995	354	244.49	+	1.45	1.23e-14	2.16e-12
positive regulation of macromolecule biosynthetic process (GO:0010557)	1816	147	74.06	+	1.98	1.21e-14	2.16e-12
positive regulation of cell communication (GO:0010647)	1817	147	74.1	+	1.98	1.25e-14	2.17e-12
positive regulation of cellular biosynthetic process (GO:0031328)	1916	152	78.14	+	1.95	1.99e-14	3.43e-12
positive regulation of signaling (GO:0023056)	1824	147	74.39	+	1.98	2.14e-14	3.65e-12
positive regulation of biosynthetic process (GO:0009891)	1957	154	79.81	+	1.93	2.28e-14	3.84e-12
response to chemical (GO:0042221)	3491	234	142.37	+	1.64	2.49e-14	4.16e-12
embryonic organ morphogenesis (GO:0048562)	322	50	13.13	+	3.81	2.65e-14	4.38e-12
feeding behavior (GO:0007631)	104	29	4.24	+	6.84	3.43e-14	5.61e-12
regulation of nervous system development (GO:0051960)	1074	102	43.8	+	2.33	3.47e-14	5.61e-12
potassium ion transmembrane transport (GO:0071805)	140	33	5.71	+	5.78	3.56e-14	5.71e-12
cell differentiation in spinal cord (GO:0021515)	58	23	2.37	+	9.72	3.67e-14	5.81e-12
forebrain development (GO:0030900)	377	54	15.37	+	3.51	4.66e-14	7.32e-12
positive regulation of nitrogen compound metabolic process (GO:0051173)	3091	213	126.06	+	1.69	5.21e-14	8.1e-12
learning or memory (GO:0007611)	293	47	11.95	+	3.93	5.58e-14	8.59e-12
cell fate specification (GO:0001708)	90	27	3.67	+	7.36	6.02e-14	9.18e-12
positive regulation of macromolecule metabolic process (GO:0010604)	3265	221	133.15	+	1.66	6.59e-14	9.95e-12
positive regulation of cellular metabolic process (GO:0031325)	3278	221	133.68	+	1.65	1.02e-13	1.52e-11
localization (GO:0051179)	4888	299	199.34	+	1.5	1.02e-13	1.52e-11
neuromuscular process (GO:0050905)	137	32	5.59	+	5.73	1.08e-13	1.58e-11
positive regulation of developmental process (GO:0051094)	1552	129	63.29	+	2.04	1.14e-13	1.66e-11
regulation of response to stimulus (GO:0048583)	3970	255	161.9	+	1.58	1.17e-13	1.69e-11
positive regulation of metabolic process (GO:0009893)	3570	235	145.59	+	1.61	1.7e-13	2.43e-11
negative regulation of multicellular organismal process (GO:0051241)	1310	114	53.42	+	2.13	2.43e-13	3.44e-11
negative regulation of cellular process (GO:0048523)	4729	290	192.86	+	1.5	2.46e-13	3.46e-11
regulation of system process (GO:0044057)	602	69	24.55	+	2.81	2.67e-13	3.72e-11
potassium ion transport (GO:0006813)	163	34	6.65	+	5.11	3.05e-13	4.21e-11
neuron development (GO:0048666)	845	85	34.46	+	2.47	3.42e-13	4.67e-11
cognition (GO:0050890)	329	48	13.42	+	3.58	6.77e-13	9.17e-11
regulation of cation transmembrane transport (GO:1904062)	358	50	14.6	+	3.42	9.63e-13	1.29e-10
learning (GO:0007612)	172	34	7.01	+	4.85	1.15e-12	1.53e-10
regulation of signal transduction (GO:0009966)	2812	193	114.68	+	1.68	1.59e-12	2.1e-10
sensory perception of smell (GO:0007608)	1128	7	46	-	0.15	1.74e-12	2.29e-10
endocrine system development (GO:0035270)	135	30	5.51	+	5.45	1.9e-12	2.47e-10
embryonic organ development (GO:0048568)	488	59	19.9	+	2.96	2.11e-12	2.72e-10
regulation of neurogenesis (GO:0050767)	956	90	38.99	+	2.31	2.26e-12	2.89e-10
regulation of cation channel activity (GO:2001257)	177	34	7.22	+	4.71	2.31e-12	2.93e-10
cellular process (GO:0009987)	14901	706	607.69	+	1.16	2.57e-12	3.24e-10
spinal cord development (GO:0021510)	100	26	4.08	+	6.38	2.8e-12	3.5e-10
negative regulation of cell differentiation (GO:0045596)	757	76	30.87	+	2.46	7.92e-12	9.81e-10
cell communication (GO:0007154)	5271	308	214.96	+	1.43	1.01e-11	1.24e-09
negative regulation of developmental process (GO:0051093)	1039	93	42.37	+	2.19	1.63e-11	1.97e-09
G protein-coupled receptor signaling pathway, coupled to cyclic nucleotide second messenger (GO:0007187)	226	37	9.22	+	4.01	1.62e-11	1.98e-09
regulation of cell development (GO:0060284)	1095	96	44.66	+	2.15	1.79e-11	2.15e-09
positive regulation of synaptic transmission (GO:0050806)	183	33	7.46	+	4.42	2.15e-11	2.57e-09
locomotory behavior (GO:0007626)	241	38	9.83	+	3.87	2.32e-11	2.74e-09
signaling (GO:0023052)	5147	300	209.9	+	1.43	2.77e-11	3.26e-09
regulation of metal ion transport (GO:0010959)	430	52	17.54	+	2.97	4.4e-11	5.13e-09
tissue morphogenesis (GO:0048729)	629	66	25.65	+	2.57	4.82e-11	5.58e-09
regulation of membrane potential (GO:0042391)	447	53	18.23	+	2.91	5.52e-11	6.34e-09
regulation of hormone levels (GO:0010817)	560	61	22.84	+	2.67	5.75e-11	6.56e-09
drug transport (GO:0015893)	119	26	4.85	+	5.36	7.83e-11	8.87e-09
locomotion (GO:0040011)	1176	98	47.96	+	2.04	1.43e-10	1.59e-08
dorsal/ventral pattern formation (GO:0009953)	94	23	3.83	+	6	1.42e-10	1.6e-08
ventral spinal cord development (GO:0021517)	53	18	2.16	+	8.33	1.76e-10	1.95e-08
regulation of ion transmembrane transporter activity (GO:0032412)	262	38	10.68	+	3.56	2.02e-10	2.22e-08
neuron projection development (GO:0031175)	691	68	28.18	+	2.41	2.21e-10	2.42e-08
epithelial cell differentiation (GO:0030855)	496	55	20.23	+	2.72	2.33e-10	2.53e-08
regulation of cytosolic calcium ion concentration (GO:0051480)	358	45	14.6	+	3.08	3e-10	3.23e-08
negative regulation of transcription by RNA polymerase II (GO:0000122)	870	79	35.48	+	2.23	3.24e-10	3.48e-08
regulation of secretion (GO:0051046)	924	82	37.68	+	2.18	3.58e-10	3.81e-08
regulation of transporter activity (GO:0032409)	281	39	11.46	+	3.4	3.68e-10	3.89e-08
regulation of synaptic plasticity (GO:0048167)	220	34	8.97	+	3.79	4.17e-10	4.38e-08
inorganic ion homeostasis (GO:0098771)	735	70	29.97	+	2.34	4.35e-10	4.54e-08
regulation of transmembrane transporter activity (GO:0022898)	271	38	11.05	+	3.44	4.77e-10	4.92e-08
cell morphogenesis (GO:0000902)	737	70	30.06	+	2.33	4.77e-10	4.94e-08
adenylate cyclase-modulating G protein-coupled receptor signaling pathway (GO:0007188)	198	32	8.07	+	3.96	5.07e-10	5.15e-08
negative regulation of transcription, DNA-templated (GO:0045892)	1190	97	48.53	+	2	5.06e-10	5.17e-08
cation homeostasis (GO:0055080)	722	69	29.44	+	2.34	5.33e-10	5.38e-08
neuron fate specification (GO:0048665)	36	15	1.47	+	10.22	5.99e-10	6.01e-08
ear development (GO:0043583)	237	35	9.67	+	3.62	6.83e-10	6.81e-08
regulation of neuron differentiation (GO:0045664)	777	72	31.69	+	2.27	7.3e-10	7.23e-08
negative regulation of RNA metabolic process (GO:0051253)	1287	102	52.49	+	1.94	8.06e-10	7.89e-08
negative regulation of RNA biosynthetic process (GO:1902679)	1195	97	48.73	+	1.99	8.16e-10	7.89e-08
cell morphogenesis involved in differentiation (GO:0000904)	570	59	23.25	+	2.54	8.13e-10	7.91e-08
negative regulation of nucleic acid-templated transcription (GO:1903507)	1194	97	48.69	+	1.99	8.05e-10	7.93e-08
ear morphogenesis (GO:0042471)	135	26	5.51	+	4.72	8.43e-10	8.1e-08
memory (GO:0007613)	146	27	5.95	+	4.53	8.76e-10	8.37e-08
regulation of nervous system process (GO:0031644)	180	30	7.34	+	4.09	9.25e-10	8.78e-08
neuromuscular process controlling balance (GO:0050885)	69	19	2.81	+	6.75	1.07e-09	1.01e-07
regulation of secretion by cell (GO:1903530)	848	76	34.58	+	2.2	1.1e-09	1.04e-07
anatomical structure formation involved in morphogenesis (GO:0048646)	928	81	37.85	+	2.14	1.14e-09	1.07e-07
ion homeostasis (GO:0050801)	804	73	32.79	+	2.23	1.32e-09	1.23e-07
positive regulation of signal transduction (GO:0009967)	1538	115	62.72	+	1.83	1.45e-09	1.34e-07
positive regulation of cell differentiation (GO:0045597)	1114	91	45.43	+	2	1.67e-09	1.53e-07
transport (GO:0006810)	3582	218	146.08	+	1.49	1.76e-09	1.61e-07
negative regulation of cell development (GO:0010721)	382	45	15.58	+	2.89	1.91e-09	1.73e-07
tube development (GO:0035295)	927	80	37.8	+	2.12	1.96e-09	1.76e-07
divalent inorganic cation homeostasis (GO:0072507)	514	54	20.96	+	2.58	2.07e-09	1.86e-07
calcium ion homeostasis (GO:0055074)	484	52	19.74	+	2.63	2.35e-09	2.09e-07
regulation of neurotransmitter levels (GO:0001505)	375	44	15.29	+	2.88	3.23e-09	2.86e-07
positive regulation of nervous system development (GO:0051962)	656	63	26.75	+	2.35	3.33e-09	2.94e-07
negative regulation of neurogenesis (GO:0050768)	334	41	13.62	+	3.01	3.46e-09	3.03e-07
morphogenesis of an epithelium (GO:0002009)	508	53	20.72	+	2.56	3.61e-09	3.14e-07
biological_process (GO:0008150)	20366	876	830.56	+	1.05	4.36e-09	3.75e-07
Unclassified (UNCLASSIFIED)	1899	32	77.44	-	0.41	4.36e-09	3.77e-07
axon guidance (GO:0007411)	219	32	8.93	+	3.58	4.62e-09	3.96e-07
cell projection morphogenesis (GO:0048858)	481	51	19.62	+	2.6	4.67e-09	3.98e-07
metal ion homeostasis (GO:0055065)	651	62	26.55	+	2.34	5.43e-09	4.6e-07
response to stimulus (GO:0050896)	8448	433	344.52	+	1.26	5.48e-09	4.62e-07
neuron projection guidance (GO:0097485)	221	32	9.01	+	3.55	5.62e-09	4.72e-07
positive regulation of ion transport (GO:0043270)	327	40	13.34	+	3	5.87e-09	4.9e-07
adult behavior (GO:0030534)	185	29	7.54	+	3.84	6.04e-09	5.01e-07
neuron projection morphogenesis (GO:0048812)	470	50	19.17	+	2.61	6.17e-09	5.1e-07
establishment of localization (GO:0051234)	3721	222	151.75	+	1.46	6.87e-09	5.65e-07
plasma membrane bounded cell projection morphogenesis (GO:0120039)	475	50	19.37	+	2.58	8.05e-09	6.58e-07
sensory perception of mechanical stimulus (GO:0050954)	188	29	7.67	+	3.78	8.32e-09	6.76e-07
negative regulation of nervous system development (GO:0051961)	360	42	14.68	+	2.86	8.56e-09	6.89e-07
cellular response to endogenous stimulus (GO:0071495)	924	78	37.68	+	2.07	8.56e-09	6.92e-07
skeletal system development (GO:0001501)	493	51	20.11	+	2.54	9.17e-09	7.34e-07
regulation of neurotransmitter receptor activity (GO:0099601)	63	17	2.57	+	6.62	1.04e-08	8.27e-07
sensory perception of chemical stimulus (GO:0007606)	1228	15	50.08	-	0.3	1.13e-08	8.93e-07
macromolecule metabolic process (GO:0043170)	5064	136	206.52	-	0.66	1.19e-08	9.37e-07
cellular calcium ion homeostasis (GO:0006874)	467	49	19.04	+	2.57	1.24e-08	9.77e-07
cell morphogenesis involved in neuron differentiation (GO:0048667)	434	47	17.7	+	2.66	1.31e-08	1.03e-06
cellular ion homeostasis (GO:0006873)	656	61	26.75	+	2.28	1.35e-08	1.05e-06
regulation of neurotransmitter transport (GO:0051588)	181	28	7.38	+	3.79	1.42e-08	1.1e-06
regulation of molecular function (GO:0065009)	2559	164	104.36	+	1.57	1.52e-08	1.17e-06
regulation of hormone secretion (GO:0046883)	299	37	12.19	+	3.03	1.66e-08	1.27e-06
divalent metal ion transport (GO:0070838)	272	35	11.09	+	3.16	1.67e-08	1.28e-06
cell fate determination (GO:0001709)	41	14	1.67	+	8.37	1.77e-08	1.35e-06
divalent inorganic cation transport (GO:0072511)	275	35	11.21	+	3.12	2.15e-08	1.62e-06
regulation of signaling receptor activity (GO:0010469)	127	23	5.18	+	4.44	2.16e-08	1.63e-06
cell part morphogenesis (GO:0032990)	507	51	20.68	+	2.47	2.43e-08	1.82e-06
cellular divalent inorganic cation homeostasis (GO:0072503)	488	50	19.9	+	2.51	2.48e-08	1.85e-06
negative regulation of nucleobase-containing compound metabolic process (GO:0045934)	1396	103	56.93	+	1.81	2.62e-08	1.94e-06
response to endogenous stimulus (GO:0009719)	1130	88	46.08	+	1.91	3.15e-08	2.32e-06
diencephalon development (GO:0021536)	69	17	2.81	+	6.04	3.26e-08	2.37e-06
calcium ion transport (GO:0006816)	227	31	9.26	+	3.35	3.26e-08	2.38e-06
cellular response to chemical stimulus (GO:0070887)	2367	153	96.53	+	1.59	3.25e-08	2.39e-06
regulation of cell fate commitment (GO:0010453)	36	13	1.47	+	8.85	3.34e-08	2.42e-06
system process (GO:0003008)	2594	164	105.79	+	1.55	3.41e-08	2.46e-06
positive regulation of phosphorylation (GO:0042327)	1079	85	44	+	1.93	3.83e-08	2.75e-06
axis specification (GO:0009798)	90	19	3.67	+	5.18	4.41e-08	3.15e-06
skeletal system morphogenesis (GO:0048705)	257	33	10.48	+	3.15	4.48e-08	3.18e-06
cellular cation homeostasis (GO:0030003)	642	59	26.18	+	2.25	4.74e-08	3.35e-06
chemical homeostasis (GO:0048878)	1128	87	46	+	1.89	4.97e-08	3.5e-06
axonogenesis (GO:0007409)	342	39	13.95	+	2.8	5.06e-08	3.53e-06
cell migration (GO:0016477)	849	71	34.62	+	2.05	5.04e-08	3.53e-06
inner ear development (GO:0048839)	207	29	8.44	+	3.44	5.5e-08	3.83e-06
positive regulation of neurogenesis (GO:0050769)	585	55	23.86	+	2.31	6.63e-08	4.59e-06
epithelial tube morphogenesis (GO:0060562)	361	40	14.72	+	2.72	6.91e-08	4.76e-06
nervous system process (GO:0050877)	2085	137	85.03	+	1.61	7.45e-08	5.11e-06
associative learning (GO:0008306)	104	20	4.24	+	4.72	7.54e-08	5.15e-06
primary metabolic process (GO:0044238)	6285	184	256.31	-	0.72	7.73e-08	5.26e-06
regulation of animal organ morphogenesis (GO:2000027)	211	29	8.6	+	3.37	7.97e-08	5.38e-06
signal transduction (GO:0007165)	4836	268	197.22	+	1.36	7.94e-08	5.38e-06
cellular macromolecule metabolic process (GO:0044260)	3968	102	161.82	-	0.63	8.51e-08	5.72e-06
response to drug (GO:0042493)	772	66	31.48	+	2.1	8.59e-08	5.73e-06
positive regulation of transport (GO:0051050)	1105	85	45.06	+	1.89	8.56e-08	5.73e-06
regulation of potassium ion transmembrane transport (GO:1901379)	85	18	3.47	+	5.19	9.55e-08	6.33e-06
import into cell (GO:0098657)	151	24	6.16	+	3.9	9.66e-08	6.39e-06
telencephalon development (GO:0021537)	240	31	9.79	+	3.17	1.01e-07	6.66e-06
organelle organization (GO:0006996)	3064	72	124.95	-	0.58	1.04e-07	6.82e-06
cellular metal ion homeostasis (GO:0006875)	580	54	23.65	+	2.28	1.08e-07	7.02e-06
positive regulation of cytosolic calcium ion concentration (GO:0007204)	310	36	12.64	+	2.85	1.1e-07	7.13e-06
positive regulation of response to stimulus (GO:0048584)	2321	148	94.65	+	1.56	1.18e-07	7.65e-06
positive regulation of protein phosphorylation (GO:0001934)	1003	79	40.9	+	1.93	1.25e-07	8.07e-06
cellular nitrogen compound metabolic process (GO:0034641)	2798	64	114.11	-	0.56	1.37e-07	8.78e-06
startle response (GO:0001964)	34	12	1.39	+	8.65	1.39e-07	8.86e-06
forebrain regionalization (GO:0021871)	27	11	1.1	+	9.99	1.43e-07	9.13e-06
regulation of peptide hormone secretion (GO:0090276)	231	30	9.42	+	3.18	1.46e-07	9.26e-06
regulation of amine transport (GO:0051952)	120	21	4.89	+	4.29	1.47e-07	9.27e-06
movement of cell or subcellular component (GO:0006928)	1405	100	57.3	+	1.75	2.02e-07	1.27e-05
axon development (GO:0061564)	373	40	15.21	+	2.63	2.11e-07	1.31e-05
sensory system development (GO:0048880)	373	40	15.21	+	2.63	2.11e-07	1.32e-05
cellular chemical homeostasis (GO:0055082)	743	63	30.3	+	2.08	2.32e-07	1.45e-05
neurotransmitter transport (GO:0006836)	172	25	7.01	+	3.56	2.42e-07	1.5e-05
inner ear morphogenesis (GO:0042472)	113	20	4.61	+	4.34	2.46e-07	1.52e-05
regulation of tube size (GO:0035150)	173	25	7.06	+	3.54	2.67e-07	1.64e-05
nucleobase-containing compound metabolic process (GO:0006139)	2196	46	89.56	-	0.51	2.95e-07	1.8e-05
spinal cord motor neuron differentiation (GO:0021522)	37	12	1.51	+	7.95	2.95e-07	1.81e-05
cell surface receptor signaling pathway (GO:0007166)	1861	123	75.89	+	1.62	3.13e-07	1.9e-05
embryo development ending in birth or egg hatching (GO:0009792)	822	67	33.52	+	2	3.41e-07	2.06e-05
negative regulation of cellular macromolecule biosynthetic process (GO:2000113)	1382	98	56.36	+	1.74	3.4e-07	2.06e-05
positive regulation of phosphate metabolic process (GO:0045937)	1147	85	46.78	+	1.82	3.46e-07	2.07e-05
positive regulation of phosphorus metabolic process (GO:0010562)	1147	85	46.78	+	1.82	3.46e-07	2.08e-05
negative regulation of neuron differentiation (GO:0045665)	256	31	10.44	+	2.97	3.66e-07	2.18e-05
gland development (GO:0048732)	428	43	17.45	+	2.46	3.86e-07	2.29e-05
regulation of blood circulation (GO:1903522)	243	30	9.91	+	3.03	3.89e-07	2.29e-05
negative regulation of cell population proliferation (GO:0008285)	688	59	28.06	+	2.1	3.88e-07	2.3e-05
regulation of cellular localization (GO:0060341)	1061	80	43.27	+	1.85	4.28e-07	2.51e-05
neuropeptide signaling pathway (GO:0007218)	85	17	3.47	+	4.9	4.37e-07	2.56e-05
metabolic process (GO:0008152)	7236	224	295.09	-	0.76	4.52e-07	2.64e-05
eye morphogenesis (GO:0048592)	166	24	6.77	+	3.55	4.57e-07	2.65e-05
pituitary gland development (GO:0021983)	39	12	1.59	+	7.54	4.72e-07	2.73e-05
regulation of transcription involved in cell fate commitment (GO:0060850)	18	9	0.73	+	12.26	5.19e-07	2.97e-05
regulation of cell fate specification (GO:0042659)	18	9	0.73	+	12.26	5.19e-07	2.98e-05
ventral spinal cord interneuron differentiation (GO:0021514)	18	9	0.73	+	12.26	5.19e-07	2.99e-05
cellular metabolic process (GO:0044237)	6349	191	258.92	-	0.74	5.33e-07	3.04e-05
negative regulation of cell communication (GO:0010648)	1360	96	55.46	+	1.73	5.8e-07	3.3e-05
regulation of transmembrane receptor protein serine/threonine kinase signaling pathway (GO:0090092)	235	29	9.58	+	3.03	6.1e-07	3.46e-05
negative regulation of signaling (GO:0023057)	1365	96	55.67	+	1.72	6.14e-07	3.46e-05
tube morphogenesis (GO:0035239)	718	60	29.28	+	2.05	6.79e-07	3.82e-05
chordate embryonic development (GO:0043009)	806	65	32.87	+	1.98	6.96e-07	3.9e-05
positive regulation of neuron differentiation (GO:0045666)	469	45	19.13	+	2.35	7.1e-07	3.94e-05
sensory perception of sound (GO:0007605)	158	23	6.44	+	3.57	7.09e-07	3.95e-05
regulation of neuronal synaptic plasticity (GO:0048168)	68	15	2.77	+	5.41	7.08e-07	3.96e-05
positive regulation of cell development (GO:0010720)	667	57	27.2	+	2.1	7.26e-07	4.01e-05
eye development (GO:0001654)	366	38	14.93	+	2.55	7.3e-07	4.02e-05
positive regulation of blood circulation (GO:1903524)	89	17	3.63	+	4.68	7.68e-07	4.19e-05
phenol-containing compound metabolic process (GO:0018958)	89	17	3.63	+	4.68	7.68e-07	4.2e-05
negative regulation of cellular biosynthetic process (GO:0031327)	1471	101	59.99	+	1.68	7.67e-07	4.21e-05
regulation of tube diameter (GO:0035296)	172	24	7.01	+	3.42	8.09e-07	4.38e-05
regulation of blood vessel diameter (GO:0097746)	172	24	7.01	+	3.42	8.09e-07	4.4e-05
epidermis development (GO:0008544)	253	30	10.32	+	2.91	8.38e-07	4.52e-05
visual system development (GO:0150063)	369	38	15.05	+	2.53	8.5e-07	4.57e-05
multicellular organismal response to stress (GO:0033555)	90	17	3.67	+	4.63	8.8e-07	4.72e-05
anterior/posterior pattern specification (GO:0009952)	226	28	9.22	+	3.04	8.84e-07	4.72e-05
odontogenesis (GO:0042476)	101	18	4.12	+	4.37	8.91e-07	4.74e-05
chemotaxis (GO:0006935)	478	45	19.49	+	2.31	9.32e-07	4.95e-05
negative regulation of macromolecule biosynthetic process (GO:0010558)	1417	98	57.79	+	1.7	9.54e-07	5.04e-05
regulation of potassium ion transport (GO:0043266)	113	19	4.61	+	4.12	9.73e-07	5.13e-05
negative regulation of gene expression (GO:0010629)	1648	110	67.21	+	1.64	9.93e-07	5.21e-05
negative regulation of biosynthetic process (GO:0009890)	1513	103	61.7	+	1.67	1.01e-06	5.3e-05
nucleic acid metabolic process (GO:0090304)	1771	35	72.22	-	0.48	1.03e-06	5.35e-05
taxis (GO:0042330)	481	45	19.62	+	2.29	1.04e-06	5.43e-05
spinal cord association neuron differentiation (GO:0021527)	14	8	0.57	+	14.01	1.06e-06	5.47e-05
nerve development (GO:0021675)	81	16	3.3	+	4.84	1.1e-06	5.66e-05
negative regulation of blood pressure (GO:0045776)	61	14	2.49	+	5.63	1.1e-06	5.67e-05
cyclic-nucleotide-mediated signaling (GO:0019935)	163	23	6.65	+	3.46	1.15e-06	5.88e-05
positive regulation of hormone secretion (GO:0046887)	163	23	6.65	+	3.46	1.15e-06	5.9e-05
morphogenesis of a branching structure (GO:0001763)	203	26	8.28	+	3.14	1.23e-06	6.29e-05
DNA metabolic process (GO:0006259)	634	5	25.86	-	0.19	1.36e-06	6.93e-05
blood circulation (GO:0008015)	407	40	16.6	+	2.41	1.46e-06	7.42e-05
cellular component morphogenesis (GO:0032989)	596	52	24.31	+	2.14	1.47e-06	7.45e-05
heterocycle metabolic process (GO:0046483)	2337	53	95.31	-	0.56	1.53e-06	7.7e-05
regulation of protein phosphorylation (GO:0001932)	1433	98	58.44	+	1.68	1.54e-06	7.71e-05
regulation of phosphorylation (GO:0042325)	1574	105	64.19	+	1.64	1.64e-06	8.22e-05
stem cell differentiation (GO:0048863)	167	23	6.81	+	3.38	1.67e-06	8.31e-05
positive regulation of cell population proliferation (GO:0008284)	970	73	39.56	+	1.85	1.68e-06	8.37e-05
cell motility (GO:0048870)	973	73	39.68	+	1.84	1.77e-06	8.77e-05
localization of cell (GO:0051674)	973	73	39.68	+	1.84	1.77e-06	8.79e-05
vasoconstriction (GO:0042310)	37	11	1.51	+	7.29	1.88e-06	9.26e-05
pancreas development (GO:0031016)	85	16	3.47	+	4.62	1.91e-06	9.38e-05
dorsal spinal cord development (GO:0021516)	22	9	0.9	+	10.03	1.94e-06	9.49e-05
long-term synaptic potentiation (GO:0060291)	55	13	2.24	+	5.8	2e-06	9.78e-05
plasma membrane bounded cell projection organization (GO:0120036)	1064	78	43.39	+	1.8	2.12e-06	0.000103
calcium ion transmembrane transport (GO:0070588)	157	22	6.4	+	3.44	2.16e-06	0.000105
ventral spinal cord interneuron fate commitment (GO:0060579)	16	8	0.65	+	12.26	2.26e-06	0.000109
cell fate commitment involved in pattern specification (GO:0060581)	16	8	0.65	+	12.26	2.26e-06	0.000109
growth (GO:0040007)	464	43	18.92	+	2.27	2.26e-06	0.000109
regulation of postsynaptic neurotransmitter receptor activity (GO:0098962)	16	8	0.65	+	12.26	2.26e-06	0.000109
adenylate cyclase-activating G protein-coupled receptor signaling pathway (GO:0007189)	121	19	4.93	+	3.85	2.41e-06	0.000115
circulatory system process (GO:0003013)	419	40	17.09	+	2.34	2.46e-06	0.000117
signal transduction involved in regulation of gene expression (GO:0023019)	23	9	0.94	+	9.6	2.6e-06	0.000124
homeostatic process (GO:0042592)	1649	108	67.25	+	1.61	2.67e-06	0.000127
response to growth factor (GO:0070848)	405	39	16.52	+	2.36	2.84e-06	0.000134
organic substance metabolic process (GO:0071704)	6714	209	273.81	-	0.76	3.01e-06	0.000142
calcium ion transport into cytosol (GO:0060402)	78	15	3.18	+	4.72	3.16e-06	0.000148
reproductive structure development (GO:0048608)	434	41	17.7	+	2.32	3.18e-06	0.000149
regulation of regulated secretory pathway (GO:1903305)	188	24	7.67	+	3.13	3.3e-06	0.000154
camera-type eye development (GO:0043010)	330	34	13.46	+	2.53	3.32e-06	0.000155
cellular response to growth factor stimulus (GO:0071363)	391	38	15.95	+	2.38	3.34e-06	0.000155
cellular protein-containing complex assembly (GO:0034622)	655	6	26.71	-	0.22	3.39e-06	0.000157
reproductive system development (GO:0061458)	438	41	17.86	+	2.3	3.54e-06	0.000163
animal organ formation (GO:0048645)	40	11	1.63	+	6.74	3.56e-06	0.000164
nitrogen compound metabolic process (GO:0006807)	5732	173	233.76	-	0.74	3.61e-06	0.000165
vascular process in circulatory system (GO:0003018)	203	25	8.28	+	3.02	3.7e-06	0.000169
cAMP-mediated signaling (GO:0019933)	138	20	5.63	+	3.55	3.94e-06	0.000179
sensory perception of pain (GO:0019233)	103	17	4.2	+	4.05	4.47e-06	0.000203
negative regulation of neuron death (GO:1901215)	248	28	10.11	+	2.77	4.54e-06	0.000206
embryonic skeletal system development (GO:0048706)	140	20	5.71	+	3.5	4.78e-06	0.000216
developmental growth (GO:0048589)	448	41	18.27	+	2.24	5.06e-06	0.000228
camera-type eye morphogenesis (GO:0048593)	141	20	5.75	+	3.48	5.26e-06	0.000236
eating behavior (GO:0042755)	42	11	1.71	+	6.42	5.31e-06	0.000238
pallium development (GO:0021543)	154	21	6.28	+	3.34	5.36e-06	0.000239
cell projection organization (GO:0030030)	1120	79	45.68	+	1.73	5.64e-06	0.000251
DNA repair (GO:0006281)	443	2	18.07	-	0.11	5.66e-06	0.000252
positive regulation of molecular function (GO:0044093)	1479	98	60.32	+	1.62	5.79e-06	0.000256
cerebral cortex neuron differentiation (GO:0021895)	26	9	1.06	+	8.49	5.89e-06	0.000259
regulation of phosphorus metabolic process (GO:0051174)	1734	111	70.72	+	1.57	5.92e-06	0.000259
spinal cord dorsal/ventral patterning (GO:0021513)	26	9	1.06	+	8.49	5.89e-06	0.00026
regulation of phosphate metabolic process (GO:0019220)	1733	111	70.67	+	1.57	5.89e-06	0.00026
cytosolic calcium ion transport (GO:0060401)	94	16	3.83	+	4.17	6e-06	0.000262
cellular homeostasis (GO:0019725)	865	65	35.28	+	1.84	6.1e-06	0.000266
response to amphetamine (GO:0001975)	19	8	0.77	+	10.32	6.16e-06	0.000268
determination of bilateral symmetry (GO:0009855)	131	19	5.34	+	3.56	6.75e-06	0.000293
positive regulation of secretion by cell (GO:1903532)	486	43	19.82	+	2.17	6.8e-06	0.000294
forebrain neuron fate commitment (GO:0021877)	13	7	0.53	+	13.2	6.86e-06	0.000296
heart looping (GO:0001947)	63	13	2.57	+	5.06	7.31e-06	0.000314
cellular response to organic substance (GO:0071310)	1827	115	74.51	+	1.54	7.41e-06	0.000318
specification of symmetry (GO:0009799)	132	19	5.38	+	3.53	7.45e-06	0.000318
positive regulation of potassium ion transmembrane transporter activity (GO:1901018)	27	9	1.1	+	8.17	7.59e-06	0.000323
embryonic heart tube development (GO:0035050)	85	15	3.47	+	4.33	7.94e-06	0.000337
response to metal ion (GO:0010038)	271	29	11.05	+	2.62	7.93e-06	0.000337
second-messenger-mediated signaling (GO:0019932)	297	31	12.11	+	2.56	8.03e-06	0.00034
response to amine (GO:0014075)	20	8	0.82	+	9.81	8.33e-06	0.000351
regulation of insulin secretion (GO:0050796)	186	23	7.59	+	3.03	8.42e-06	0.000354
social behavior (GO:0035176)	54	12	2.2	+	5.45	8.53e-06	0.000357
intraspecies interaction between organisms (GO:0051703)	54	12	2.2	+	5.45	8.53e-06	0.000358
cellular response to stimulus (GO:0051716)	6579	332	268.3	+	1.24	8.69e-06	0.000363
regulation of neurotransmitter secretion (GO:0046928)	134	19	5.46	+	3.48	9.03e-06	0.000376
branching morphogenesis of an epithelial tube (GO:0048754)	160	21	6.53	+	3.22	9.1e-06	0.000378
negative regulation of amine transport (GO:0051953)	36	10	1.47	+	6.81	9.17e-06	0.00038
positive regulation of intracellular signal transduction (GO:1902533)	946	69	38.58	+	1.79	9.5e-06	0.000392
limbic system development (GO:0021761)	98	16	4	+	4	9.58e-06	0.000395
spinal cord patterning (GO:0021511)	28	9	1.14	+	7.88	9.68e-06	0.000398
transmission of nerve impulse (GO:0019226)	65	13	2.65	+	4.9	9.81e-06	0.000402
response to abiotic stimulus (GO:0009628)	913	67	37.23	+	1.8	1e-05	0.00041
positive regulation of protein modification process (GO:0031401)	1233	84	50.28	+	1.67	1.01e-05	0.000412
regulation of blood pressure (GO:0008217)	203	24	8.28	+	2.9	1.07e-05	0.000436
positive regulation of peptide hormone secretion (GO:0090277)	124	18	5.06	+	3.56	1.16e-05	0.00047
cellular response to calcium ion (GO:0071277)	77	14	3.14	+	4.46	1.17e-05	0.000475
phospholipase C-activating G protein-coupled receptor signaling pathway (GO:0007200)	100	16	4.08	+	3.92	1.2e-05	0.000484
protein modification by small protein conjugation (GO:0032446)	475	3	19.37	-	0.15	1.24e-05	0.000497
morphogenesis of a branching epithelium (GO:0061138)	191	23	7.79	+	2.95	1.24e-05	0.000499
determination of left/right symmetry (GO:0007368)	125	18	5.1	+	3.53	1.28e-05	0.000512
response to pain (GO:0048265)	38	10	1.55	+	6.45	1.37e-05	0.000548
regulation of cell death (GO:0010941)	1672	106	68.19	+	1.55	1.38e-05	0.000549
positive regulation of cation transmembrane transport (GO:1904064)	165	21	6.73	+	3.12	1.39e-05	0.00055
cell surface receptor signaling pathway involved in cell-cell signaling (GO:1905114)	292	30	11.91	+	2.52	1.39e-05	0.000551
GABAergic neuron differentiation (GO:0097154)	15	7	0.61	+	11.44	1.41e-05	0.000556
positive regulation of voltage-gated potassium channel activity (GO:1903818)	15	7	0.61	+	11.44	1.41e-05	0.000558
retina development in camera-type eye (GO:0060041)	152	20	6.2	+	3.23	1.43e-05	0.000562
response to organic substance (GO:0010033)	2494	146	101.71	+	1.44	1.49e-05	0.000585
visual learning (GO:0008542)	68	13	2.77	+	4.69	1.5e-05	0.000587
BMP signaling pathway (GO:0030509)	79	14	3.22	+	4.35	1.52e-05	0.000593
negative regulation of behavior (GO:0048521)	30	9	1.22	+	7.36	1.54e-05	0.000599
cellular response to inorganic substance (GO:0071241)	180	22	7.34	+	3	1.55e-05	0.000602
macromolecule catabolic process (GO:0009057)	859	12	35.03	-	0.34	1.55e-05	0.000602
forebrain neuron differentiation (GO:0021879)	58	12	2.37	+	5.07	1.6e-05	0.000616
anion transport (GO:0006820)	472	41	19.25	+	2.13	1.59e-05	0.000616
regulation of synaptic vesicle exocytosis (GO:2000300)	103	16	4.2	+	3.81	1.67e-05	0.000641
regulation of synaptic transmission, glutamatergic (GO:0051966)	80	14	3.26	+	4.29	1.72e-05	0.000654
detection of abiotic stimulus (GO:0009582)	128	18	5.22	+	3.45	1.7e-05	0.000655
determination of heart left/right asymmetry (GO:0061371)	69	13	2.81	+	4.62	1.72e-05	0.000655
calcium ion transmembrane import into cytosol (GO:0097553)	69	13	2.81	+	4.62	1.72e-05	0.000657
cellular protein metabolic process (GO:0044267)	2850	74	116.23	-	0.64	1.73e-05	0.000657
cranial skeletal system development (GO:1904888)	69	13	2.81	+	4.62	1.72e-05	0.000658
positive regulation of secretion (GO:0051047)	537	45	21.9	+	2.05	1.77e-05	0.000668
cellular response to metal ion (GO:0071248)	155	20	6.32	+	3.16	1.85e-05	0.000697
negative regulation of blood vessel diameter (GO:0097756)	49	11	2	+	5.5	1.86e-05	0.0007
detection of external stimulus (GO:0009581)	129	18	5.26	+	3.42	1.87e-05	0.000704
regulation of anatomical structure morphogenesis (GO:0022603)	1099	76	44.82	+	1.7	1.89e-05	0.000708
regulation of odontogenesis (GO:0042481)	31	9	1.26	+	7.12	1.91e-05	0.000714
mesenchyme development (GO:0060485)	211	24	8.6	+	2.79	1.91e-05	0.000715
embryonic heart tube morphogenesis (GO:0003143)	70	13	2.85	+	4.55	1.97e-05	0.000727
negative regulation of cell fate commitment (GO:0010454)	16	7	0.65	+	10.73	1.96e-05	0.000727
forebrain generation of neurons (GO:0021872)	70	13	2.85	+	4.55	1.97e-05	0.000728
male sex determination (GO:0030238)	16	7	0.65	+	10.73	1.96e-05	0.000729
multicellular organismal homeostasis (GO:0048871)	316	31	12.89	+	2.41	1.98e-05	0.000732
neuron migration (GO:0001764)	143	19	5.83	+	3.26	2.06e-05	0.000753
response to BMP (GO:0071772)	93	15	3.79	+	3.95	2.05e-05	0.000753
cellular response to BMP stimulus (GO:0071773)	93	15	3.79	+	3.95	2.05e-05	0.000755
developmental maturation (GO:0021700)	264	28	10.77	+	2.6	2.11e-05	0.000769
regulation of potassium ion transmembrane transporter activity (GO:1901016)	60	12	2.45	+	4.9	2.15e-05	0.000782
positive regulation of MAPK cascade (GO:0043410)	522	44	21.29	+	2.07	2.22e-05	0.000809
visual behavior (GO:0007632)	71	13	2.9	+	4.49	2.24e-05	0.000814
negative regulation of secretion (GO:0051048)	267	28	10.89	+	2.57	2.29e-05	0.000826
adult locomotory behavior (GO:0008344)	106	16	4.32	+	3.7	2.28e-05	0.000827
regulation of synapse structure or activity (GO:0050803)	286	29	11.66	+	2.49	2.31e-05	0.000834
tongue development (GO:0043586)	24	8	0.98	+	8.17	2.45e-05	0.000879
subpallium development (GO:0021544)	24	8	0.98	+	8.17	2.45e-05	0.000881
protein modification by small protein conjugation or removal (GO:0070647)	594	6	24.22	-	0.25	2.47e-05	0.000885
RNA processing (GO:0006396)	753	10	30.71	-	0.33	2.54e-05	0.000907
genitalia development (GO:0048806)	51	11	2.08	+	5.29	2.57e-05	0.00091
regulation of catecholamine secretion (GO:0050433)	72	13	2.94	+	4.43	2.55e-05	0.00091
mesonephros development (GO:0001823)	95	15	3.87	+	3.87	2.56e-05	0.000911
regulation of protein modification process (GO:0031399)	1797	111	73.28	+	1.51	2.58e-05	0.000912
cellular macromolecule catabolic process (GO:0044265)	762	10	31.08	-	0.32	2.65e-05	0.000936
cell cycle (GO:0007049)	1199	22	48.9	-	0.45	2.68e-05	0.000944
regulation of synapse organization (GO:0050807)	274	28	11.17	+	2.51	2.96e-05	0.00104
endocrine pancreas development (GO:0031018)	52	11	2.12	+	5.19	3e-05	0.00105
positive regulation of neurotransmitter transport (GO:0051590)	52	11	2.12	+	5.19	3e-05	0.00105
regulation of vesicle-mediated transport (GO:0060627)	599	48	24.43	+	1.96	3.02e-05	0.00106
cerebral cortex GABAergic interneuron differentiation (GO:0021892)	11	6	0.45	+	13.38	3.04e-05	0.00106
regulation of AMPA receptor activity (GO:2000311)	25	8	1.02	+	7.85	3.13e-05	0.00109
reproductive process (GO:0022414)	1406	91	57.34	+	1.59	3.22e-05	0.00111
positive regulation of transporter activity (GO:0032411)	122	17	4.98	+	3.42	3.22e-05	0.00111
columnar/cuboidal epithelial cell differentiation (GO:0002065)	122	17	4.98	+	3.42	3.22e-05	0.00112
reproduction (GO:0000003)	1407	91	57.38	+	1.59	3.24e-05	0.00112
neural retina development (GO:0003407)	63	12	2.57	+	4.67	3.28e-05	0.00113
positive regulation of potassium ion transmembrane transport (GO:1901381)	43	10	1.75	+	5.7	3.42e-05	0.00117
embryonic hindlimb morphogenesis (GO:0035116)	34	9	1.39	+	6.49	3.55e-05	0.00122
protein localization to synapse (GO:0035418)	75	13	3.06	+	4.25	3.73e-05	0.00127
adenylate cyclase-inhibiting G protein-coupled receptor signaling pathway (GO:0007193)	75	13	3.06	+	4.25	3.73e-05	0.00127
embryonic pattern specification (GO:0009880)	64	12	2.61	+	4.6	3.75e-05	0.00128
regulation of calcium ion transport (GO:0051924)	280	28	11.42	+	2.45	3.88e-05	0.00132
regulation of epithelial cell proliferation (GO:0050678)	370	34	15.09	+	2.25	3.98e-05	0.00135
regulation of glutamate receptor signaling pathway (GO:1900449)	54	11	2.2	+	5	4.06e-05	0.00137
response to bronchodilator (GO:0097366)	35	9	1.43	+	6.31	4.31e-05	0.00145
dopaminergic neuron differentiation (GO:0071542)	35	9	1.43	+	6.31	4.31e-05	0.00146
cell fate specification involved in pattern specification (GO:0060573)	12	6	0.49	+	12.26	4.41e-05	0.00148
ventral spinal cord interneuron specification (GO:0021521)	12	6	0.49	+	12.26	4.41e-05	0.00148
regulation of programmed cell death (GO:0043067)	1518	96	61.91	+	1.55	4.52e-05	0.00151
regulation of ossification (GO:0030278)	224	24	9.14	+	2.63	4.6e-05	0.00154
appendage development (GO:0048736)	195	22	7.95	+	2.77	4.69e-05	0.00156
limb development (GO:0060173)	195	22	7.95	+	2.77	4.69e-05	0.00156
regulation of animal organ formation (GO:0003156)	45	10	1.84	+	5.45	4.78e-05	0.00159
regulation of exocytosis (GO:0017157)	248	26	10.11	+	2.57	4.81e-05	0.00159
negative regulation of nitrogen compound metabolic process (GO:0051172)	2275	133	92.78	+	1.43	4.8e-05	0.00159
sex determination (GO:0007530)	27	8	1.1	+	7.27	4.94e-05	0.00163
response to toxic substance (GO:0009636)	310	30	12.64	+	2.37	4.96e-05	0.00163
neurotransmitter uptake (GO:0001504)	27	8	1.1	+	7.27	4.94e-05	0.00163
bone morphogenesis (GO:0060349)	114	16	4.65	+	3.44	5.04e-05	0.00165
positive regulation of ion transmembrane transport (GO:0034767)	182	21	7.42	+	2.83	5.15e-05	0.00169
regulation of vasoconstriction (GO:0019229)	78	13	3.18	+	4.09	5.34e-05	0.00174
regulation of sensory perception of pain (GO:0051930)	56	11	2.28	+	4.82	5.43e-05	0.00177
regulation of apoptotic process (GO:0042981)	1493	94	60.89	+	1.54	5.44e-05	0.00177
positive regulation of ion transmembrane transporter activity (GO:0032414)	115	16	4.69	+	3.41	5.53e-05	0.00179
regulation of neural retina development (GO:0061074)	7	5	0.29	+	17.51	5.75e-05	0.00185
hepoxilin metabolic process (GO:0051121)	7	5	0.29	+	17.51	5.75e-05	0.00185
hepoxilin biosynthetic process (GO:0051122)	7	5	0.29	+	17.51	5.75e-05	0.00186
forebrain dorsal/ventral pattern formation (GO:0021798)	7	5	0.29	+	17.51	5.75e-05	0.00186
developmental process involved in reproduction (GO:0003006)	983	68	40.09	+	1.7	5.82e-05	0.00187
sodium ion transport (GO:0006814)	142	18	5.79	+	3.11	5.86e-05	0.00188
positive regulation of cation channel activity (GO:2001259)	79	13	3.22	+	4.04	6e-05	0.00192
ureteric bud development (GO:0001657)	91	14	3.71	+	3.77	6.08e-05	0.00194
gamma-aminobutyric acid signaling pathway (GO:0007214)	28	8	1.14	+	7.01	6.14e-05	0.00195
positive regulation of epidermis development (GO:0045684)	37	9	1.51	+	5.96	6.25e-05	0.00198
regulation of sensory perception (GO:0051931)	57	11	2.32	+	4.73	6.25e-05	0.00199
negative regulation of response to stimulus (GO:0048585)	1592	99	64.92	+	1.52	6.59e-05	0.00208
positive regulation of vasoconstriction (GO:0045907)	47	10	1.92	+	5.22	6.58e-05	0.00208
midbrain development (GO:0030901)	47	10	1.92	+	5.22	6.58e-05	0.00208
negative regulation of cell death (GO:0060548)	1042	71	42.49	+	1.67	6.63e-05	0.00209
mesonephric epithelium development (GO:0072163)	92	14	3.75	+	3.73	6.76e-05	0.00212
peptide biosynthetic process (GO:0043043)	326	1	13.29	-	0.08	6.77e-05	0.00212
mesonephric tubule development (GO:0072164)	92	14	3.75	+	3.73	6.76e-05	0.00212
developmental growth involved in morphogenesis (GO:0060560)	131	17	5.34	+	3.18	7.18e-05	0.00224
response to inorganic substance (GO:0010035)	420	36	17.13	+	2.1	7.3e-05	0.00228
protein ubiquitination (GO:0016567)	427	3	17.41	-	0.17	7.32e-05	0.00228
catabolic process (GO:0009056)	1737	40	70.84	-	0.56	7.43e-05	0.00231
embryonic axis specification (GO:0000578)	38	9	1.55	+	5.81	7.46e-05	0.00231
regulation of neuron death (GO:1901214)	372	33	15.17	+	2.18	7.81e-05	0.00242
regulation of anatomical structure size (GO:0090066)	572	45	23.33	+	1.93	7.94e-05	0.00245
regulation of synaptic vesicle cycle (GO:0098693)	146	18	5.95	+	3.02	8.1e-05	0.00249
glutamate receptor signaling pathway (GO:0007215)	39	9	1.59	+	5.66	8.87e-05	0.00273
regulation of retina development in camera-type eye (GO:1902866)	8	5	0.33	+	15.33	9.04e-05	0.00277
mating behavior (GO:0007617)	30	8	1.22	+	6.54	9.25e-05	0.00283
circulatory system development (GO:0072359)	910	63	37.11	+	1.7	9.31e-05	0.00284
cellular catabolic process (GO:0044248)	1501	33	61.21	-	0.54	9.63e-05	0.00294
roof of mouth development (GO:0060021)	96	14	3.92	+	3.58	0.000102	0.00309
hindbrain development (GO:0030902)	163	19	6.65	+	2.86	0.000102	0.0031
regulation of response to drug (GO:2001023)	122	16	4.98	+	3.22	0.000104	0.00315
regulation of organic acid transport (GO:0032890)	84	13	3.43	+	3.79	0.000105	0.00316
mesoderm development (GO:0007498)	109	15	4.45	+	3.37	0.000105	0.00316
ncRNA metabolic process (GO:0034660)	418	3	17.05	-	0.18	0.000105	0.00317
cellular response to monoamine stimulus (GO:0071868)	61	11	2.49	+	4.42	0.000107	0.00321
cellular response to catecholamine stimulus (GO:0071870)	61	11	2.49	+	4.42	0.000107	0.00321
skin development (GO:0043588)	232	24	9.46	+	2.54	0.00011	0.0033
regulation of gliogenesis (GO:0014013)	150	18	6.12	+	2.94	0.000111	0.00331
regulation of BMP signaling pathway (GO:0030510)	97	14	3.96	+	3.54	0.000112	0.00335
negative regulation of cellular metabolic process (GO:0031324)	2475	140	100.93	+	1.39	0.000113	0.00336
mesenchymal cell differentiation (GO:0048762)	151	18	6.16	+	2.92	0.000119	0.00354
regulation of amino acid transport (GO:0051955)	51	10	2.08	+	4.81	0.000119	0.00355
carboxylic acid transport (GO:0046942)	235	24	9.58	+	2.5	0.000121	0.00357
organic acid transport (GO:0015849)	235	24	9.58	+	2.5	0.000121	0.00358
response to monoamine (GO:0071867)	62	11	2.53	+	4.35	0.000121	0.00358
response to catecholamine (GO:0071869)	62	11	2.53	+	4.35	0.000121	0.00359
defense response to other organism (GO:0098542)	992	18	40.46	-	0.44	0.000122	0.0036
regulation of pathway-restricted SMAD protein phosphorylation (GO:0060393)	62	11	2.53	+	4.35	0.000121	0.0036
organic anion transport (GO:0015711)	366	32	14.93	+	2.14	0.000124	0.00363
intracellular transport (GO:0046907)	1187	24	48.41	-	0.5	0.000133	0.00391
negative regulation of glutamate secretion (GO:0014050)	9	5	0.37	+	13.62	0.000136	0.00397
lipoxygenase pathway (GO:0019372)	9	5	0.37	+	13.62	0.000136	0.00397
negative regulation of BMP signaling pathway (GO:0030514)	52	10	2.12	+	4.72	0.000137	0.00398
positive regulation of potassium ion transport (GO:0043268)	52	10	2.12	+	4.72	0.000137	0.00399
smooth muscle contraction (GO:0006939)	52	10	2.12	+	4.72	0.000137	0.00399
regulation of intracellular signal transduction (GO:1902531)	1575	96	64.23	+	1.49	0.000141	0.00409
translation (GO:0006412)	306	1	12.48	-	0.08	0.000143	0.00412
brain morphogenesis (GO:0048854)	42	9	1.71	+	5.25	0.000145	0.00416
regulation of transcription from RNA polymerase II promoter involved in ventral spinal cord interneuron specification (GO:0021913)	4	4	0.16	+	24.52	0.000144	0.00417
neural tube patterning (GO:0021532)	42	9	1.71	+	5.25	0.000145	0.00417
regulation of behavior (GO:0050795)	100	14	4.08	+	3.43	0.00015	0.00429
interspecies interaction between organisms (GO:0044419)	1477	33	60.23	-	0.55	0.000151	0.00433
response to organic cyclic compound (GO:0014070)	623	47	25.41	+	1.85	0.000155	0.00442
telencephalon regionalization (GO:0021978)	16	6	0.65	+	9.2	0.000155	0.00442
anterior/posterior axis specification (GO:0009948)	53	10	2.16	+	4.63	0.000158	0.00449
response to calcium ion (GO:0051592)	127	16	5.18	+	3.09	0.000158	0.00449
odontogenesis of dentin-containing tooth (GO:0042475)	76	12	3.1	+	3.87	0.000162	0.00458
negative regulation of synaptic transmission (GO:0050805)	76	12	3.1	+	3.87	0.000162	0.00459
regulation of cellular component organization (GO:0051128)	2454	138	100.08	+	1.38	0.000165	0.00466
protein localization to postsynaptic membrane (GO:1903539)	43	9	1.75	+	5.13	0.000169	0.00476
reproductive behavior (GO:0019098)	43	9	1.75	+	5.13	0.000169	0.00477
male sex differentiation (GO:0046661)	142	17	5.79	+	2.94	0.000174	0.00489
heart development (GO:0007507)	562	43	22.92	+	1.88	0.000174	0.0049
anatomical structure maturation (GO:0071695)	226	23	9.22	+	2.5	0.000178	0.00499
import across plasma membrane (GO:0098739)	102	14	4.16	+	3.37	0.00018	0.00503
negative regulation of gliogenesis (GO:0014014)	54	10	2.2	+	4.54	0.00018	0.00504
proteolysis involved in cellular protein catabolic process (GO:0051603)	566	7	23.08	-	0.3	0.000182	0.00508
hindlimb morphogenesis (GO:0035137)	44	9	1.79	+	5.02	0.000197	0.00547
neuroepithelial cell differentiation (GO:0060563)	66	11	2.69	+	4.09	0.000198	0.00548
dopamine transport (GO:0015872)	10	5	0.41	+	12.26	0.000198	0.00549
complement activation (GO:0006956)	226	0	9.22	-	< 0.01	0.0002	0.00552
protein catabolic process (GO:0030163)	644	9	26.26	-	0.34	0.0002	0.00553
cell population proliferation (GO:0008283)	543	42	22.14	+	1.9	0.0002	0.00553
cell migration involved in gastrulation (GO:0042074)	17	6	0.69	+	8.65	0.000203	0.00558
regulation of cell division (GO:0051302)	159	18	6.48	+	2.78	0.000214	0.00588
positive regulation of cellular protein metabolic process (GO:0032270)	1566	95	63.86	+	1.49	0.000223	0.00611
establishment of protein localization (GO:0045184)	1332	29	54.32	-	0.53	0.000224	0.00613
mating (GO:0007618)	45	9	1.84	+	4.9	0.000228	0.00622
behavioral defense response (GO:0002209)	45	9	1.84	+	4.9	0.000228	0.00623
positive regulation of blood pressure (GO:0045777)	56	10	2.28	+	4.38	0.000234	0.00637
epidermal cell differentiation (GO:0009913)	146	17	5.95	+	2.86	0.000235	0.00639
negative regulation of metabolic process (GO:0009892)	2775	152	113.17	+	1.34	0.000237	0.00644
thyroid gland development (GO:0030878)	26	7	1.06	+	6.6	0.000242	0.00656
adenylate cyclase-activating adrenergic receptor signaling pathway (GO:0071880)	26	7	1.06	+	6.6	0.000242	0.00657
secretion (GO:0046903)	530	41	21.61	+	1.9	0.000261	0.00704
synaptic transmission, glutamatergic (GO:0035249)	46	9	1.88	+	4.8	0.000263	0.0071
innate immune response (GO:0045087)	748	12	30.5	-	0.39	0.000268	0.00722
cartilage development (GO:0051216)	177	19	7.22	+	2.63	0.000269	0.00723
positive regulation of ERK1 and ERK2 cascade (GO:0070374)	218	22	8.89	+	2.47	0.00027	0.00726
regulation of long-term neuronal synaptic plasticity (GO:0048169)	36	8	1.47	+	5.45	0.000272	0.00729
neuronal action potential (GO:0019228)	36	8	1.47	+	5.45	0.000272	0.0073
regulation of serotonin secretion (GO:0014062)	11	5	0.45	+	11.15	0.000278	0.00742
retina morphogenesis in camera-type eye (GO:0060042)	69	11	2.81	+	3.91	0.000279	0.00743
negative regulation of secretion by cell (GO:1903531)	237	23	9.67	+	2.38	0.00028	0.00745
formation of primary germ layer (GO:0001704)	94	13	3.83	+	3.39	0.000284	0.00754
production of molecular mediator of immune response (GO:0002440)	282	1	11.5	-	0.09	0.000285	0.00757
morphogenesis of embryonic epithelium (GO:0016331)	178	19	7.26	+	2.62	0.000287	0.0076
ossification (GO:0001503)	220	22	8.97	+	2.45	0.000291	0.00768
epithelial cell development (GO:0002064)	220	22	8.97	+	2.45	0.000291	0.00769
positive regulation of transmembrane transport (GO:0034764)	238	23	9.71	+	2.37	0.000293	0.00772
adrenergic receptor signaling pathway (GO:0071875)	27	7	1.1	+	6.36	0.000295	0.00776
complement activation, classical pathway (GO:0006958)	215	0	8.77	-	< 0.01	0.000296	0.00776
sensory perception of light stimulus (GO:0050953)	164	18	6.69	+	2.69	0.000302	0.00792
fear response (GO:0042596)	47	9	1.92	+	4.7	0.000303	0.00792
endoderm development (GO:0007492)	70	11	2.85	+	3.85	0.000311	0.00813
Wnt signaling pathway (GO:0016055)	240	23	9.79	+	2.35	0.000322	0.00838
cell-cell signaling by wnt (GO:0198738)	240	23	9.79	+	2.35	0.000322	0.00839
heart morphogenesis (GO:0003007)	266	25	10.85	+	2.3	0.000324	0.00843
phagocytosis, engulfment (GO:0006911)	223	0	9.09	-	< 0.01	0.000325	0.00844
enzyme linked receptor protein signaling pathway (GO:0007167)	544	41	22.19	+	1.85	0.000327	0.00848
negative regulation of amino acid transport (GO:0051956)	19	6	0.77	+	7.74	0.000332	0.0086
mechanoreceptor differentiation (GO:0042490)	83	12	3.38	+	3.55	0.000335	0.00866
protein transport (GO:0015031)	1250	27	50.98	-	0.53	0.000343	0.00884
positive regulation of pathway-restricted SMAD protein phosphorylation (GO:0010862)	48	9	1.96	+	4.6	0.000347	0.00894
negative regulation of macromolecule metabolic process (GO:0010605)	2499	138	101.91	+	1.35	0.000348	0.00895
cellular component biogenesis (GO:0044085)	2167	57	88.37	-	0.64	0.000351	0.00899
amide transport (GO:0042886)	1305	29	53.22	-	0.54	0.000351	0.009
organic hydroxy compound metabolic process (GO:1901615)	423	34	17.25	+	1.97	0.000354	0.00904
cellular protein catabolic process (GO:0044257)	586	8	23.9	-	0.33	0.000354	0.00906
innervation (GO:0060384)	28	7	1.14	+	6.13	0.000356	0.00909
muscle structure development (GO:0061061)	489	38	19.94	+	1.91	0.000358	0.00912
multicellular organismal signaling (GO:0035637)	110	14	4.49	+	3.12	0.000363	0.00923
response to external stimulus (GO:0009605)	2267	127	92.45	+	1.37	0.000364	0.00924
positive regulation of nervous system process (GO:0031646)	84	12	3.43	+	3.5	0.00037	0.00936
regulation of synaptic transmission, GABAergic (GO:0032228)	38	8	1.55	+	5.16	0.000374	0.00945
positive regulation of excitatory postsynaptic potential (GO:2000463)	38	8	1.55	+	5.16	0.000374	0.00947
response to dopamine (GO:1903350)	49	9	2	+	4.5	0.000397	0.00999
cellular response to dopamine (GO:1903351)	49	9	2	+	4.5	0.000397	0.01
vesicle-mediated transport in synapse (GO:0099003)	139	16	5.67	+	2.82	0.000398	0.01
positive regulation of cellular component organization (GO:0051130)	1233	77	50.28	+	1.53	0.000405	0.0102
stem cell fate commitment (GO:0048865)	6	4	0.24	+	16.35	0.000407	0.0102
skin epidermis development (GO:0098773)	98	13	4	+	3.25	0.000408	0.0102
cell maturation (GO:0048469)	169	18	6.89	+	2.61	0.00042	0.0105
protein homooligomerization (GO:0051260)	169	18	6.89	+	2.61	0.00042	0.0105
regulation of postsynaptic membrane potential (GO:0060078)	61	10	2.49	+	4.02	0.000429	0.0107
regulation of receptor internalization (GO:0002090)	73	11	2.98	+	3.69	0.000429	0.0107
hippocampus development (GO:0021766)	73	11	2.98	+	3.69	0.000429	0.0107
regulation of anion transport (GO:0044070)	126	15	5.14	+	2.92	0.000434	0.0107
long-term memory (GO:0007616)	39	8	1.59	+	5.03	0.000436	0.0108
segmentation (GO:0035282)	99	13	4.04	+	3.22	0.000445	0.011
cranial nerve development (GO:0021545)	50	9	2.04	+	4.41	0.000452	0.0112
muscle organ development (GO:0007517)	279	25	11.38	+	2.2	0.000486	0.012
neural crest cell differentiation (GO:0014033)	87	12	3.55	+	3.38	0.000492	0.0121
regulation of stem cell proliferation (GO:0072091)	87	12	3.55	+	3.38	0.000492	0.0121
regulation of neural precursor cell proliferation (GO:2000177)	114	14	4.65	+	3.01	0.000503	0.0123
regulation of gamma-aminobutyric acid secretion (GO:0014052)	13	5	0.53	+	9.43	0.000511	0.0125
spinal cord motor neuron cell fate specification (GO:0021520)	13	5	0.53	+	9.43	0.000511	0.0125
embryonic cranial skeleton morphogenesis (GO:0048701)	51	9	2.08	+	4.33	0.000514	0.0125
embryonic appendage morphogenesis (GO:0035113)	143	16	5.83	+	2.74	0.000529	0.0129
embryonic limb morphogenesis (GO:0030326)	143	16	5.83	+	2.74	0.000529	0.0129
somite development (GO:0061053)	88	12	3.59	+	3.34	0.000539	0.0131
positive regulation of epithelial cell differentiation (GO:0030858)	63	10	2.57	+	3.89	0.000539	0.0131
peptide metabolic process (GO:0006518)	449	5	18.31	-	0.27	0.00054	0.0131
negative regulation of programmed cell death (GO:0043069)	927	61	37.8	+	1.61	0.000542	0.0131
peptide transport (GO:0015833)	1280	29	52.2	-	0.56	0.000549	0.0133
macromolecule modification (GO:0043412)	2422	67	98.77	-	0.68	0.000559	0.0135
positive regulation of protein metabolic process (GO:0051247)	1677	98	68.39	+	1.43	0.000563	0.0135
protein localization to cell junction (GO:1902414)	102	13	4.16	+	3.13	0.000575	0.0138
kidney epithelium development (GO:0072073)	130	15	5.3	+	2.83	0.000584	0.014
axis elongation (GO:0003401)	31	7	1.26	+	5.54	0.000604	0.0144
regulation of excretion (GO:0044062)	31	7	1.26	+	5.54	0.000604	0.0144
negative regulation of organic acid transport (GO:0032891)	31	7	1.26	+	5.54	0.000604	0.0145
regulation of DNA-binding transcription factor activity (GO:0051090)	400	32	16.31	+	1.96	0.000609	0.0145
regulation of AMPA glutamate receptor clustering (GO:1904717)	7	4	0.29	+	14.01	0.00062	0.0146
visual perception (GO:0007601)	160	17	6.53	+	2.61	0.000616	0.0146
negative regulation of cell fate specification (GO:0009996)	7	4	0.29	+	14.01	0.00062	0.0146
epithelial tube formation (GO:0072175)	160	17	6.53	+	2.61	0.000616	0.0147
regulation of glutamate receptor clustering (GO:0106104)	7	4	0.29	+	14.01	0.00062	0.0147
positive regulation of gamma-aminobutyric acid secretion (GO:0014054)	7	4	0.29	+	14.01	0.00062	0.0147
regulation of systemic arterial blood pressure by baroreceptor feedback (GO:0003025)	7	4	0.29	+	14.01	0.00062	0.0147
cellular response to DNA damage stimulus (GO:0006974)	678	11	27.65	-	0.4	0.00063	0.0148
synaptic transmission, dopaminergic (GO:0001963)	22	6	0.9	+	6.69	0.00064	0.015
action potential (GO:0001508)	90	12	3.67	+	3.27	0.000646	0.0152
rostrocaudal neural tube patterning (GO:0021903)	14	5	0.57	+	8.76	0.000671	0.0156
cellular aromatic compound metabolic process (GO:0006725)	2411	67	98.32	-	0.68	0.000667	0.0157
adenohypophysis development (GO:0021984)	14	5	0.57	+	8.76	0.000671	0.0157
intracellular signal transduction (GO:0035556)	1400	84	57.09	+	1.47	0.000673	0.0157
catecholamine transport (GO:0051937)	14	5	0.57	+	8.76	0.000671	0.0157
SMAD protein signal transduction (GO:0060395)	65	10	2.65	+	3.77	0.00067	0.0157
positive regulation of heart contraction (GO:0045823)	42	8	1.71	+	4.67	0.000671	0.0157
positive regulation of DNA-binding transcription factor activity (GO:0051091)	248	23	10.11	+	2.27	0.000679	0.0158
protein metabolic process (GO:0019538)	3425	103	139.68	-	0.74	0.00068	0.0158
regulation of peptide secretion (GO:0002791)	542	40	22.1	+	1.81	0.000692	0.016
gastrulation (GO:0007369)	147	16	5.99	+	2.67	0.000695	0.0161
urogenital system development (GO:0001655)	320	27	13.05	+	2.07	0.000699	0.0161
positive regulation of reproductive process (GO:2000243)	91	12	3.71	+	3.23	0.000705	0.0163
metencephalon development (GO:0022037)	119	14	4.85	+	2.88	0.00074	0.017
regulation of epithelial cell differentiation (GO:0030856)	148	16	6.04	+	2.65	0.000742	0.0171
response to wounding (GO:0009611)	354	29	14.44	+	2.01	0.000752	0.0173
negative regulation of signal transduction (GO:0009968)	1186	73	48.37	+	1.51	0.000754	0.0173
catechol-containing compound metabolic process (GO:0009712)	43	8	1.75	+	4.56	0.000769	0.0175
behavioral fear response (GO:0001662)	43	8	1.75	+	4.56	0.000769	0.0176
sex differentiation (GO:0007548)	253	23	10.32	+	2.23	0.000772	0.0176
catecholamine metabolic process (GO:0006584)	43	8	1.75	+	4.56	0.000769	0.0176
thyroid hormone metabolic process (GO:0042403)	23	6	0.94	+	6.4	0.00078	0.0177
male genitalia development (GO:0030539)	23	6	0.94	+	6.4	0.00078	0.0177
calcium ion-regulated exocytosis of neurotransmitter (GO:0048791)	23	6	0.94	+	6.4	0.00078	0.0177
skeletal muscle organ development (GO:0060538)	149	16	6.08	+	2.63	0.000793	0.018
molting cycle (GO:0042303)	106	13	4.32	+	3.01	0.000797	0.018
hair cycle (GO:0042633)	106	13	4.32	+	3.01	0.000797	0.018
gland morphogenesis (GO:0022612)	120	14	4.89	+	2.86	0.000797	0.018
regulation of MAPK cascade (GO:0043408)	714	49	29.12	+	1.68	0.000812	0.0183
neural crest cell migration (GO:0001755)	55	9	2.24	+	4.01	0.000833	0.0187
regulation of epidermis development (GO:0045682)	80	11	3.26	+	3.37	0.000853	0.0192
regulation of protein localization to membrane (GO:1905475)	191	19	7.79	+	2.44	0.000854	0.0192
Golgi vesicle transport (GO:0048193)	250	1	10.2	-	0.1	0.000857	0.0192
heart formation (GO:0060914)	15	5	0.61	+	8.17	0.000866	0.0193
neurotransmitter reuptake (GO:0098810)	15	5	0.61	+	8.17	0.000866	0.0194
positive regulation of action potential (GO:0045760)	15	5	0.61	+	8.17	0.000866	0.0194
fibroblast growth factor receptor signaling pathway (GO:0008543)	44	8	1.79	+	4.46	0.000878	0.0196
neural tube development (GO:0021915)	192	19	7.83	+	2.43	0.000884	0.0196
negative regulation of apoptotic process (GO:0043066)	907	59	36.99	+	1.6	0.000883	0.0196
detection of stimulus involved in sensory perception (GO:0050906)	136	15	5.55	+	2.7	0.000891	0.0198
positive regulation of cell fate commitment (GO:0010455)	8	4	0.33	+	12.26	0.000901	0.0199
negative regulation of Wnt signaling pathway involved in heart development (GO:0003308)	8	4	0.33	+	12.26	0.000901	0.0199
regulation of systemic arterial blood pressure by norepinephrine-epinephrine (GO:0001993)	8	4	0.33	+	12.26	0.000901	0.0199
negative regulation of gastric acid secretion (GO:0060455)	8	4	0.33	+	12.26	0.000901	0.0199
immunoglobulin production (GO:0002377)	256	1	10.44	-	0.1	0.00091	0.02
regulation of heart rate (GO:0002027)	94	12	3.83	+	3.13	0.000912	0.0201
nephron tubule morphogenesis (GO:0072078)	68	10	2.77	+	3.61	0.000915	0.0201
response to anesthetic (GO:0072347)	56	9	2.28	+	3.94	0.000934	0.0205
ribonucleoprotein complex biogenesis (GO:0022613)	393	4	16.03	-	0.25	0.000933	0.0205
bone development (GO:0060348)	212	20	8.65	+	2.31	0.000944	0.0206
secondary palate development (GO:0062009)	24	6	0.98	+	6.13	0.000943	0.0206
middle ear morphogenesis (GO:0042474)	24	6	0.98	+	6.13	0.000943	0.0206
trophectodermal cell differentiation (GO:0001829)	24	6	0.98	+	6.13	0.000943	0.0206
intracellular protein transport (GO:0006886)	770	14	31.4	-	0.45	0.000957	0.0208
positive regulation of cAMP-mediated signaling (GO:0043950)	34	7	1.39	+	5.05	0.000971	0.0211
endoderm formation (GO:0001706)	34	7	1.39	+	5.05	0.000971	0.0211
hair follicle development (GO:0001942)	95	12	3.87	+	3.1	0.000992	0.0215
regulation of synapse assembly (GO:0051963)	123	14	5.02	+	2.79	0.000991	0.0215
detection of mechanical stimulus involved in sensory perception (GO:0050974)	45	8	1.84	+	4.36	0.000999	0.0216
metanephros development (GO:0001656)	82	11	3.34	+	3.29	0.00102	0.0221
regulation of protein localization (GO:0032880)	1091	68	44.49	+	1.53	0.00104	0.0224
ureteric bud morphogenesis (GO:0060675)	57	9	2.32	+	3.87	0.00104	0.0225
regulation of muscle system process (GO:0090257)	242	22	9.87	+	2.23	0.00105	0.0226
regulation of systemic arterial blood pressure (GO:0003073)	124	14	5.06	+	2.77	0.00106	0.0228
ameboidal-type cell migration (GO:0001667)	176	18	7.18	+	2.51	0.00107	0.0228
organic substance catabolic process (GO:1901575)	1441	35	58.77	-	0.6	0.00107	0.0229
regulation of transcription from RNA polymerase II promoter involved in spinal cord motor neuron fate specification (GO:0021912)	3	3	0.12	+	24.52	0.0011	0.0232
intein-mediated protein splicing (GO:0016539)	3	3	0.12	+	24.52	0.0011	0.0232
mechanosensory behavior (GO:0007638)	16	5	0.65	+	7.66	0.0011	0.0232
amino acid transport (GO:0006865)	110	13	4.49	+	2.9	0.00109	0.0232
protein splicing (GO:0030908)	3	3	0.12	+	24.52	0.0011	0.0232
stem cell fate specification (GO:0048866)	3	3	0.12	+	24.52	0.0011	0.0233
positive regulation of serotonin secretion (GO:0014064)	3	3	0.12	+	24.52	0.0011	0.0233
baroreceptor response to increased systemic arterial blood pressure (GO:0001983)	3	3	0.12	+	24.52	0.0011	0.0233
ncRNA processing (GO:0034470)	341	3	13.91	-	0.22	0.00109	0.0233
lipoxin metabolic process (GO:2001300)	3	3	0.12	+	24.52	0.0011	0.0234
lipoxin biosynthetic process (GO:2001301)	3	3	0.12	+	24.52	0.0011	0.0234
regulation of heart contraction (GO:0008016)	178	18	7.26	+	2.48	0.00112	0.0235
nephron epithelium morphogenesis (GO:0072088)	70	10	2.85	+	3.5	0.00112	0.0235
adult walking behavior (GO:0007628)	46	8	1.88	+	4.26	0.00113	0.0236
temperature homeostasis (GO:0001659)	35	7	1.43	+	4.9	0.00113	0.0236
regulation of calcium ion-dependent exocytosis (GO:0017158)	46	8	1.88	+	4.26	0.00113	0.0236
regulation of glutamate secretion (GO:0014048)	25	6	1.02	+	5.89	0.00113	0.0237
modification-dependent macromolecule catabolic process (GO:0043632)	505	7	20.59	-	0.34	0.00113	0.0237
regulation of dopamine secretion (GO:0014059)	46	8	1.88	+	4.26	0.00113	0.0237
reflex (GO:0060004)	25	6	1.02	+	5.89	0.00113	0.0237
mesonephric tubule morphogenesis (GO:0072171)	58	9	2.37	+	3.8	0.00117	0.0242
kidney development (GO:0001822)	265	23	10.81	+	2.13	0.00116	0.0242
skeletal muscle tissue development (GO:0007519)	140	15	5.71	+	2.63	0.00116	0.0242
negative regulation of transmembrane receptor protein serine/threonine kinase signaling pathway (GO:0090101)	111	13	4.53	+	2.87	0.00117	0.0243
synapse organization (GO:0050808)	296	25	12.07	+	2.07	0.00117	0.0243
negative regulation of neuron apoptotic process (GO:0043524)	180	18	7.34	+	2.45	0.00118	0.0244
synaptic vesicle cycle (GO:0099504)	126	14	5.14	+	2.72	0.00122	0.0253
nephron morphogenesis (GO:0072028)	71	10	2.9	+	3.45	0.00123	0.0254
membrane invagination (GO:0010324)	238	1	9.71	-	0.1	0.00123	0.0254
regulation of dopaminergic neuron differentiation (GO:1904338)	9	4	0.37	+	10.9	0.00126	0.0258
molting cycle process (GO:0022404)	98	12	4	+	3	0.00126	0.0258
nail development (GO:0035878)	9	4	0.37	+	10.9	0.00126	0.0258
hair cycle process (GO:0022405)	98	12	4	+	3	0.00126	0.0259
neuron fate determination (GO:0048664)	9	4	0.37	+	10.9	0.00126	0.0259
serotonin receptor signaling pathway (GO:0007210)	9	4	0.37	+	10.9	0.00126	0.0259
positive regulation of penile erection (GO:0060406)	9	4	0.37	+	10.9	0.00126	0.0259
regulation of calcium ion import (GO:0090279)	47	8	1.92	+	4.17	0.00128	0.0261
protein localization to cell periphery (GO:1990778)	249	22	10.15	+	2.17	0.0013	0.0264
cellular response to fibroblast growth factor stimulus (GO:0044344)	59	9	2.41	+	3.74	0.0013	0.0264
monoamine transport (GO:0015844)	26	6	1.06	+	5.66	0.00135	0.0273
positive regulation of meiotic nuclear division (GO:0045836)	17	5	0.69	+	7.21	0.00138	0.0278
long-chain fatty acid biosynthetic process (GO:0042759)	17	5	0.69	+	7.21	0.00138	0.0279
forebrain morphogenesis (GO:0048853)	17	5	0.69	+	7.21	0.00138	0.0279
negative regulation of feeding behavior (GO:2000252)	17	5	0.69	+	7.21	0.00138	0.0279
G protein-coupled glutamate receptor signaling pathway (GO:0007216)	17	5	0.69	+	7.21	0.00138	0.028
organelle assembly (GO:0070925)	641	11	26.14	-	0.42	0.00141	0.0284
walking behavior (GO:0090659)	48	8	1.96	+	4.09	0.00144	0.0291
negative regulation of ossification (GO:0030279)	86	11	3.51	+	3.14	0.00145	0.0291
stem cell development (GO:0048864)	86	11	3.51	+	3.14	0.00145	0.0292
positive regulation of transmembrane receptor protein serine/threonine kinase signaling pathway (GO:0090100)	114	13	4.65	+	2.8	0.00146	0.0292
response to other organism (GO:0051707)	1323	32	53.95	-	0.59	0.00146	0.0293
proximal/distal pattern formation (GO:0009954)	37	7	1.51	+	4.64	0.0015	0.0299
regulation of Wnt signaling pathway (GO:0030111)	304	25	12.4	+	2.02	0.0015	0.0299
modification-dependent protein catabolic process (GO:0019941)	495	7	20.19	-	0.35	0.00152	0.0302
defense response to virus (GO:0051607)	182	0	7.42	-	< 0.01	0.00152	0.0302
regulation of reproductive process (GO:2000241)	188	18	7.67	+	2.35	0.00156	0.031
regulation of Notch signaling pathway (GO:0008593)	87	11	3.55	+	3.1	0.00158	0.0313
positive regulation of long-term synaptic potentiation (GO:1900273)	27	6	1.1	+	5.45	0.00159	0.0316
positive regulation of meiotic cell cycle (GO:0051446)	27	6	1.1	+	5.45	0.00159	0.0316
positive regulation of ossification (GO:0045778)	101	12	4.12	+	2.91	0.0016	0.0316
response to fibroblast growth factor (GO:0071774)	61	9	2.49	+	3.62	0.0016	0.0316
gene expression (GO:0010467)	1619	42	66.03	-	0.64	0.00161	0.0318
renal tubule morphogenesis (GO:0061333)	74	10	3.02	+	3.31	0.00163	0.0321
positive regulation of epithelial cell proliferation (GO:0050679)	207	19	8.44	+	2.25	0.00164	0.0323
regulation of glial cell differentiation (GO:0045685)	88	11	3.59	+	3.07	0.00171	0.0334
negative regulation of Notch signaling pathway (GO:0045746)	38	7	1.55	+	4.52	0.00171	0.0334
regulation of Wnt signaling pathway involved in heart development (GO:0003307)	10	4	0.41	+	9.81	0.00171	0.0335
regulation of photoreceptor cell differentiation (GO:0046532)	10	4	0.41	+	9.81	0.00171	0.0335
response to mechanical stimulus (GO:0009612)	146	15	5.95	+	2.52	0.0017	0.0335
semicircular canal development (GO:0060872)	10	4	0.41	+	9.81	0.00171	0.0335
learned vocalization behavior or vocal learning (GO:0098598)	10	4	0.41	+	9.81	0.00171	0.0336
regulation of heart induction (GO:0090381)	10	4	0.41	+	9.81	0.00171	0.0336
positive regulation of cellular catabolic process (GO:0031331)	368	4	15.01	-	0.27	0.00174	0.0339
mesoderm formation (GO:0001707)	62	9	2.53	+	3.56	0.00177	0.0344
symbiotic process (GO:0044403)	229	1	9.34	-	0.11	0.00178	0.0347
ribosome biogenesis (GO:0042254)	285	2	11.62	-	0.17	0.0018	0.0349
plasma membrane invagination (GO:0099024)	232	1	9.46	-	0.11	0.00181	0.0351
regulation of amacrine cell differentiation (GO:1902869)	4	3	0.16	+	18.39	0.00186	0.0357
regulation of neuron apoptotic process (GO:0043523)	267	23	10.89	+	2.11	0.00187	0.0357
cardiac cell fate determination (GO:0060913)	4	3	0.16	+	18.39	0.00186	0.0357
positive regulation of cell fate specification (GO:0042660)	4	3	0.16	+	18.39	0.00186	0.0357
vasculature development (GO:0001944)	559	39	22.8	+	1.71	0.00185	0.0358
positive regulation of heart induction by negative regulation of canonical Wnt signaling pathway (GO:0090082)	4	3	0.16	+	18.39	0.00186	0.0358
activation of meiosis (GO:0090427)	4	3	0.16	+	18.39	0.00186	0.0358
adenylate cyclase-inhibiting G protein-coupled glutamate receptor signaling pathway (GO:0007196)	4	3	0.16	+	18.39	0.00186	0.0359
endocardium formation (GO:0060214)	4	3	0.16	+	18.39	0.00186	0.0359
norepinephrine-epinephrine vasoconstriction involved in regulation of systemic arterial blood pressure (GO:0001994)	4	3	0.16	+	18.39	0.00186	0.036
left lung development (GO:0060459)	4	3	0.16	+	18.39	0.00186	0.036
forebrain anterior/posterior pattern specification (GO:0021797)	4	3	0.16	+	18.39	0.00186	0.0361
protein complex oligomerization (GO:0051259)	218	20	8.89	+	2.25	0.00193	0.0368
sodium ion transmembrane transport (GO:0035725)	63	9	2.57	+	3.5	0.00195	0.0372
regulation of neuroblast proliferation (GO:1902692)	39	7	1.59	+	4.4	0.00195	0.0372
positive regulation of insulin secretion (GO:0032024)	90	11	3.67	+	3	0.00201	0.0382
cardiovascular system development (GO:0072358)	573	40	23.37	+	1.71	0.00201	0.0383
response to hormone (GO:0009725)	614	42	25.04	+	1.68	0.00202	0.0383
ubiquitin-dependent protein catabolic process (GO:0006511)	483	7	19.7	-	0.36	0.00202	0.0383
chromosome organization (GO:0051276)	927	20	37.8	-	0.53	0.00202	0.0383
tube formation (GO:0035148)	176	17	7.18	+	2.37	0.00204	0.0385
regulation of embryonic development (GO:0045995)	134	14	5.46	+	2.56	0.00208	0.0392
canonical Wnt signaling pathway (GO:0060070)	77	10	3.14	+	3.18	0.00212	0.04
tRNA metabolic process (GO:0006399)	165	0	6.73	-	< 0.01	0.00213	0.0401
regulation of cellular response to growth factor stimulus (GO:0090287)	274	23	11.17	+	2.06	0.00213	0.0402
regulation of circadian sleep/wake cycle, sleep (GO:0045187)	29	6	1.18	+	5.07	0.00218	0.0409
negative regulation of systemic arterial blood pressure (GO:0003085)	29	6	1.18	+	5.07	0.00218	0.0409
negative regulation of hormone secretion (GO:0046888)	91	11	3.71	+	2.96	0.00218	0.0409
regulation of developmental growth (GO:0048638)	396	30	16.15	+	1.86	0.00218	0.0409
energy homeostasis (GO:0097009)	40	7	1.63	+	4.29	0.00222	0.0412
positive regulation of embryonic development (GO:0040019)	40	7	1.63	+	4.29	0.00222	0.0413
monovalent inorganic cation homeostasis (GO:0055067)	135	14	5.51	+	2.54	0.00221	0.0413
DNA replication (GO:0006260)	171	0	6.97	-	< 0.01	0.00221	0.0413
regulation of feeding behavior (GO:0060259)	40	7	1.63	+	4.29	0.00222	0.0413
negative regulation of animal organ morphogenesis (GO:0110111)	40	7	1.63	+	4.29	0.00222	0.0414
heart field specification (GO:0003128)	11	4	0.45	+	8.92	0.00226	0.0415
secondary heart field specification (GO:0003139)	11	4	0.45	+	8.92	0.00226	0.0415
cell cycle process (GO:0022402)	794	16	32.38	-	0.49	0.00224	0.0416
regulation of female receptivity (GO:0045924)	11	4	0.45	+	8.92	0.00226	0.0416
cardiac cell fate commitment (GO:0060911)	11	4	0.45	+	8.92	0.00226	0.0416
wound healing, spreading of epidermal cells (GO:0035313)	11	4	0.45	+	8.92	0.00226	0.0417
mesendoderm development (GO:0048382)	11	4	0.45	+	8.92	0.00226	0.0417
righting reflex (GO:0060013)	11	4	0.45	+	8.92	0.00226	0.0418
Leydig cell differentiation (GO:0033327)	11	4	0.45	+	8.92	0.00226	0.0418
trigeminal nerve development (GO:0021559)	11	4	0.45	+	8.92	0.00226	0.0419
regulation of penile erection (GO:0060405)	11	4	0.45	+	8.92	0.00226	0.0419
outflow tract morphogenesis (GO:0003151)	78	10	3.18	+	3.14	0.00231	0.0424
regulation of ERK1 and ERK2 cascade (GO:0070372)	307	25	12.52	+	2	0.00232	0.0425
inorganic anion transport (GO:0015698)	121	13	4.93	+	2.63	0.00236	0.0432
negative regulation of peptide hormone secretion (GO:0090278)	65	9	2.65	+	3.4	0.00236	0.0432
wound healing (GO:0042060)	279	23	11.38	+	2.02	0.00242	0.0441
response to external biotic stimulus (GO:0043207)	1325	33	54.04	-	0.61	0.00242	0.0442
embryonic skeletal system morphogenesis (GO:0048704)	107	12	4.36	+	2.75	0.00248	0.0451
cerebellum development (GO:0021549)	107	12	4.36	+	2.75	0.00248	0.0452
phasic smooth muscle contraction (GO:0014821)	20	5	0.82	+	6.13	0.00252	0.0456
negative regulation of anion transport (GO:1903792)	41	7	1.67	+	4.19	0.00251	0.0456
type B pancreatic cell differentiation (GO:0003309)	20	5	0.82	+	6.13	0.00252	0.0456
regulation of short-term neuronal synaptic plasticity (GO:0048172)	20	5	0.82	+	6.13	0.00252	0.0457
positive regulation of muscle contraction (GO:0045933)	53	8	2.16	+	3.7	0.00252	0.0457
multicellular organismal water homeostasis (GO:0050891)	53	8	2.16	+	3.7	0.00252	0.0458
renal system development (GO:0072001)	281	23	11.46	+	2.01	0.00256	0.0462
mitochondrion organization (GO:0007005)	396	5	16.15	-	0.31	0.00257	0.0464
mesoderm morphogenesis (GO:0048332)	66	9	2.69	+	3.34	0.00259	0.0467
rhythmic process (GO:0048511)	258	22	10.52	+	2.09	0.00265	0.0476
response to biotic stimulus (GO:0009607)	1355	34	55.26	-	0.62	0.00266	0.0477
connective tissue development (GO:0061448)	231	20	9.42	+	2.12	0.00268	0.048
positive regulation of catabolic process (GO:0009896)	437	6	17.82	-	0.34	0.0027	0.0484
regulation of peptide transport (GO:0090087)	794	51	32.38	+	1.58	0.0027	0.0484
neural crest cell development (GO:0014032)	80	10	3.26	+	3.07	0.00273	0.0489
macromolecule biosynthetic process (GO:0009059)	1231	30	50.2	-	0.6	0.00274	0.0489
RNA metabolic process (GO:0016070)	1234	30	50.32	-	0.6	0.00276	0.0491
blood vessel development (GO:0001568)	529	37	21.57	+	1.72	0.00279	0.0497
negative regulation of insulin secretion (GO:0046676)	54	8	2.2	+	3.63	0.0028	0.0498
release of sequestered calcium ion into cytosol (GO:0051209)	54	8	2.2	+	3.63	0.0028	0.0498

## Sheet: S4b - Genes Biv in All Tissues
1500012K07Rik
1700022H16Rik
1700039E15Rik
1700051A21Rik
1700108N11Rik
1700124L16Rik
1700125G02Rik
2010107G23Rik
2210408F21Rik
2410017I17Rik
2610016A17Rik
2810459M11Rik
3632454L22Rik
4732463B04Rik
4833418N17Rik
4833428L15Rik
4930447C04Rik
4930477E14Rik
4930478K11Rik
4930542C12Rik
4930557F10Rik
4930586N03Rik
4930588K23Rik
4931429I11Rik
5730457N03Rik
6330403A02Rik
6430628N08Rik
9330159N05Rik
9330175E14Rik
9530036O11Rik
9530059O14Rik
9530082P21Rik
9630013D21Rik
A230050P20Rik
A230065H16Rik
A330050F15Rik
A430072P03Rik
A4galt
A530058N18Rik
A530084C06Rik
A730090H04Rik
A930017K11Rik
A930029G22Rik
AB041806
Abcc8
Acan
Ace
Acot5
Adam33
Adamts18
Adamts2
Adamts8
Adamtsl3
Adamtsl5
Adap1
Adap2
Adcy1
Adm2
Adra1a
Adra1d
Adra2c
Adrb3
AF529169
AI115009
AI593442
AI854703
Aim1
Ak5
Aldh1a3
Alk
Alox12
Alox12b
Alox15
Alox5
Alox8
Alpl
Alx3
Amz1
Ank1
Ankrd33b
Ankrd34b
Ankrd53
Ankrd63
Anks1b
Aqp5
Ar
Arg2
Arhgap22
Arhgap36
Arhgdig
Arhgef15
Arhgef4
Arid3c
Art3
Ascl2
Asic2
Atoh1
Atoh7
Atp12a
Atp2b2
Atp2b3
Atp6v1c2
B130046B21Rik
B230216G23Rik
B430212C06Rik
B4galnt2
Bai1
Baiap2l2
Barhl1
Barhl2
Barx2
BC023719
BC061194
BC089491
Bcan
Bcl3
Bcor
Bdkrb2
Bdnf
Bean1
Begain
Bhlha9
Bhlhe23
Bhmt2
Bmp6
Bmp8a
Bmp8b
Bnc1
Boll
Bsx
C030017D09Rik
C130074G19Rik
C1ql1
C1ql2
C1ql3
C1ql4
C1qtnf4
C530025M09Rik
C920025E04Rik
Cabp1
Cabp7
Cacna1e
Cacna1i
Cacna2d2
Cacna2d4
Cacng5
Cacng6
Calb2
Calca
Calcb
Calcr
Caln1
Camk2b
Car10
Car4
Car7
Casr
Cbln4
Ccbe1
Ccdc3
Ccdc64b
Cckbr
Ccno
Ccr9
Cd164l2
Cd70
Cd72
Cdh22
Cdh23
Cdhr1
Cdkn2a
Cdkn2b
Cemip
Cerkl
Ch25h
CH36-500J15.2
Chac1
Chadl
Chd5
Chic1
Chrdl1
Chrdl2
Chrna5
Chst9
Cidea
Cilp2
Cited1
Cldn26
Clgn
Cnih3
Cnnm1
Cntn4
Coch
Col15a1
Col19a1
Col5a3
Col8a2
Comp
Cpeb1
Cplx1
Cpne5
Cpne7
Cpne9
Cpxm2
Crabp1
Creg2
Crhr1
Crhr2
Crlf1
Crym
Csmd1
Cwh43
Cxcl14
Cyp24a1
Cyp26a1
D030025P21Rik
D630044L22Rik
D930019O06Rik
D930020B18Rik
Dab1
Dchs2
Dclk3
Ddn
Ddx43
Degs2
Dgkg
Dgkz
Dhh
Dio3
Dio3os
Diras1
Dkk1
Dkkl1
Dlgap2
Dlk2
Dll3
Dlx1
Dlx2
Dlx3
Dlx4
Dmbx1
Dmgdh
Dmrt1
Dmrt2
Dmrt3
Dmrta1
Dnajc22
Dnajc6
Dnase2a
Doc2a
Doc2b
Dok7
Dpp10
Dpp6
Dpys
Drd1a
Drd2
Drd4
Drd5
Dscaml1
Dtx1
Duox2
Duoxa1
Duoxa2
Dusp9
Dysf
E130012A19Rik
E130018O15Rik
Ecel1
Eef1a2
Efhd1
Efhd1os
Egfl6
Egr4
Elfn1
Elfn2
Elovl3
Emilin3
Eml2
Emx1
Eomes
Epha8
Ephx4
Epo
Erich5
Espn
Esr1
Esrp1
Esrrb
Esx1
Esyt3
Etl4
Evx1
Fa2h
Faah
Faim3
Fam150b
Fam159a
Fam159b
Fam163a
Fam163b
Fam19a3
Fam19a4
Fam229a
Fam43b
Fam46b
Fbll1
Fbln7
Fbp1
Fbxo39
Fcnaos
Fev
Fezf1
Ffar4
Fgf16
Fgf17
Fgf20
Fgf3
Fgf4
Fgf5
Fgf8
Fibcd1
Fignl2
Flt1
Flt3
Fmnl1
Fosl1
Foxb2
Foxd1
Foxd3
Foxe1
Foxe3
Foxi2
Foxi3
Foxl2
Foxl2os
Foxn4
Foxq1
Frem3
Frmpd4
Fstl4
Fxyd5
Gabbr2
Gabra4
Gabra5
Gabrd
Gabrg3
Gabrq
Gad1
Gal
Galnt6
Galnt9
Galr2
Gata2
Gbx1
Gcgr
Gda
Gdf10
Gdf6
Gdf7
Gfi1
Gfra4
Gipc3
Gja3
Gjb2
Gjb3
Gjb6
Gjd2
Glis1
Glp1r
Gm10000
Gm10419
Gm10499
Gm10605
Gm10710
Gm10812
Gm10837
Gm11378
Gm11529
Gm11549
Gm11586
Gm11608
Gm11762
Gm11789
Gm12116
Gm12198
Gm12212
Gm12339
Gm12371
Gm12426
Gm12446
Gm12930
Gm13420
Gm13429
Gm14285
Gm14858
Gm15046
Gm15202
Gm15295
Gm15609
Gm15631
Gm1564
Gm15677
Gm15958
Gm16099
Gm16175
Gm16339
Gm16425
Gm16551
Gm16702
Gm16731
Gm16764
Gm16976
Gm17182
Gm17200
Gm17322
Gm17782
Gm19345
Gm20387
Gm20391
Gm20478
Gm20511
Gm20649
Gm20684
Gm2115
Gm23366
Gm23450
Gm24513
Gm24804
Gm24830
Gm26550
Gm26592
Gm26633
Gm26654
Gm26676
Gm26697
Gm26709
Gm26726
Gm26748
Gm26781
Gm26783
Gm26872
Gm26894
Gm26902
Gm26973
Gm27040
Gm27502
Gm27537
Gm27852
Gm27893
Gm28498
Gm28528
Gm28756
Gm2990
Gm4895
Gm4980
Gm5089
Gm5607
Gm6537
Gm6659
Gm6762
Gm7276
Gm8835
Gm8909
Gm960
Gm9837
Gm9947
Gm9954
Gm9962
Gnal
Gnat1
Gng13
Gng4
Gp1bb
Gpc5
Gpr12
Gpr143
Gpr150
Gpr25
Gpr3
Gpr50
Gpr64
Gpr68
Gpr83
Gpr88
Grem1
Grid2ip
Grik3
Grin1
Grin1os
Grin2a
Grin2c
Grin2d
Grin3a
Grin3b
Grip2
Grm4
Grm6
Grm7
Grp
Grrp1
Gsc
Gsc2
Gsg1l
Gsx1
Gsx2
H2-Ab1
H2-Bl
H2-K2
H2-M5
H2-Q1
H2-Q10
H2-Q2
H60b
Haglr
Hapln2
Hapln4
Hck
Hcn2
Hcrtr1
Hes2
Hhex
Hmx1
Hmx2
Hmx3
Hoxb13
Hoxc13
Hoxd1
Hpca
Hpcal4
Hpse2
Hr
Hrh1
Hrh2
Hrh3
Hrk
Hs3st2
Hs3st4
Hs3st6
Hsf4
Htr1d
Htr1f
Htr2c
Htr4
Htr5b
Htr6
Htr7
Htra1
Htra4
Igsf21
Ihh
Ikzf3
Il10ra
Il11
Il12rb2
Il1rapl2
Il20ra
Il27ra
Insm2
Insrr
Intu
Iqsec2
Irf4
Irs3
Irs4
Irx4
Irx6
Isl1
Itga7
Jakmip1
Jakmip3
Jph3
Jph4
K230010J24Rik
Kbtbd13
Kcna1
Kcna2
Kcna6
Kcna7
Kcnc1
Kcnc2
Kcnc4
Kcnf1
Kcng1
Kcng3
Kcnh1
Kcnh3
Kcnip1
Kcnip3
Kcnip4
Kcnj12
Kcnj4
Kcnj6
Kcnk12
Kcnk13
Kcnk15
Kcnk4
Kcnq4
Kcns1
Kcns2
Kcnt1
Kctd19
Kdf1
Kirrel2
Kis2
Kl
Klc3
Klf14
Klhl40
Klrg2
Kndc1
Kremen2
Krt83
Ky
L1td1
L3mbtl1
Lamc3
Lbx1
Lbx2
Lefty1
Lefty2
Lgals3
Lgr6
Lhx1
Lhx1os
Lhx4
Lhx6
Lhx8
Lincpint
Lingo2
Lingo3
Lmx1a
Lrat
Lrp2
Lrrc10b
Lrrc26
Lrrc36
Lrrc38
Lrtm2
Ltbp2
Ltk
Lynx1
Lyzl4
Mafa
Magee1
Magee2
Mal
Map3k15
Map3k6
Map7d2
Mapk15
Mast1
Matk
Matn4
Mb21d1
Mcf2
Mcidas
Mcoln3
Megf11
Mei1
Mesp1
Mesp2
Mfsd4
Mir1247
Mir129-2
Mir375
Mixl1
Mlxipl
Mmd2
Mmp25
Mnx1
Mocos
Moxd1
Mrap2
Mroh5
Msc
Msx1
Msx2
Msx3
Myh7b
Myo15
Myo5b
Myrip
N28178
Nags
Nap1l2
Nccrp1
Ndrg4
Nefh
Nell1
Neu2
Neurog1
Neurog3
Nfatc2
Nfe2l3
Ngb
Ngef
Nhsl2
Nkx1-1
Nkx1-2
Nkx2-1
Nkx2-2
Nkx2-2os
Nkx2-4
Nkx2-9
Nkx3-1
Nkx3-2
Nkx6-1
Nkx6-2
Nlrp6
Nmu
Nodal
Nol3
Notum
Notumos
Npas1
Npbwr1
Npdc1
Npffr1
Nphs2
Nptx1
Nptxr
Npw
Npy
Npy5r
Nr0b1
Nr4a3
Nr5a1
Nr5a1os
Nr5a2
Nrgn
Nrip3
Nrxn2
Nt5c1a
Ntf5
Ntrk1
Ntsr2
Nwd2
Nxph1
Nxph3
Odf3b
Olfr94
Olfr95
Olig1
Olig2
Onecut3
Opcml
Oprd1
Osbp2
Osr2
Otop1
Otop3
Otp
Otud7a
Ovol2
Oxt
P2rx5
Pacsin1
Pafah1b1-ps1
Pak6
Papl
Papolb
Paqr9
Pax1
Pax5
Pax6
Pax7
Pax9
Pcdh15
Pcp4l1
Pcsk6
Pde4b
Pde4c
Pde4dip
Pde8b
Pfn3
Phactr3
Phlda2
Phospho1
Phox2a
Phyhip
Pianp
Pitpnm3
Pitx2
Pitx3
Pkp1
Plagl1
Plbd1
Plcb2
Plcg2
Plch2
Plec
Plekhd1
Plekhd1os
Plk5
Pllp
Pmaip1
Pnma2
Podn
Pom121l2
Pou2f3
Pou4f1
Pou4f2
Pou4f3
Ppara
Ppl
Ppm1n
Ppp1r1b
Ppp2r2c
Prdm6
Prkcz
Prok2
Prokr2
Prom2
Prph
Prr18
Prrxl1
Prss16
Psmb8
Pstpip2
Ptf1a
Ptf1aos
Ptgdr
Ptger3
Ptprb
Pvalb
Pyy
Qrfpr
Rab37
Raet1e
Rap1gap
Rap1gap2
Rarres1
Rasal1
Rasal3
Rasgef1a
Rasgef1c
Rasgrf1
Rasgrf2
Rasgrp1
Rasl10a
Rax
Rbfox3
Rbm46
Rbm46os
Ret
Rfx6
Rgl3
Rgs10
Rgs11
Rhbg
Rhcg
Rims4
Ripply2
Rnf138rt1
Rnf207
Rnf39
Robo3
RP23-117H14.1
RP23-145L9.6
RP23-154K6.1
RP23-1D15.3
RP23-228G18.3
RP23-285G23.2
RP23-353O7.3
RP23-415C3.5
RP24-123J3.2
RP24-180K20.1
RP24-276N7.2
Rprml
Rspo1
Rspo4
Rtn4r
Rundc3a
Runx3
S1pr5
Scin
Scn4b
Scn5a
Scnn1b
Scnn1g
Sec14l2
Sema6b
Sertm1
Sez6l
Sfrp5
Sh3gl2
Shank1
Shank3
She
Shh
Shisa6
Shisa7
Shisa8
Shisa9
Sim1
Sim2
Six3
Six3os1
Six6
Skap1
Skor1
Slc10a4
Slc12a5
Slc13a3
Slc13a5
Slc15a1
Slc17a7
Slc18a3
Slc1a1
Slc22a3
Slc24a4
Slc25a48
Slc26a10
Slc26a4
Slc27a2
Slc30a2
Slc30a3
Slc34a2
Slc35d3
Slc35f3
Slc41a2
Slc47a1
Slc47a2
Slc4a11
Slc52a3
Slc5a8
Slc6a1
Slc6a11
Slc6a17
Slc6a2
Slc6a20a
Slc6a3
Slc6a4
Slc6a7
Slc7a10
Slc7a14
Slc7a3
Slc7a4
Slc9a2
Slc9a3
Slco4a1
Slfn5
Snai3
Sncb
Sowahb
Sowahd
Sox14
Sox17
Sox18
Sox7
Sp5
Sp6
Sp8
Sp9
Spata18
Speg
Sprn
Sptbn4
Srd5a2
Srms
Sstr5
St14
St8sia5
St8sia6
Stac
Sult2b1
Sult4a1
Susd3
Susd5
Sv2b
Syndig1
Syndig1l
Syngr3
Sypl2
Syt10
Syt15
Syt16
Syt2
Syt6
Syt9
Sytl4
T
Tac1
Tacstd2
Tbx1
Tbx15
Tbx21
Tbx22
Tcf24
Tcfl5
Tdrd5
Tdrd6
Tekt5
Tesc
Tex40
Tfap2c
Tfap2e
Themis2
Thy1
Tll2
Tlx1
Tlx2
Tlx3
Tmc5
Tmem132b
Tmem132d
Tmem151a
Tmem163
Tmem179
Tmem215
Tmem221
Tmem30b
Tmem45b
Tmem59l
Tmem8
Tmem91
Tnfaip8l3
Tnfrsf13c
Tnfrsf1b
Tnfsf11
Tradd
Trank1
Trh
Trim14
Trnp1
Trpa1
Trpc5
Trpm2
Tsc22d3
Tssk3
Ttbk1
Ttc9b
Ttll8
Tulp1
Tunar
Ucn
Ucp1
Unc5a
Unc5d
Usp35
Usp44
Utf1
Vax1
Vax2
Vax2os
Vgll2
Vipr1
Vsx1
Vsx2
Vwa2
Vwa5b2
Vwc2
Wnt1
Wnt10a
Wnt10b
Wnt11
Wnt16
Wnt3a
Wnt6
Wnt7a
Wnt9b
Yjefn3
Zap70
Zbtb8b
Zcchc16
Zdbf2
Zfp385b
Zfp385c
Zfp64
Zfp92
Zfyve28
Zic5
Zyg11a

## Sheet: S4c GO Biv only in Liver
Analysis Type:	PANTHER Overrepresentation Test (Released 20200407)
Annotation Version and Release Date:	GO Ontology database DOI: 10.5281/zenodo.3727280 Released 2020-03-23
Analyzed List:	Liver Only (Mus musculus)
Reference List:	Mus musculus (all genes in database)
Test Type:	FISHER
Correction:	FDR
GO biological process complete	Mus musculus - REFLIST (22265)	Liver Only (1035)	Liver Only (expected)	Liver Only (over/under)	Liver Only (fold Enrichment)	Liver Only (raw P-value)	Liver Only (FDR)
multicellular organism development (GO:0007275)	4847	401	225.32	+	1.78	2.94e-33	2.33e-29
regulation of developmental process (GO:0050793)	2707	273	125.84	+	2.17	2.02e-33	3.21e-29
system development (GO:0048731)	4229	364	196.59	+	1.85	1.15e-32	6.09e-29
anatomical structure development (GO:0048856)	5219	418	242.61	+	1.72	4.98e-32	1.97e-28
regulation of multicellular organismal process (GO:0051239)	3245	300	150.85	+	1.99	7.62e-31	2.01e-27
regulation of multicellular organismal development (GO:2000026)	2169	231	100.83	+	2.29	6.86e-31	2.18e-27
developmental process (GO:0032502)	5578	428	259.3	+	1.65	5.31e-29	1.2e-25
anatomical structure morphogenesis (GO:0009653)	2218	226	103.1	+	2.19	1.3e-27	2.58e-24
nervous system development (GO:0007399)	2265	227	105.29	+	2.16	7.32e-27	1.29e-23
regulation of cell differentiation (GO:0045595)	1884	199	87.58	+	2.27	7.16e-26	1.14e-22
regulation of anatomical structure morphogenesis (GO:0022603)	1099	142	51.09	+	2.78	8.11e-26	1.17e-22
cell differentiation (GO:0030154)	3706	313	172.28	+	1.82	8.87e-26	1.17e-22
cellular developmental process (GO:0048869)	3756	313	174.6	+	1.79	6.26e-25	7.64e-22
locomotion (GO:0040011)	1176	144	54.67	+	2.63	4.21e-24	4.77e-21
animal organ development (GO:0048513)	3047	268	141.64	+	1.89	4.75e-24	5.02e-21
movement of cell or subcellular component (GO:0006928)	1405	160	65.31	+	2.45	1.18e-23	1.17e-20
regulation of cell communication (GO:0010646)	3338	284	155.17	+	1.83	1.43e-23	1.34e-20
neurogenesis (GO:0022008)	1776	185	82.56	+	2.24	2.13e-23	1.88e-20
regulation of signaling (GO:0023051)	3352	284	155.82	+	1.82	2.67e-23	2.23e-20
generation of neurons (GO:0048699)	1666	176	77.44	+	2.27	7.67e-23	6.08e-20
negative regulation of biological process (GO:0048519)	5185	383	241.03	+	1.59	5.84e-22	4.03e-19
negative regulation of cellular process (GO:0048523)	4729	358	219.83	+	1.63	5.62e-22	4.05e-19
regulation of locomotion (GO:0040012)	1015	127	47.18	+	2.69	5.39e-22	4.07e-19
regulation of cell migration (GO:0030334)	917	119	42.63	+	2.79	8.51e-22	5.63e-19
regulation of cell development (GO:0060284)	1095	131	50.9	+	2.57	4.1e-21	2.6e-18
regulation of cell motility (GO:2000145)	968	121	45	+	2.69	6.14e-21	3.74e-18
regulation of nervous system development (GO:0051960)	1074	129	49.93	+	2.58	6.63e-21	3.76e-18
regulation of cellular component movement (GO:0051270)	1058	128	49.18	+	2.6	6.51e-21	3.82e-18
circulatory system development (GO:0072359)	910	116	42.3	+	2.74	1.25e-20	6.84e-18
regulation of signal transduction (GO:0009966)	2812	243	130.72	+	1.86	1.3e-20	6.89e-18
cell projection organization (GO:0030030)	1120	130	52.06	+	2.5	8.44e-20	4.32e-17
positive regulation of multicellular organismal process (GO:0051240)	1928	185	89.62	+	2.06	1.11e-19	5.51e-17
enzyme linked receptor protein signaling pathway (GO:0007167)	544	84	25.29	+	3.32	1.21e-19	5.8e-17
plasma membrane bounded cell projection organization (GO:0120036)	1064	124	49.46	+	2.51	3.72e-19	1.64e-16
regulation of neurogenesis (GO:0050767)	956	116	44.44	+	2.61	3.53e-19	1.65e-16
cell morphogenesis (GO:0000902)	737	99	34.26	+	2.89	3.71e-19	1.68e-16
regulation of neuron differentiation (GO:0045664)	777	102	36.12	+	2.82	4.42e-19	1.9e-16
positive regulation of developmental process (GO:0051094)	1552	157	72.15	+	2.18	1.06e-18	4.42e-16
sensory perception of chemical stimulus (GO:0007606)	1228	5	57.08	-	0.09	1.69e-18	6.85e-16
cell migration (GO:0016477)	849	106	39.47	+	2.69	2.25e-18	8.93e-16
cell morphogenesis involved in differentiation (GO:0000904)	570	83	26.5	+	3.13	4.77e-18	1.8e-15
regulation of localization (GO:0032879)	2903	240	134.95	+	1.78	4.72e-18	1.82e-15
sensory perception of smell (GO:0007608)	1128	4	52.44	-	0.08	8.19e-18	3.02e-15
vasculature development (GO:0001944)	559	81	25.99	+	3.12	1.58e-17	5.58e-15
cell surface receptor signaling pathway (GO:0007166)	1861	174	86.51	+	2.01	1.56e-17	5.62e-15
negative regulation of developmental process (GO:0051093)	1039	118	48.3	+	2.44	1.8e-17	6.22e-15
cardiovascular system development (GO:0072358)	573	82	26.64	+	3.08	1.91e-17	6.43e-15
cell motility (GO:0048870)	973	113	45.23	+	2.5	2.24e-17	7.26e-15
localization of cell (GO:0051674)	973	113	45.23	+	2.5	2.24e-17	7.41e-15
blood vessel development (GO:0001568)	529	78	24.59	+	3.17	2.7e-17	8.56e-15
tissue development (GO:0009888)	1655	160	76.93	+	2.08	2.78e-17	8.63e-15
regulation of cellular component organization (GO:0051128)	2454	210	114.08	+	1.84	3.21e-17	9.8e-15
cell development (GO:0048468)	1754	166	81.54	+	2.04	4.13e-17	1.24e-14
animal organ morphogenesis (GO:0009887)	1015	115	47.18	+	2.44	5.71e-17	1.68e-14
regulation of biological process (GO:0050789)	11566	673	537.65	+	1.25	1.16e-16	3.34e-14
positive regulation of biological process (GO:0048518)	6121	410	284.54	+	1.44	2e-16	5.67e-14
negative regulation of multicellular organismal process (GO:0051241)	1310	134	60.9	+	2.2	2.41e-16	6.72e-14
neuron projection development (GO:0031175)	691	89	32.12	+	2.77	2.65e-16	7.24e-14
positive regulation of cellular process (GO:0048522)	5661	385	263.15	+	1.46	4.04e-16	1.09e-13
heart development (GO:0007507)	562	78	26.12	+	2.99	5.48e-16	1.45e-13
tube development (GO:0035295)	927	106	43.09	+	2.46	5.84e-16	1.52e-13
biological regulation (GO:0065007)	12183	696	566.33	+	1.23	1.25e-15	3.19e-13
regulation of response to stimulus (GO:0048583)	3970	292	184.55	+	1.58	1.29e-15	3.24e-13
axon development (GO:0061564)	373	61	17.34	+	3.52	1.42e-15	3.52e-13
positive regulation of cell differentiation (GO:0045597)	1114	118	51.78	+	2.28	2.24e-15	5.39e-13
cell projection morphogenesis (GO:0048858)	481	70	22.36	+	3.13	2.23e-15	5.44e-13
plasma membrane bounded cell projection morphogenesis (GO:0120039)	475	69	22.08	+	3.12	3.86e-15	9.13e-13
neuron differentiation (GO:0030182)	1038	112	48.25	+	2.32	5.13e-15	1.2e-12
negative regulation of cell differentiation (GO:0045596)	757	91	35.19	+	2.59	5.64e-15	1.3e-12
neuron projection morphogenesis (GO:0048812)	470	68	21.85	+	3.11	7.32e-15	1.66e-12
tube morphogenesis (GO:0035239)	718	88	33.38	+	2.64	8.1e-15	1.81e-12
neuron development (GO:0048666)	845	97	39.28	+	2.47	1.03e-14	2.24e-12
positive regulation of cellular component movement (GO:0051272)	597	78	27.75	+	2.81	1.03e-14	2.27e-12
cell morphogenesis involved in neuron differentiation (GO:0048667)	434	64	20.17	+	3.17	2.13e-14	4.57e-12
cell part morphogenesis (GO:0032990)	507	70	23.57	+	2.97	2.31e-14	4.89e-12
regulation of cellular process (GO:0050794)	11072	639	514.69	+	1.24	3.81e-14	7.95e-12
regulation of cell morphogenesis (GO:0022604)	538	72	25.01	+	2.88	3.94e-14	8.11e-12
regulation of biological quality (GO:0065008)	3974	286	184.73	+	1.55	4.81e-14	9.78e-12
cell junction organization (GO:0034330)	467	66	21.71	+	3.04	4.95e-14	9.94e-12
kidney development (GO:0001822)	265	48	12.32	+	3.9	5.81e-14	1.15e-11
axonogenesis (GO:0007409)	342	55	15.9	+	3.46	6.71e-14	1.31e-11
cell adhesion (GO:0007155)	792	91	36.82	+	2.47	8.22e-14	1.59e-11
regulation of neuron projection development (GO:0010975)	610	77	28.36	+	2.72	9.49e-14	1.81e-11
positive regulation of locomotion (GO:0040017)	594	76	27.61	+	2.75	9.91e-14	1.87e-11
renal system development (GO:0072001)	281	49	13.06	+	3.75	1.12e-13	2.09e-11
negative regulation of cell development (GO:0010721)	382	58	17.76	+	3.27	1.22e-13	2.25e-11
biological adhesion (GO:0022610)	802	91	37.28	+	2.44	1.28e-13	2.34e-11
cellular component organization (GO:0016043)	4957	337	230.43	+	1.46	1.34e-13	2.42e-11
multicellular organismal process (GO:0032501)	7307	457	339.67	+	1.35	1.52e-13	2.7e-11
epithelium development (GO:0060429)	1021	106	47.46	+	2.23	2.13e-13	3.75e-11
regulation of plasma membrane bounded cell projection organization (GO:0120035)	783	89	36.4	+	2.45	2.35e-13	4.09e-11
regulation of cell projection organization (GO:0031344)	792	89	36.82	+	2.42	3.77e-13	6.5e-11
actin filament-based process (GO:0030029)	555	71	25.8	+	2.75	4.26e-13	7.19e-11
negative regulation of response to stimulus (GO:0048585)	1592	143	74	+	1.93	4.33e-13	7.23e-11
positive regulation of cell motility (GO:2000147)	578	73	26.87	+	2.72	4.39e-13	7.26e-11
positive regulation of cell migration (GO:0030335)	555	71	25.8	+	2.75	4.26e-13	7.26e-11
regulation of metabolic process (GO:0019222)	5995	388	278.68	+	1.39	4.78e-13	7.81e-11
transmembrane receptor protein tyrosine kinase signaling pathway (GO:0007169)	353	54	16.41	+	3.29	6.69e-13	1.08e-10
urogenital system development (GO:0001655)	320	51	14.88	+	3.43	7.5e-13	1.2e-10
negative regulation of neuron differentiation (GO:0045665)	256	45	11.9	+	3.78	8.94e-13	1.42e-10
sensory perception (GO:0007600)	1641	23	76.28	-	0.3	9.75e-13	1.53e-10
regulation of phosphorylation (GO:0042325)	1574	140	73.17	+	1.91	1.35e-12	2.1e-10
regulation of phosphate metabolic process (GO:0019220)	1733	150	80.56	+	1.86	1.42e-12	2.19e-10
regulation of phosphorus metabolic process (GO:0051174)	1734	150	80.61	+	1.86	1.45e-12	2.21e-10
blood vessel morphogenesis (GO:0048514)	426	59	19.8	+	2.98	2.39e-12	3.61e-10
negative regulation of neurogenesis (GO:0050768)	334	51	15.53	+	3.28	3.13e-12	4.68e-10
regulation of cell morphogenesis involved in differentiation (GO:0010769)	348	52	16.18	+	3.21	3.96e-12	5.87e-10
cardiac septum development (GO:0003279)	121	30	5.62	+	5.33	4.1e-12	6.02e-10
cellular component morphogenesis (GO:0032989)	596	72	27.71	+	2.6	4.81e-12	7e-10
axon guidance (GO:0007411)	219	40	10.18	+	3.93	5.85e-12	8.43e-10
actin cytoskeleton organization (GO:0030036)	500	64	23.24	+	2.75	6.19e-12	8.84e-10
cytoskeleton organization (GO:0007010)	1072	105	49.83	+	2.11	7.02e-12	9.94e-10
cellular component organization or biogenesis (GO:0071840)	5152	339	239.49	+	1.42	7.4e-12	1.04e-09
neuron projection guidance (GO:0097485)	221	40	10.27	+	3.89	7.5e-12	1.04e-09
heart morphogenesis (GO:0003007)	266	44	12.37	+	3.56	9.66e-12	1.33e-09
regulation of molecular function (GO:0065009)	2559	196	118.96	+	1.65	1.1e-11	1.51e-09
central nervous system development (GO:0007417)	831	88	38.63	+	2.28	1.27e-11	1.73e-09
cellular response to endogenous stimulus (GO:0071495)	924	94	42.95	+	2.19	1.58e-11	2.13e-09
cardiac septum morphogenesis (GO:0060411)	79	24	3.67	+	6.54	1.67e-11	2.22e-09
positive regulation of cell communication (GO:0010647)	1817	151	84.46	+	1.79	2.12e-11	2.8e-09
negative regulation of locomotion (GO:0040013)	323	48	15.01	+	3.2	3.18e-11	4.17e-09
regulation of cellular metabolic process (GO:0031323)	5567	357	258.78	+	1.38	3.24e-11	4.21e-09
response to endogenous stimulus (GO:0009719)	1130	107	52.53	+	2.04	3.4e-11	4.38e-09
negative regulation of nervous system development (GO:0051961)	360	51	16.73	+	3.05	3.63e-11	4.65e-09
negative regulation of neuron projection development (GO:0010977)	173	34	8.04	+	4.23	4.07e-11	5.16e-09
negative regulation of cell projection organization (GO:0031345)	204	37	9.48	+	3.9	4.34e-11	5.46e-09
regulation of kinase activity (GO:0043549)	772	82	35.89	+	2.28	4.92e-11	6.15e-09
positive regulation of signaling (GO:0023056)	1824	150	84.79	+	1.77	5.06e-11	6.27e-09
regulation of cell population proliferation (GO:0042127)	1665	140	77.4	+	1.81	5.92e-11	7.28e-09
negative regulation of cell communication (GO:0010648)	1360	121	63.22	+	1.91	6.37e-11	7.77e-09
cellular response to growth factor stimulus (GO:0071363)	391	53	18.18	+	2.92	6.48e-11	7.84e-09
negative regulation of signaling (GO:0023057)	1365	121	63.45	+	1.91	7.12e-11	8.56e-09
response to growth factor (GO:0070848)	405	54	18.83	+	2.87	7.41e-11	8.84e-09
regulation of protein phosphorylation (GO:0001932)	1433	125	66.61	+	1.88	8.27e-11	9.79e-09
taxis (GO:0042330)	481	60	22.36	+	2.68	8.88e-11	1.04e-08
negative regulation of cellular component movement (GO:0051271)	323	47	15.01	+	3.13	9.64e-11	1.12e-08
positive regulation of phosphorylation (GO:0042327)	1079	102	50.16	+	2.03	9.83e-11	1.14e-08
regulation of cell adhesion (GO:0030155)	716	77	33.28	+	2.31	1.11e-10	1.28e-08
regulation of catalytic activity (GO:0050790)	1881	152	87.44	+	1.74	1.32e-10	1.51e-08
chemotaxis (GO:0006935)	478	59	22.22	+	2.66	1.72e-10	1.95e-08
regulation of macromolecule metabolic process (GO:0060255)	5496	349	255.48	+	1.37	1.95e-10	2.2e-08
positive regulation of nervous system development (GO:0051962)	656	72	30.49	+	2.36	2.03e-10	2.25e-08
response to chemical (GO:0042221)	3491	243	162.28	+	1.5	2.02e-10	2.26e-08
cardiac chamber development (GO:0003205)	186	34	8.65	+	3.93	2.22e-10	2.44e-08
positive regulation of metabolic process (GO:0009893)	3570	247	165.95	+	1.49	2.24e-10	2.45e-08
negative regulation of signal transduction (GO:0009968)	1186	108	55.13	+	1.96	2.36e-10	2.57e-08
positive regulation of signal transduction (GO:0009967)	1538	130	71.49	+	1.82	3.05e-10	3.29e-08
positive regulation of phosphate metabolic process (GO:0045937)	1147	105	53.32	+	1.97	3.13e-10	3.34e-08
positive regulation of phosphorus metabolic process (GO:0010562)	1147	105	53.32	+	1.97	3.13e-10	3.36e-08
regulation of epithelial cell migration (GO:0010632)	232	38	10.78	+	3.52	3.22e-10	3.4e-08
anatomical structure formation involved in morphogenesis (GO:0048646)	928	90	43.14	+	2.09	4.3e-10	4.51e-08
positive regulation of kinase activity (GO:0033674)	516	61	23.99	+	2.54	4.35e-10	4.54e-08
tissue morphogenesis (GO:0048729)	629	69	29.24	+	2.36	5.24e-10	5.43e-08
regulation of primary metabolic process (GO:0080090)	5362	340	249.26	+	1.36	5.69e-10	5.86e-08
head development (GO:0060322)	674	72	31.33	+	2.3	6.24e-10	6.39e-08
cellular response to organic substance (GO:0071310)	1827	146	84.93	+	1.72	7.09e-10	7.16e-08
skeletal system development (GO:0001501)	493	59	22.92	+	2.57	7.08e-10	7.19e-08
regulation of protein modification process (GO:0031399)	1797	144	83.53	+	1.72	7.67e-10	7.7e-08
regulation of transferase activity (GO:0051338)	881	86	40.95	+	2.1	7.74e-10	7.72e-08
negative regulation of cellular metabolic process (GO:0031324)	2475	183	115.05	+	1.59	1.12e-09	1.11e-07
intracellular signal transduction (GO:0035556)	1400	119	65.08	+	1.83	1.4e-09	1.37e-07
morphogenesis of an epithelium (GO:0002009)	508	59	23.61	+	2.5	1.39e-09	1.37e-07
cardiac chamber morphogenesis (GO:0003206)	140	28	6.51	+	4.3	1.5e-09	1.46e-07
positive regulation of transferase activity (GO:0051347)	596	65	27.71	+	2.35	2.16e-09	2.09e-07
signaling (GO:0023052)	5147	325	239.26	+	1.36	2.75e-09	2.61e-07
positive regulation of cell development (GO:0010720)	667	70	31.01	+	2.26	2.74e-09	2.62e-07
positive regulation of neurogenesis (GO:0050769)	585	64	27.19	+	2.35	2.74e-09	2.63e-07
mesenchyme development (GO:0060485)	211	34	9.81	+	3.47	3.95e-09	3.73e-07
regulation of nitrogen compound metabolic process (GO:0051171)	5208	327	242.1	+	1.35	4.04e-09	3.79e-07
brain development (GO:0007420)	619	66	28.77	+	2.29	4.13e-09	3.85e-07
nucleic acid metabolic process (GO:0090304)	1771	35	82.33	-	0.43	4.19e-09	3.88e-07
cell communication (GO:0007154)	5271	330	245.03	+	1.35	4.64e-09	4.28e-07
ventricular septum morphogenesis (GO:0060412)	44	16	2.05	+	7.82	4.86e-09	4.45e-07
cellular process (GO:0009987)	14901	781	692.68	+	1.13	5.13e-09	4.68e-07
synapse organization (GO:0050808)	296	41	13.76	+	2.98	5.46e-09	4.95e-07
regulation of actin filament-based process (GO:0032970)	409	50	19.01	+	2.63	5.92e-09	5.33e-07
regulation of synapse structure or activity (GO:0050803)	286	40	13.29	+	3.01	6.57e-09	5.88e-07
regulation of intracellular signal transduction (GO:1902531)	1575	127	73.21	+	1.73	6.85e-09	6.1e-07
negative regulation of metabolic process (GO:0009892)	2775	196	129	+	1.52	6.91e-09	6.12e-07
localization (GO:0051179)	4888	309	227.22	+	1.36	7.31e-09	6.44e-07
positive regulation of protein phosphorylation (GO:0001934)	1003	91	46.62	+	1.95	7.39e-09	6.47e-07
regulation of axonogenesis (GO:0050770)	207	33	9.62	+	3.43	8.43e-09	7.35e-07
sensory organ development (GO:0007423)	580	62	26.96	+	2.3	9.4e-09	8.14e-07
outflow tract morphogenesis (GO:0003151)	78	20	3.63	+	5.52	9.47e-09	8.16e-07
positive regulation of cellular metabolic process (GO:0031325)	3278	223	152.38	+	1.46	1.06e-08	9.1e-07
regulation of Wnt signaling pathway (GO:0030111)	304	41	14.13	+	2.9	1.08e-08	9.2e-07
ventricular septum development (GO:0003281)	79	20	3.67	+	5.45	1.14e-08	9.65e-07
positive regulation of macromolecule metabolic process (GO:0010604)	3265	222	151.78	+	1.46	1.3e-08	1.1e-06
regulation of MAPK cascade (GO:0043408)	714	71	33.19	+	2.14	1.54e-08	1.3e-06
embryo development (GO:0009790)	1177	101	54.71	+	1.85	1.64e-08	1.37e-06
heterocycle metabolic process (GO:0046483)	2337	56	108.64	-	0.52	1.73e-08	1.43e-06
negative regulation of nitrogen compound metabolic process (GO:0051172)	2275	166	105.75	+	1.57	1.74e-08	1.44e-06
regulation of protein kinase activity (GO:0045859)	675	68	31.38	+	2.17	1.84e-08	1.51e-06
regulation of synapse organization (GO:0050807)	274	38	12.74	+	2.98	1.91e-08	1.56e-06
angiogenesis (GO:0001525)	312	41	14.5	+	2.83	2.08e-08	1.69e-06
positive regulation of catalytic activity (GO:0043085)	1104	96	51.32	+	1.87	2.12e-08	1.72e-06
cardiac ventricle development (GO:0003231)	140	26	6.51	+	4	2.18e-08	1.75e-06
central nervous system neuron development (GO:0021954)	93	21	4.32	+	4.86	2.74e-08	2.2e-06
negative regulation of transcription, DNA-templated (GO:0045892)	1190	101	55.32	+	1.83	2.88e-08	2.29e-06
negative regulation of nucleic acid-templated transcription (GO:1903507)	1194	101	55.5	+	1.82	3.1e-08	2.46e-06
ossification (GO:0001503)	220	33	10.23	+	3.23	3.13e-08	2.47e-06
negative regulation of RNA biosynthetic process (GO:1902679)	1195	101	55.55	+	1.82	3.16e-08	2.48e-06
cellular aromatic compound metabolic process (GO:0006725)	2411	60	112.08	-	0.54	3.82e-08	2.99e-06
negative regulation of growth (GO:0045926)	259	36	12.04	+	2.99	4.28e-08	3.33e-06
positive regulation of protein modification process (GO:0031401)	1233	103	57.32	+	1.8	4.82e-08	3.71e-06
positive regulation of molecular function (GO:0044093)	1479	118	68.75	+	1.72	4.82e-08	3.73e-06
regulation of cell death (GO:0010941)	1672	129	77.72	+	1.66	5.05e-08	3.87e-06
organic cyclic compound metabolic process (GO:1901360)	2625	68	122.02	-	0.56	5.12e-08	3.9e-06
growth (GO:0040007)	464	52	21.57	+	2.41	5.17e-08	3.92e-06
regulation of actin cytoskeleton organization (GO:0032956)	361	44	16.78	+	2.62	5.54e-08	4.18e-06
positive regulation of neuron differentiation (GO:0045666)	469	52	21.8	+	2.39	6.16e-08	4.63e-06
negative regulation of cellular biosynthetic process (GO:0031327)	1471	117	68.38	+	1.71	6.38e-08	4.77e-06
negative regulation of biosynthetic process (GO:0009890)	1513	119	70.33	+	1.69	6.95e-08	5.15e-06
negative regulation of cell morphogenesis involved in differentiation (GO:0010771)	99	21	4.6	+	4.56	6.94e-08	5.16e-06
regulation of chemotaxis (GO:0050920)	217	32	10.09	+	3.17	7.16e-08	5.28e-06
actin filament organization (GO:0007015)	241	34	11.2	+	3.03	7.35e-08	5.39e-06
transmembrane receptor protein serine/threonine kinase signaling pathway (GO:0007178)	183	29	8.51	+	3.41	7.48e-08	5.47e-06
kidney epithelium development (GO:0072073)	130	24	6.04	+	3.97	8.29e-08	6e-06
mesenchymal cell differentiation (GO:0048762)	151	26	7.02	+	3.7	8.29e-08	6.03e-06
response to wounding (GO:0009611)	354	43	16.46	+	2.61	8.49e-08	6.12e-06
signal transduction (GO:0007165)	4836	300	224.8	+	1.33	9.03e-08	6.48e-06
establishment or maintenance of cell polarity (GO:0007163)	208	31	9.67	+	3.21	9.25e-08	6.6e-06
cellular response to chemical stimulus (GO:0070887)	2367	168	110.03	+	1.53	9.42e-08	6.7e-06
positive regulation of MAPK cascade (GO:0043410)	522	55	24.27	+	2.27	1.05e-07	7.38e-06
response to organic substance (GO:0010033)	2494	175	115.93	+	1.51	1.05e-07	7.41e-06
negative regulation of macromolecule metabolic process (GO:0010605)	2499	175	116.17	+	1.51	1.08e-07	7.57e-06
developmental growth (GO:0048589)	448	50	20.83	+	2.4	1.08e-07	7.58e-06
nucleobase-containing compound metabolic process (GO:0006139)	2196	54	102.08	-	0.53	1.16e-07	8.07e-06
cellular nitrogen compound metabolic process (GO:0034641)	2798	76	130.07	-	0.58	1.23e-07	8.5e-06
positive regulation of cell adhesion (GO:0045785)	428	48	19.9	+	2.41	1.24e-07	8.54e-06
regulation of transmembrane receptor protein serine/threonine kinase signaling pathway (GO:0090092)	235	33	10.92	+	3.02	1.25e-07	8.62e-06
regulation of cell junction assembly (GO:1901888)	213	31	9.9	+	3.13	1.48e-07	1.01e-05
negative regulation of gene expression (GO:0010629)	1648	126	76.61	+	1.64	1.5e-07	1.02e-05
negative regulation of macromolecule biosynthetic process (GO:0010558)	1417	112	65.87	+	1.7	1.59e-07	1.08e-05
negative regulation of cellular macromolecule biosynthetic process (GO:2000113)	1382	110	64.24	+	1.71	1.61e-07	1.09e-05
regulation of cytoskeleton organization (GO:0051493)	559	57	25.99	+	2.19	1.66e-07	1.11e-05
negative regulation of cell migration (GO:0030336)	276	36	12.83	+	2.81	1.77e-07	1.18e-05
regulation of cell-cell adhesion (GO:0022407)	420	47	19.52	+	2.41	1.78e-07	1.19e-05
negative regulation of cell motility (GO:2000146)	289	37	13.43	+	2.75	1.82e-07	1.21e-05
positive regulation of protein kinase activity (GO:0045860)	445	49	20.69	+	2.37	1.84e-07	1.22e-05
negative regulation of RNA metabolic process (GO:0051253)	1287	104	59.83	+	1.74	1.86e-07	1.22e-05
regulation of cellular component biogenesis (GO:0044087)	969	84	45.04	+	1.86	2.13e-07	1.4e-05
positive regulation of cell population proliferation (GO:0008284)	970	84	45.09	+	1.86	2.17e-07	1.42e-05
supramolecular fiber organization (GO:0097435)	465	50	21.62	+	2.31	2.23e-07	1.45e-05
wound healing (GO:0042060)	279	36	12.97	+	2.78	2.24e-07	1.45e-05
cell surface receptor signaling pathway involved in cell-cell signaling (GO:1905114)	292	37	13.57	+	2.73	2.29e-07	1.48e-05
regulation of protein metabolic process (GO:0051246)	2729	186	126.86	+	1.47	2.42e-07	1.55e-05
artery development (GO:0060840)	98	20	4.56	+	4.39	2.44e-07	1.56e-05
regulation of protein serine/threonine kinase activity (GO:0071900)	437	48	20.31	+	2.36	2.65e-07	1.69e-05
epithelial cell differentiation (GO:0030855)	496	52	23.06	+	2.26	2.79e-07	1.77e-05
regulation of cellular protein metabolic process (GO:0032268)	2535	175	117.84	+	1.49	2.88e-07	1.82e-05
regulation of endothelial cell migration (GO:0010594)	163	26	7.58	+	3.43	3.12e-07	1.96e-05
regulation of vasculature development (GO:1901342)	348	41	16.18	+	2.53	3.21e-07	2.01e-05
negative regulation of cell population proliferation (GO:0008285)	688	65	31.98	+	2.03	3.26e-07	2.04e-05
regulation of MAP kinase activity (GO:0043405)	297	37	13.81	+	2.68	3.35e-07	2.08e-05
regulation of animal organ morphogenesis (GO:2000027)	211	30	9.81	+	3.06	3.66e-07	2.27e-05
negative regulation of nucleobase-containing compound metabolic process (GO:0045934)	1396	109	64.89	+	1.68	3.82e-07	2.36e-05
regulation of canonical Wnt signaling pathway (GO:0060828)	236	32	10.97	+	2.92	3.92e-07	2.41e-05
regulation of cellular response to growth factor stimulus (GO:0090287)	274	35	12.74	+	2.75	4.08e-07	2.5e-05
cell-cell signaling (GO:0007267)	864	76	40.16	+	1.89	4.26e-07	2.6e-05
positive regulation of protein serine/threonine kinase activity (GO:0071902)	288	36	13.39	+	2.69	4.47e-07	2.72e-05
response to oxygen-containing compound (GO:1901700)	1302	103	60.52	+	1.7	4.61e-07	2.79e-05
nervous system process (GO:0050877)	2085	52	96.92	-	0.54	4.7e-07	2.83e-05
central nervous system neuron axonogenesis (GO:0021955)	41	13	1.91	+	6.82	4.94e-07	2.97e-05
Wnt signaling pathway (GO:0016055)	240	32	11.16	+	2.87	5.46e-07	3.26e-05
cell-cell signaling by wnt (GO:0198738)	240	32	11.16	+	2.87	5.46e-07	3.27e-05
regulation of smooth muscle cell migration (GO:0014910)	85	18	3.95	+	4.56	6.03e-07	3.58e-05
cell-cell junction organization (GO:0045216)	147	24	6.83	+	3.51	6.07e-07	3.59e-05
negative regulation of axonogenesis (GO:0050771)	67	16	3.11	+	5.14	6.42e-07	3.79e-05
negative regulation of cellular component organization (GO:0051129)	728	67	33.84	+	1.98	6.49e-07	3.81e-05
respiratory tube development (GO:0030323)	206	29	9.58	+	3.03	6.85e-07	4.01e-05
positive regulation of epithelial cell migration (GO:0010634)	149	24	6.93	+	3.47	7.53e-07	4.39e-05
positive regulation of nitrogen compound metabolic process (GO:0051173)	3091	203	143.69	+	1.41	7.59e-07	4.41e-05
outflow tract septum morphogenesis (GO:0003148)	29	11	1.35	+	8.16	8.89e-07	5.15e-05
epithelial tube morphogenesis (GO:0060562)	361	41	16.78	+	2.44	9.18e-07	5.3e-05
positive regulation of cellular component organization (GO:0051130)	1233	98	57.32	+	1.71	9.36e-07	5.36e-05
vasculogenesis (GO:0001570)	88	18	4.09	+	4.4	9.36e-07	5.38e-05
RNA metabolic process (GO:0016070)	1234	24	57.36	-	0.42	9.89e-07	5.64e-05
modulation of chemical synaptic transmission (GO:0050804)	528	53	24.54	+	2.16	1.03e-06	5.83e-05
regulation of trans-synaptic signaling (GO:0099177)	529	53	24.59	+	2.16	1.05e-06	5.92e-05
positive regulation of cellular protein metabolic process (GO:0032270)	1566	117	72.8	+	1.61	1.09e-06	6.15e-05
regulation of growth (GO:0040008)	700	64	32.54	+	1.97	1.09e-06	6.15e-05
regulation of angiogenesis (GO:0045765)	312	37	14.5	+	2.55	1.1e-06	6.16e-05
regulation of axon guidance (GO:1902667)	45	13	2.09	+	6.21	1.19e-06	6.66e-05
cellular response to oxygen-containing compound (GO:1901701)	916	78	42.58	+	1.83	1.22e-06	6.81e-05
negative regulation of chemotaxis (GO:0050922)	54	14	2.51	+	5.58	1.4e-06	7.74e-05
lung development (GO:0030324)	203	28	9.44	+	2.97	1.52e-06	8.38e-05
ephrin receptor signaling pathway (GO:0048013)	31	11	1.44	+	7.63	1.52e-06	8.39e-05
embryonic morphogenesis (GO:0048598)	619	58	28.77	+	2.02	1.7e-06	9.35e-05
ncRNA metabolic process (GO:0034660)	418	2	19.43	-	0.1	1.83e-06	0.0001
positive regulation of cell death (GO:0010942)	709	64	32.96	+	1.94	1.87e-06	0.000102
cell junction assembly (GO:0034329)	218	29	10.13	+	2.86	1.91e-06	0.000104
embryo development ending in birth or egg hatching (GO:0009792)	822	71	38.21	+	1.86	1.93e-06	0.000105
embryonic organ development (GO:0048568)	488	49	22.68	+	2.16	2.05e-06	0.000111
chordate embryonic development (GO:0043009)	806	70	37.47	+	1.87	2.2e-06	0.000118
negative regulation of developmental growth (GO:0048640)	126	21	5.86	+	3.59	2.26e-06	0.000121
negative regulation of transcription by RNA polymerase II (GO:0000122)	870	74	40.44	+	1.83	2.28e-06	0.000122
respiratory system development (GO:0060541)	234	30	10.88	+	2.76	2.52e-06	0.000134
positive regulation of MAP kinase activity (GO:0043406)	223	29	10.37	+	2.8	2.86e-06	0.000152
biological_process (GO:0008150)	20366	987	946.72	+	1.04	2.9e-06	0.000153
Unclassified (UNCLASSIFIED)	1899	48	88.28	-	0.54	2.9e-06	0.000153
regulation of developmental growth (GO:0048638)	396	42	18.41	+	2.28	3.08e-06	0.000162
regulation of system process (GO:0044057)	602	56	27.98	+	2	3.2e-06	0.000167
negative regulation of axon guidance (GO:1902668)	27	10	1.26	+	7.97	3.33e-06	0.000174
regulation of cell-substrate adhesion (GO:0010810)	214	28	9.95	+	2.81	3.81e-06	0.000198
regulation of gene expression (GO:0010468)	3837	238	178.36	+	1.33	3.94e-06	0.000204
positive regulation of protein metabolic process (GO:0051247)	1677	121	77.96	+	1.55	4e-06	0.000207
positive regulation of response to stimulus (GO:0048584)	2321	157	107.89	+	1.46	4.09e-06	0.00021
transforming growth factor beta receptor signaling pathway (GO:0007179)	79	16	3.67	+	4.36	4.16e-06	0.000213
positive regulation of neuron projection development (GO:0010976)	369	40	17.15	+	2.33	4.29e-06	0.000219
ncRNA processing (GO:0034470)	341	1	15.85	-	0.06	4.34e-06	0.000221
regulation of cartilage development (GO:0061035)	70	15	3.25	+	4.61	4.55e-06	0.000231
response to transforming growth factor beta (GO:0071559)	122	20	5.67	+	3.53	4.88e-06	0.000247
cell-cell adhesion (GO:0098609)	392	41	18.22	+	2.25	5.26e-06	0.000266
connective tissue development (GO:0061448)	231	29	10.74	+	2.7	5.33e-06	0.000268
regulation of synapse assembly (GO:0051963)	123	20	5.72	+	3.5	5.44e-06	0.000273
positive regulation of smooth muscle cell migration (GO:0014911)	62	14	2.88	+	4.86	5.59e-06	0.00028
muscle structure development (GO:0061061)	489	48	22.73	+	2.11	5.8e-06	0.000289
positive regulation of endothelial cell migration (GO:0010595)	102	18	4.74	+	3.8	5.86e-06	0.000292
semaphorin-plexin signaling pathway (GO:0071526)	37	11	1.72	+	6.4	6.27e-06	0.000311
central nervous system neuron differentiation (GO:0021953)	208	27	9.67	+	2.79	6.43e-06	0.000317
negative regulation of cell growth (GO:0030308)	196	26	9.11	+	2.85	6.7e-06	0.00033
G protein-coupled receptor signaling pathway (GO:0007186)	1853	48	86.14	-	0.56	7.1e-06	0.000347
eye development (GO:0001654)	366	39	17.01	+	2.29	7.13e-06	0.000348
coronary vasculature development (GO:0060976)	73	15	3.39	+	4.42	7.09e-06	0.000348
gland development (GO:0048732)	428	43	19.9	+	2.16	7.88e-06	0.000383
regulation of blood vessel endothelial cell migration (GO:0043535)	94	17	4.37	+	3.89	7.95e-06	0.000383
regulation of stress fiber assembly (GO:0051492)	94	17	4.37	+	3.89	7.95e-06	0.000385
visual system development (GO:0150063)	369	39	17.15	+	2.27	7.95e-06	0.000386
regulation of ossification (GO:0030278)	224	28	10.41	+	2.69	8.28e-06	0.000397
regulation of epithelial cell proliferation (GO:0050678)	370	39	17.2	+	2.27	8.27e-06	0.000397
positive regulation of epithelial to mesenchymal transition (GO:0010718)	47	12	2.18	+	5.49	8.98e-06	0.000429
cellular response to transforming growth factor beta stimulus (GO:0071560)	117	19	5.44	+	3.49	9.42e-06	0.000442
regulation of sprouting angiogenesis (GO:1903670)	75	15	3.49	+	4.3	9.42e-06	0.000443
mesenchymal cell development (GO:0014031)	85	16	3.95	+	4.05	9.39e-06	0.000443
regulation of actomyosin structure organization (GO:0110020)	106	18	4.93	+	3.65	9.37e-06	0.000444
regulation of response to external stimulus (GO:0032101)	891	73	41.42	+	1.76	9.36e-06	0.000445
sensory system development (GO:0048880)	373	39	17.34	+	2.25	9.36e-06	0.000446
regulation of transcription by RNA polymerase II (GO:0006357)	2011	138	93.48	+	1.48	1.01e-05	0.000473
gene expression (GO:0010467)	1619	40	75.26	-	0.53	1.02e-05	0.000475
positive regulation of vasculature development (GO:1904018)	202	26	9.39	+	2.77	1.08e-05	0.000504
positive regulation of blood vessel endothelial cell migration (GO:0043536)	57	13	2.65	+	4.91	1.1e-05	0.000508
forebrain development (GO:0030900)	377	39	17.53	+	2.23	1.12e-05	0.000517
regulation of axon extension involved in axon guidance (GO:0048841)	32	10	1.49	+	6.72	1.15e-05	0.00053
positive regulation of cell projection organization (GO:0031346)	475	46	22.08	+	2.08	1.19e-05	0.000548
small GTPase mediated signal transduction (GO:0007264)	282	32	13.11	+	2.44	1.24e-05	0.000568
developmental growth involved in morphogenesis (GO:0060560)	131	20	6.09	+	3.28	1.25e-05	0.00057
regulation of apoptotic process (GO:0042981)	1493	108	69.4	+	1.56	1.31e-05	0.000595
ear development (GO:0043583)	237	29	11.02	+	2.63	1.36e-05	0.000617
artery morphogenesis (GO:0048844)	68	14	3.16	+	4.43	1.4e-05	0.000633
regulation of actin filament bundle assembly (GO:0032231)	110	18	5.11	+	3.52	1.47e-05	0.000662
RNA processing (GO:0006396)	753	12	35	-	0.34	1.5e-05	0.000677
regulation of programmed cell death (GO:0043067)	1518	109	70.57	+	1.54	1.53e-05	0.000689
sensory organ morphogenesis (GO:0090596)	293	33	13.62	+	2.42	1.54e-05	0.000689
cardiac right ventricle morphogenesis (GO:0003215)	19	8	0.88	+	9.06	1.54e-05	0.00069
inner ear development (GO:0048839)	207	26	9.62	+	2.7	1.59e-05	0.00071
negative regulation of axon extension involved in axon guidance (GO:0048843)	26	9	1.21	+	7.45	1.62e-05	0.000717
regulation of cell growth (GO:0001558)	424	42	19.71	+	2.13	1.83e-05	0.00081
regulation of transport (GO:0051049)	1982	135	92.13	+	1.47	1.89e-05	0.000836
immunoglobulin production (GO:0002377)	256	0	11.9	-	< 0.01	1.95e-05	0.000857
regulation of GTPase activity (GO:0043087)	300	33	13.95	+	2.37	1.95e-05	0.000858
ureteric bud development (GO:0001657)	91	16	4.23	+	3.78	1.98e-05	0.00087
positive regulation of Wnt signaling pathway (GO:0030177)	136	20	6.32	+	3.16	2.03e-05	0.000887
mesonephric epithelium development (GO:0072163)	92	16	4.28	+	3.74	2.24e-05	0.000971
mesonephric tubule development (GO:0072164)	92	16	4.28	+	3.74	2.24e-05	0.000974
bone development (GO:0060348)	212	26	9.85	+	2.64	2.31e-05	0.001
positive regulation of intracellular signal transduction (GO:1902533)	946	75	43.98	+	1.71	2.35e-05	0.00101
response to stimulus (GO:0050896)	8448	461	392.71	+	1.17	2.39e-05	0.00103
positive regulation of programmed cell death (GO:0043068)	647	56	30.08	+	1.86	2.42e-05	0.00104
positive regulation of sprouting angiogenesis (GO:1903672)	44	11	2.05	+	5.38	2.5e-05	0.00107
camera-type eye development (GO:0043010)	330	35	15.34	+	2.28	2.67e-05	0.00114
mesonephros development (GO:0001823)	95	16	4.42	+	3.62	3.16e-05	0.00135
negative regulation of response to external stimulus (GO:0032102)	380	38	17.66	+	2.15	3.3e-05	0.0014
aorta morphogenesis (GO:0035909)	29	9	1.35	+	6.68	3.31e-05	0.0014
regulation of osteoblast differentiation (GO:0045667)	130	19	6.04	+	3.14	3.5e-05	0.00148
negative regulation of axon extension (GO:0030517)	46	11	2.14	+	5.14	3.55e-05	0.0015
positive regulation of stress-activated MAPK cascade (GO:0032874)	167	22	7.76	+	2.83	3.67e-05	0.00155
regulation of response to wounding (GO:1903034)	193	24	8.97	+	2.68	3.85e-05	0.00162
cellular response to stimulus (GO:0051716)	6579	369	305.83	+	1.21	4.01e-05	0.00168
membranous septum morphogenesis (GO:0003149)	10	6	0.46	+	12.91	4.13e-05	0.00172
heart valve morphogenesis (GO:0003179)	47	11	2.18	+	5.03	4.21e-05	0.00175
positive regulation of stress-activated protein kinase signaling cascade (GO:0070304)	169	22	7.86	+	2.8	4.32e-05	0.00179
regulation of epithelial to mesenchymal transition (GO:0010717)	87	15	4.04	+	3.71	4.37e-05	0.0018
regulation of Notch signaling pathway (GO:0008593)	87	15	4.04	+	3.71	4.37e-05	0.0018
neural crest cell differentiation (GO:0014033)	87	15	4.04	+	3.71	4.37e-05	0.00181
appendage development (GO:0048736)	195	24	9.06	+	2.65	4.47e-05	0.00183
limb development (GO:0060173)	195	24	9.06	+	2.65	4.47e-05	0.00184
heart valve development (GO:0003170)	57	12	2.65	+	4.53	4.7e-05	0.00192
aorta development (GO:0035904)	57	12	2.65	+	4.53	4.7e-05	0.00192
regulation of cell shape (GO:0008360)	158	21	7.34	+	2.86	4.88e-05	0.00198
positive regulation of apoptotic process (GO:0043065)	642	55	29.84	+	1.84	4.93e-05	0.002
cardiac ventricle morphogenesis (GO:0003208)	78	14	3.63	+	3.86	5.3e-05	0.00214
cell growth (GO:0016049)	111	17	5.16	+	3.29	5.29e-05	0.00214
negative regulation of cell death (GO:0060548)	1042	79	48.44	+	1.63	5.37e-05	0.00216
pulmonary valve morphogenesis (GO:0003184)	17	7	0.79	+	8.86	5.95e-05	0.00239
smooth muscle cell migration (GO:0014909)	11	6	0.51	+	11.73	6.14e-05	0.00245
production of molecular mediator of immune response (GO:0002440)	282	1	13.11	-	0.08	6.13e-05	0.00246
regulation of transcription, DNA-templated (GO:0006355)	2899	181	134.76	+	1.34	6.36e-05	0.00253
neural crest cell development (GO:0014032)	80	14	3.72	+	3.76	6.75e-05	0.00268
osteoblast differentiation (GO:0001649)	91	15	4.23	+	3.55	6.88e-05	0.00273
embryonic organ morphogenesis (GO:0048562)	322	33	14.97	+	2.2	6.96e-05	0.00275
positive regulation of Notch signaling pathway (GO:0045747)	41	10	1.91	+	5.25	6.95e-05	0.00275
anatomical structure maturation (GO:0071695)	226	26	10.51	+	2.47	7.14e-05	0.00281
positive regulation of JNK cascade (GO:0046330)	138	19	6.42	+	2.96	7.21e-05	0.00283
cell projection assembly (GO:0030031)	367	36	17.06	+	2.11	7.29e-05	0.00285
immune response (GO:0006955)	1420	36	66.01	-	0.55	7.46e-05	0.00291
ameboidal-type cell migration (GO:0001667)	176	22	8.18	+	2.69	7.44e-05	0.00291
cellular response to organonitrogen compound (GO:0071417)	443	41	20.59	+	1.99	7.84e-05	0.00305
regulation of nucleic acid-templated transcription (GO:1903506)	2907	181	135.13	+	1.34	7.86e-05	0.00305
regulation of RNA biosynthetic process (GO:2001141)	2910	181	135.27	+	1.34	7.94e-05	0.00307
regulation of filopodium assembly (GO:0051489)	51	11	2.37	+	4.64	7.99e-05	0.00308
positive regulation of canonical Wnt signaling pathway (GO:0090263)	104	16	4.83	+	3.31	8.29e-05	0.00319
regulation of extent of cell growth (GO:0061387)	128	18	5.95	+	3.03	8.68e-05	0.00333
lateral mesoderm development (GO:0048368)	12	6	0.56	+	10.76	8.87e-05	0.0034
muscle cell migration (GO:0014812)	26	8	1.21	+	6.62	9.55e-05	0.00365
negative chemotaxis (GO:0050919)	43	10	2	+	5	9.79e-05	0.00372
regulation of RNA metabolic process (GO:0051252)	3172	194	147.45	+	1.32	9.77e-05	0.00372
muscle cell differentiation (GO:0042692)	272	29	12.64	+	2.29	9.84e-05	0.00373
molting cycle (GO:0042303)	106	16	4.93	+	3.25	0.000101	0.00382
hair cycle (GO:0042633)	106	16	4.93	+	3.25	0.000101	0.00383
hippo signaling (GO:0035329)	19	7	0.88	+	7.93	0.000105	0.00393
retinal ganglion cell axon guidance (GO:0031290)	19	7	0.88	+	7.93	0.000105	0.00394
DNA repair (GO:0006281)	443	5	20.59	-	0.24	0.000106	0.00399
morphogenesis of an epithelial sheet (GO:0002011)	53	11	2.46	+	4.46	0.000108	0.00403
regulation of nucleobase-containing compound metabolic process (GO:0019219)	3409	206	158.47	+	1.3	0.000108	0.00405
positive regulation of cell-cell adhesion (GO:0022409)	258	28	11.99	+	2.33	0.000113	0.00419
regulation of cell-matrix adhesion (GO:0001952)	119	17	5.53	+	3.07	0.000114	0.00423
epithelial cell development (GO:0002064)	220	25	10.23	+	2.44	0.000115	0.00425
appendage morphogenesis (GO:0035107)	169	21	7.86	+	2.67	0.000116	0.00426
limb morphogenesis (GO:0035108)	169	21	7.86	+	2.67	0.000116	0.00427
positive regulation of angiogenesis (GO:0045766)	182	22	8.46	+	2.6	0.000116	0.00428
negative regulation of phosphate metabolic process (GO:0045936)	556	48	25.85	+	1.86	0.000119	0.00436
negative regulation of phosphorus metabolic process (GO:0010563)	556	48	25.85	+	1.86	0.000119	0.00437
phosphate-containing compound metabolic process (GO:0006796)	1674	113	77.82	+	1.45	0.000126	0.00459
negative regulation of cellular response to growth factor stimulus (GO:0090288)	145	19	6.74	+	2.82	0.00013	0.00473
rRNA metabolic process (GO:0016072)	206	0	9.58	-	< 0.01	0.00013	0.00473
regeneration (GO:0031099)	97	15	4.51	+	3.33	0.00013	0.00473
stem cell development (GO:0048864)	86	14	4	+	3.5	0.000134	0.00484
regulation of small GTPase mediated signal transduction (GO:0051056)	263	28	12.23	+	2.29	0.000135	0.00489
non-canonical Wnt signaling pathway (GO:0035567)	36	9	1.67	+	5.38	0.000136	0.0049
phosphorus metabolic process (GO:0006793)	1696	114	78.84	+	1.45	0.000138	0.00495
developmental maturation (GO:0021700)	264	28	12.27	+	2.28	0.000141	0.00506
molting cycle process (GO:0022404)	98	15	4.56	+	3.29	0.000144	0.00512
hair cycle process (GO:0022405)	98	15	4.56	+	3.29	0.000144	0.00513
regulation of muscle adaptation (GO:0043502)	98	15	4.56	+	3.29	0.000144	0.00514
positive regulation of stress fiber assembly (GO:0051496)	55	11	2.56	+	4.3	0.000144	0.00514
cardiac muscle tissue development (GO:0048738)	192	23	8.93	+	2.58	0.000147	0.00521
central nervous system projection neuron axonogenesis (GO:0021952)	28	8	1.3	+	6.15	0.000147	0.00522
regulation of cell size (GO:0008361)	211	24	9.81	+	2.45	0.000158	0.00557
positive regulation of actin filament bundle assembly (GO:0032233)	66	12	3.07	+	3.91	0.00016	0.00565
negative regulation of phosphorylation (GO:0042326)	460	41	21.38	+	1.92	0.000168	0.00586
negative regulation of Wnt signaling pathway (GO:0030178)	161	20	7.48	+	2.67	0.000167	0.00586
regulation of smooth muscle cell proliferation (GO:0048660)	161	20	7.48	+	2.67	0.000167	0.00587
canonical Wnt signaling pathway (GO:0060070)	77	13	3.58	+	3.63	0.000167	0.00587
cellular component assembly (GO:0022607)	1939	127	90.14	+	1.41	0.00017	0.00594
pulmonary valve development (GO:0003177)	21	7	0.98	+	7.17	0.000174	0.00606
ribonucleoprotein complex biogenesis (GO:0022613)	393	4	18.27	-	0.22	0.000178	0.00618
muscle tissue development (GO:0060537)	339	33	15.76	+	2.09	0.000179	0.00621
actin filament bundle assembly (GO:0051017)	67	12	3.11	+	3.85	0.000182	0.00628
kidney morphogenesis (GO:0060993)	89	14	4.14	+	3.38	0.000184	0.00635
odontogenesis (GO:0042476)	101	15	4.7	+	3.19	0.000193	0.00661
regulation of transforming growth factor beta receptor signaling pathway (GO:0017015)	101	15	4.7	+	3.19	0.000193	0.00663
regulation of actin filament organization (GO:0110053)	271	28	12.6	+	2.22	0.000193	0.00664
positive regulation of ossification (GO:0045778)	101	15	4.7	+	3.19	0.000193	0.00664
phagocytosis, recognition (GO:0006910)	200	0	9.3	-	< 0.01	0.000195	0.00665
regulation of supramolecular fiber organization (GO:1902903)	368	35	17.11	+	2.05	0.000196	0.00667
regulation of biosynthetic process (GO:0009889)	3653	217	169.81	+	1.28	0.000196	0.00667
DNA metabolic process (GO:0006259)	634	11	29.47	-	0.37	0.000202	0.00684
actin cytoskeleton reorganization (GO:0031532)	68	12	3.16	+	3.8	0.000205	0.00694
positive regulation of gene expression (GO:0010628)	2000	130	92.97	+	1.4	0.000209	0.00705
gliogenesis (GO:0042063)	238	26	11.06	+	2.35	0.000209	0.00705
skeletal system morphogenesis (GO:0048705)	257	27	11.95	+	2.26	0.000211	0.00708
microtubule-based process (GO:0007017)	669	54	31.1	+	1.74	0.000215	0.00721
regulation of anatomical structure size (GO:0090066)	572	48	26.59	+	1.81	0.00022	0.00735
cell-cell adhesion via plasma-membrane adhesion molecules (GO:0098742)	185	22	8.6	+	2.56	0.000222	0.00741
muscle organ morphogenesis (GO:0048644)	91	14	4.23	+	3.31	0.000226	0.00754
morphogenesis of a branching structure (GO:0001763)	203	23	9.44	+	2.44	0.000228	0.00758
regulation of establishment of planar polarity (GO:0090175)	39	9	1.81	+	4.96	0.000228	0.00759
regulation of cellular response to transforming growth factor beta stimulus (GO:1903844)	103	15	4.79	+	3.13	0.000234	0.00775
positive regulation of cell morphogenesis involved in differentiation (GO:0010770)	189	22	8.79	+	2.5	0.000254	0.00841
digestive tract development (GO:0048565)	116	16	5.39	+	2.97	0.000256	0.00845
actin filament bundle organization (GO:0061572)	70	12	3.25	+	3.69	0.00026	0.00856
regulation of neuron projection regeneration (GO:0070570)	40	9	1.86	+	4.84	0.000269	0.00883
digestive system development (GO:0055123)	129	17	6	+	2.83	0.000271	0.00887
morphogenesis of a branching epithelium (GO:0061138)	191	22	8.88	+	2.48	0.000276	0.00902
regulation of cellular localization (GO:0060341)	1061	77	49.32	+	1.56	0.000278	0.00906
positive regulation of transport (GO:0051050)	1105	79	51.37	+	1.54	0.000283	0.00923
regulation of chondrocyte differentiation (GO:0032330)	50	10	2.32	+	4.3	0.000286	0.00927
protein phosphorylation (GO:0006468)	730	57	33.93	+	1.68	0.000285	0.00927
neural tube development (GO:0021915)	192	22	8.93	+	2.46	0.000288	0.00933
negative regulation of neuron death (GO:1901215)	248	26	11.53	+	2.26	0.00029	0.00936
vasculogenesis involved in coronary vascular morphogenesis (GO:0060979)	16	6	0.74	+	8.07	0.000306	0.00984
ossification involved in bone maturation (GO:0043931)	16	6	0.74	+	8.07	0.000306	0.00986
platelet-derived growth factor receptor signaling pathway (GO:0048008)	41	9	1.91	+	4.72	0.000315	0.0101
forebrain neuron development (GO:0021884)	32	8	1.49	+	5.38	0.000319	0.0101
coronary vasculature morphogenesis (GO:0060977)	32	8	1.49	+	5.38	0.000319	0.0101
rRNA processing (GO:0006364)	197	0	9.16	-	< 0.01	0.000317	0.0101
regulation of postsynapse organization (GO:0099175)	131	17	6.09	+	2.79	0.000318	0.0102
negative regulation of cell-substrate adhesion (GO:0010812)	61	11	2.84	+	3.88	0.000317	0.0102
muscle tissue morphogenesis (GO:0060415)	83	13	3.86	+	3.37	0.000321	0.0102
positive regulation of filopodium assembly (GO:0051491)	32	8	1.49	+	5.38	0.000319	0.0102
regulation of cellular macromolecule biosynthetic process (GO:2000112)	3339	199	155.22	+	1.28	0.000325	0.0103
cartilage development (GO:0051216)	177	21	8.23	+	2.55	0.000326	0.0103
establishment or maintenance of bipolar cell polarity (GO:0061245)	51	10	2.37	+	4.22	0.000328	0.0103
negative regulation of epithelial cell migration (GO:0010633)	72	12	3.35	+	3.59	0.000327	0.0103
establishment or maintenance of apical/basal cell polarity (GO:0035088)	51	10	2.37	+	4.22	0.000328	0.0103
response to organonitrogen compound (GO:0010243)	750	58	34.86	+	1.66	0.000336	0.0105
hair follicle development (GO:0001942)	95	14	4.42	+	3.17	0.000336	0.0105
regulation of cellular biosynthetic process (GO:0031326)	3579	211	166.37	+	1.27	0.000343	0.0107
striated muscle tissue development (GO:0014706)	322	31	14.97	+	2.07	0.000345	0.0107
atrioventricular valve morphogenesis (GO:0003181)	24	7	1.12	+	6.27	0.000344	0.0107
protein localization to membrane (GO:0072657)	427	38	19.85	+	1.91	0.000352	0.0109
response to hormone (GO:0009725)	614	50	28.54	+	1.75	0.000358	0.011
regulation of cellular response to stress (GO:0080135)	684	54	31.8	+	1.7	0.000358	0.0111
regulation of response to stress (GO:0080134)	1304	90	60.62	+	1.48	0.000361	0.0111
gland morphogenesis (GO:0022612)	120	16	5.58	+	2.87	0.00036	0.0111
roof of mouth development (GO:0060021)	96	14	4.46	+	3.14	0.000369	0.0113
regulation of metal ion transport (GO:0010959)	430	38	19.99	+	1.9	0.000374	0.0115
regulation of neuron death (GO:1901214)	372	34	17.29	+	1.97	0.000379	0.0116
macromolecule localization (GO:0033036)	2275	143	105.75	+	1.35	0.000379	0.0116
peptidyl-tyrosine dephosphorylation (GO:0035335)	33	8	1.53	+	5.22	0.000381	0.0116
plasma membrane bounded cell projection assembly (GO:0120031)	352	33	16.36	+	2.02	0.000381	0.0116
positive regulation of synaptic transmission (GO:0050806)	183	21	8.51	+	2.47	0.000402	0.0122
regulation of organelle organization (GO:0033043)	1274	88	59.22	+	1.49	0.000404	0.0122
mammary gland epithelium development (GO:0061180)	63	11	2.93	+	3.76	0.000405	0.0122
regulation of embryonic development (GO:0045995)	134	17	6.23	+	2.73	0.000403	0.0122
telencephalon development (GO:0021537)	240	25	11.16	+	2.24	0.000415	0.0125
regulation of JNK cascade (GO:0046328)	184	21	8.55	+	2.46	0.000419	0.0126
ribosome biogenesis (GO:0042254)	285	2	13.25	-	0.15	0.000422	0.0126
regulation of hydrolase activity (GO:0051336)	994	72	46.21	+	1.56	0.000432	0.0129
regulation of endocytosis (GO:0030100)	222	24	10.32	+	2.33	0.000437	0.013
skin epidermis development (GO:0098773)	98	14	4.56	+	3.07	0.000445	0.0133
negative regulation of protein phosphorylation (GO:0001933)	414	37	19.25	+	1.92	0.000446	0.0133
regulation of astrocyte differentiation (GO:0048710)	34	8	1.58	+	5.06	0.000453	0.0135
developmental cell growth (GO:0048588)	99	14	4.6	+	3.04	0.000487	0.0144
regulation of substrate adhesion-dependent cell spreading (GO:1900024)	54	10	2.51	+	3.98	0.000489	0.0145
positive regulation of transcription, DNA-templated (GO:0045893)	1546	103	71.87	+	1.43	0.000493	0.0146
fibroblast growth factor receptor signaling pathway (GO:0008543)	44	9	2.05	+	4.4	0.000495	0.0146
actin crosslink formation (GO:0051764)	11	5	0.51	+	9.78	0.000496	0.0146
positive regulation of nucleic acid-templated transcription (GO:1903508)	1550	103	72.05	+	1.43	0.000501	0.0147
positive regulation of RNA biosynthetic process (GO:1902680)	1551	103	72.1	+	1.43	0.000503	0.0147
Rho protein signal transduction (GO:0007266)	76	12	3.53	+	3.4	0.000506	0.0148
cellular response to acid chemical (GO:0071229)	171	20	7.95	+	2.52	0.000507	0.0148
bone maturation (GO:0070977)	18	6	0.84	+	7.17	0.000512	0.0149
cellular response to nitrogen compound (GO:1901699)	514	43	23.89	+	1.8	0.000515	0.015
epiboly (GO:0090504)	26	7	1.21	+	5.79	0.000518	0.015
regulation of macromolecule biosynthetic process (GO:0010556)	3425	202	159.21	+	1.27	0.00052	0.0151
actin filament-based movement (GO:0030048)	88	13	4.09	+	3.18	0.00053	0.0153
regulation of stress-activated MAPK cascade (GO:0032872)	229	24	10.65	+	2.25	0.000533	0.0154
neural crest cell migration (GO:0001755)	55	10	2.56	+	3.91	0.000555	0.016
regulation of axon extension (GO:0030516)	113	15	5.25	+	2.86	0.000567	0.0163
regulation of morphogenesis of an epithelium (GO:1905330)	113	15	5.25	+	2.86	0.000567	0.0163
regulation of heart morphogenesis (GO:2000826)	45	9	2.09	+	4.3	0.000571	0.0164
regulation of Ras protein signal transduction (GO:0046578)	232	24	10.78	+	2.23	0.000595	0.017
skin development (GO:0043588)	232	24	10.78	+	2.23	0.000595	0.017
regulation of stress-activated protein kinase signaling cascade (GO:0070302)	232	24	10.78	+	2.23	0.000595	0.017
positive regulation of transmembrane receptor protein serine/threonine kinase signaling pathway (GO:0090100)	114	15	5.3	+	2.83	0.000616	0.0175
tissue remodeling (GO:0048771)	114	15	5.3	+	2.83	0.000616	0.0175
regulation of neural precursor cell proliferation (GO:2000177)	114	15	5.3	+	2.83	0.000616	0.0175
lens development in camera-type eye (GO:0002088)	78	12	3.63	+	3.31	0.000622	0.0176
regulation of axon regeneration (GO:0048679)	36	8	1.67	+	4.78	0.000629	0.0176
syncytium formation by plasma membrane fusion (GO:0000768)	36	8	1.67	+	4.78	0.000629	0.0177
regulation of cellular component size (GO:0032535)	408	36	18.97	+	1.9	0.000628	0.0177
cell-cell fusion (GO:0140253)	36	8	1.67	+	4.78	0.000629	0.0177
atrioventricular valve development (GO:0003171)	27	7	1.26	+	5.58	0.000627	0.0177
ruffle organization (GO:0031529)	27	7	1.26	+	5.58	0.000627	0.0177
protein localization to cell junction (GO:1902414)	102	14	4.74	+	2.95	0.000636	0.0178
Ras protein signal transduction (GO:0007265)	215	23	9.99	+	2.3	0.000644	0.018
positive regulation of vascular associated smooth muscle cell migration (GO:1904754)	19	6	0.88	+	6.79	0.000648	0.0181
regulation of heart contraction (GO:0008016)	178	20	8.27	+	2.42	0.000666	0.0185
mitral valve morphogenesis (GO:0003183)	12	5	0.56	+	8.96	0.000678	0.0188
synaptic vesicle docking (GO:0016081)	12	5	0.56	+	8.96	0.000678	0.0188
establishment of cell polarity (GO:0030010)	128	16	5.95	+	2.69	0.000682	0.0188
regulation of hippo signaling (GO:0035330)	12	5	0.56	+	8.96	0.000678	0.0188
nephron development (GO:0072006)	128	16	5.95	+	2.69	0.000682	0.0188
negative regulation of response to wounding (GO:1903035)	91	13	4.23	+	3.07	0.000703	0.0193
negative regulation of molecular function (GO:0044092)	1034	73	48.07	+	1.52	0.000734	0.0202
regulation of synaptic plasticity (GO:0048167)	220	23	10.23	+	2.25	0.00074	0.0203
negative regulation of protein modification process (GO:0031400)	577	46	26.82	+	1.72	0.000746	0.0204
establishment of planar polarity (GO:0001736)	28	7	1.3	+	5.38	0.000754	0.0206
translation (GO:0006412)	306	3	14.22	-	0.21	0.000759	0.0207
phosphorylation (GO:0016310)	995	71	46.25	+	1.54	0.000762	0.0208
pattern specification process (GO:0007389)	449	38	20.87	+	1.82	0.00077	0.021
organelle organization (GO:0006996)	3064	182	142.43	+	1.28	0.000786	0.0213
positive regulation of biosynthetic process (GO:0009891)	1957	124	90.97	+	1.36	0.000796	0.0216
eye morphogenesis (GO:0048592)	166	19	7.72	+	2.46	0.000823	0.0223
humoral immune response mediated by circulating immunoglobulin (GO:0002455)	220	1	10.23	-	0.1	0.000835	0.0226
regulation of fat cell differentiation (GO:0045598)	144	17	6.69	+	2.54	0.000843	0.0227
immunoglobulin mediated immune response (GO:0016064)	266	2	12.37	-	0.16	0.000848	0.0228
cochlea development (GO:0090102)	48	9	2.23	+	4.03	0.000857	0.0229
glomerulus development (GO:0032835)	48	9	2.23	+	4.03	0.000857	0.0229
regulation of cardiac muscle cell proliferation (GO:0060043)	48	9	2.23	+	4.03	0.000857	0.023
syncytium formation (GO:0006949)	38	8	1.77	+	4.53	0.000856	0.023
stem cell differentiation (GO:0048863)	167	19	7.76	+	2.45	0.000855	0.023
positive regulation of cellular component biogenesis (GO:0044089)	527	43	24.5	+	1.76	0.000878	0.0234
B cell mediated immunity (GO:0019724)	270	2	12.55	-	0.16	0.000884	0.0235
negative regulation of protein metabolic process (GO:0051248)	1072	75	49.83	+	1.51	0.00089	0.0236
complement activation (GO:0006956)	226	1	10.51	-	0.1	0.000892	0.0236
positive regulation of smooth muscle cell proliferation (GO:0048661)	106	14	4.93	+	2.84	0.000894	0.0236
cell-substrate adhesion (GO:0031589)	168	19	7.81	+	2.43	0.00089	0.0236
establishment of tissue polarity (GO:0007164)	29	7	1.35	+	5.19	0.000901	0.0238
mitral valve development (GO:0003174)	13	5	0.6	+	8.27	0.000904	0.0238
protein localization to cell periphery (GO:1990778)	249	25	11.57	+	2.16	0.000912	0.024
metanephros development (GO:0001656)	82	12	3.81	+	3.15	0.000922	0.0242
positive regulation of epithelial cell proliferation (GO:0050679)	207	22	9.62	+	2.29	0.000929	0.0243
positive regulation of immune response (GO:0050778)	675	14	31.38	-	0.45	0.000938	0.0246
cofactor biosynthetic process (GO:0051188)	164	0	7.62	-	< 0.01	0.000943	0.0246
tRNA metabolic process (GO:0006399)	165	0	7.67	-	< 0.01	0.000946	0.0247
response to acid chemical (GO:0001101)	251	25	11.67	+	2.14	0.000949	0.0247
substrate adhesion-dependent cell spreading (GO:0034446)	49	9	2.28	+	3.95	0.000975	0.0253
smooth muscle cell differentiation (GO:0051145)	49	9	2.28	+	3.95	0.000975	0.0254
regulation of spontaneous synaptic transmission (GO:0150003)	7	4	0.33	+	12.29	0.000994	0.0256
negative regulation of angiogenesis (GO:0016525)	120	15	5.58	+	2.69	0.00099	0.0257
regulation of cell migration involved in sprouting angiogenesis (GO:0090049)	39	8	1.81	+	4.41	0.000992	0.0257
positive regulation of artery morphogenesis (GO:1905653)	7	4	0.33	+	12.29	0.000994	0.0257
presynapse assembly (GO:0099054)	21	6	0.98	+	6.15	0.001	0.0258
positive regulation of cell migration involved in sprouting angiogenesis (GO:0090050)	21	6	0.98	+	6.15	0.001	0.0258
glial cell differentiation (GO:0010001)	187	20	8.69	+	2.3	0.00104	0.0266
negative regulation of cartilage development (GO:0061037)	30	7	1.39	+	5.02	0.00107	0.0274
cell-cell junction assembly (GO:0007043)	96	13	4.46	+	2.91	0.0011	0.028
regulation of pri-miRNA transcription by RNA polymerase II (GO:1902893)	50	9	2.32	+	3.87	0.00111	0.0282
adherens junction organization (GO:0034332)	50	9	2.32	+	3.87	0.00111	0.0282
cardiac conduction (GO:0061337)	50	9	2.32	+	3.87	0.00111	0.0282
motor neuron axon guidance (GO:0008045)	40	8	1.86	+	4.3	0.00114	0.0291
regulation of secretion (GO:0051046)	924	66	42.95	+	1.54	0.00116	0.0293
regulation of integrin-mediated signaling pathway (GO:2001044)	14	5	0.65	+	7.68	0.00118	0.03
regulation of binding (GO:0051098)	395	34	18.36	+	1.85	0.00123	0.031
animal organ maturation (GO:0048799)	22	6	1.02	+	5.87	0.00123	0.0311
negative regulation of transport (GO:0051051)	558	44	25.94	+	1.7	0.00124	0.0313
positive regulation of endocytosis (GO:0045807)	123	15	5.72	+	2.62	0.00124	0.0313
complement activation, classical pathway (GO:0006958)	215	1	9.99	-	0.1	0.00125	0.0314
semi-lunar valve development (GO:1905314)	31	7	1.44	+	4.86	0.00126	0.0314
ventricular cardiac muscle tissue development (GO:0003229)	62	10	2.88	+	3.47	0.00126	0.0315
positive regulation of collagen biosynthetic process (GO:0032967)	31	7	1.44	+	4.86	0.00126	0.0315
innate immune response (GO:0045087)	748	17	34.77	-	0.49	0.00127	0.0315
negative regulation of transforming growth factor beta receptor signaling pathway (GO:0030512)	62	10	2.88	+	3.47	0.00126	0.0315
regulation of pathway-restricted SMAD protein phosphorylation (GO:0060393)	62	10	2.88	+	3.47	0.00126	0.0316
branching morphogenesis of an epithelial tube (GO:0048754)	160	18	7.44	+	2.42	0.0013	0.0322
regulation of secretion by cell (GO:1903530)	848	61	39.42	+	1.55	0.00131	0.0325
regulation of muscle system process (GO:0090257)	242	24	11.25	+	2.13	0.00132	0.0327
regulation of muscle hypertrophy (GO:0014743)	74	11	3.44	+	3.2	0.00133	0.0328
negative regulation of blood vessel morphogenesis (GO:2000181)	124	15	5.76	+	2.6	0.00133	0.0329
negative regulation of transmembrane receptor protein serine/threonine kinase signaling pathway (GO:0090101)	111	14	5.16	+	2.71	0.00133	0.0329
negative regulation of cell adhesion (GO:0007162)	291	27	13.53	+	2	0.00136	0.0336
regulation of cardiac muscle tissue development (GO:0055024)	99	13	4.6	+	2.82	0.00141	0.0346
plasma membrane organization (GO:0007009)	99	13	4.6	+	2.82	0.00141	0.0347
atrioventricular valve formation (GO:0003190)	8	4	0.37	+	10.76	0.00144	0.035
positive regulation of cardiac epithelial to mesenchymal transition (GO:0062043)	8	4	0.37	+	10.76	0.00144	0.035
negative regulation of hippo signaling (GO:0035331)	8	4	0.37	+	10.76	0.00144	0.0351
DNA methylation involved in embryo development (GO:0043045)	8	4	0.37	+	10.76	0.00144	0.0352
regulation of artery morphogenesis (GO:1905651)	8	4	0.37	+	10.76	0.00144	0.0352
changes to DNA methylation involved in embryo development (GO:1901538)	8	4	0.37	+	10.76	0.00144	0.0353
regulation of cardiac muscle tissue growth (GO:0055021)	75	11	3.49	+	3.16	0.00146	0.0355
organ growth (GO:0035265)	113	14	5.25	+	2.67	0.00155	0.0376
negative regulation of cellular response to transforming growth factor beta stimulus (GO:1903845)	64	10	2.98	+	3.36	0.00156	0.0376
inner ear morphogenesis (GO:0042472)	113	14	5.25	+	2.67	0.00155	0.0377
ventricular cardiac muscle tissue morphogenesis (GO:0055010)	53	9	2.46	+	3.65	0.00159	0.0383
inner ear receptor cell differentiation (GO:0060113)	76	11	3.53	+	3.11	0.00161	0.0387
endothelial cell differentiation (GO:0045446)	76	11	3.53	+	3.11	0.00161	0.0388
negative regulation of ion transport (GO:0043271)	181	19	8.41	+	2.26	0.00165	0.0397
in utero embryonic development (GO:0001701)	518	41	24.08	+	1.7	0.0017	0.0407
positive regulation of RNA metabolic process (GO:0051254)	1651	105	76.75	+	1.37	0.0017	0.0408
mammary gland development (GO:0030879)	149	17	6.93	+	2.45	0.0017	0.0408
endocardial cushion morphogenesis (GO:0003203)	33	7	1.53	+	4.56	0.00172	0.0411
establishment of epithelial cell polarity (GO:0090162)	33	7	1.53	+	4.56	0.00172	0.0412
DNA recombination (GO:0006310)	201	1	9.34	-	0.11	0.00174	0.0415
regulation of cell cycle (GO:0051726)	998	69	46.39	+	1.49	0.00175	0.0417
digestive tract morphogenesis (GO:0048546)	54	9	2.51	+	3.59	0.00178	0.0422
regulation of ERK1 and ERK2 cascade (GO:0070372)	307	28	14.27	+	1.96	0.0018	0.0426
regulation of organ growth (GO:0046620)	115	14	5.35	+	2.62	0.0018	0.0427
response to nitrogen compound (GO:1901698)	857	61	39.84	+	1.53	0.0018	0.0428
positive regulation of transcription by RNA polymerase II (GO:0045944)	1234	82	57.36	+	1.43	0.00189	0.0446
retina development in camera-type eye (GO:0060041)	152	17	7.07	+	2.41	0.00189	0.0446
ventricular trabecula myocardium morphogenesis (GO:0003222)	16	5	0.74	+	6.72	0.00192	0.0451
regulation of protein localization to membrane (GO:1905475)	191	20	8.88	+	2.25	0.00193	0.0451
negative regulation of oligodendrocyte differentiation (GO:0048715)	16	5	0.74	+	6.72	0.00192	0.0452
response to progesterone (GO:0032570)	16	5	0.74	+	6.72	0.00192	0.0452
interspecies interaction between organisms (GO:0044419)	1477	44	68.66	-	0.64	0.00194	0.0453
epithelial cell morphogenesis (GO:0003382)	44	8	2.05	+	3.91	0.00195	0.0456
adherens junction maintenance (GO:0034334)	9	4	0.42	+	9.56	0.00201	0.0464
regulation of cardiac epithelial to mesenchymal transition (GO:0062042)	9	4	0.42	+	9.56	0.00201	0.0465
mitochondrion organization (GO:0007005)	396	6	18.41	-	0.33	0.002	0.0465
positive regulation of integrin-mediated signaling pathway (GO:2001046)	9	4	0.42	+	9.56	0.00201	0.0466
positive regulation of collagen metabolic process (GO:0010714)	34	7	1.58	+	4.43	0.002	0.0466
cardiac muscle tissue growth (GO:0055017)	34	7	1.58	+	4.43	0.002	0.0467
extracellular matrix organization (GO:0030198)	240	23	11.16	+	2.06	0.00215	0.0493
regulation of vascular associated smooth muscle cell migration (GO:1904752)	25	6	1.16	+	5.16	0.00215	0.0493
presynapse organization (GO:0099172)	25	6	1.16	+	5.16	0.00215	0.0494
wound healing, spreading of cells (GO:0044319)	25	6	1.16	+	5.16	0.00215	0.0495
epiboly involved in wound healing (GO:0090505)	25	6	1.16	+	5.16	0.00215	0.0495
neurotrophin signaling pathway (GO:0038179)	25	6	1.16	+	5.16	0.00215	0.0496

## Sheet: S4d - Genes Biv only in Liver
Sept10
0610025J13Rik
0610040F04Rik
1110002J07Rik
1110046J04Rik
1110054M08Rik
1500009L16Rik
1700006E09Rik
1700025G04Rik
1700026J14Rik
1810010H24Rik
2010001A14Rik
2210008F06Rik
2310014F06Rik
2510009E07Rik
2610034B18Rik
2610035D17Rik
2610042L04Rik
2610203C20Rik
2610307P16Rik
2700046G09Rik
2810410L24Rik
2810430I11Rik
2900052L18Rik
3222401L13Rik
4731419I09Rik
4732419C18Rik
4833422M21Rik
4921504A21Rik
4921504E06Rik
4921522P10Rik
4930417H01Rik
4930448E22Rik
4930452B06Rik
4930455B14Rik
4930455G09Rik
4930461C15Rik
4930556M19Rik
4932441J04Rik
4933431K23Rik
5031415H12Rik
5031439G07Rik
5730420D15Rik
5930403N24Rik
6330403K07Rik
6430571L13Rik
6430573F11Rik
6720483E21Rik
8030423F21Rik
9330162012Rik
9330179D12Rik
9630033F20Rik
A130051J06Rik
A230028O05Rik
A230083G16Rik
A330033J07Rik
A330041J22Rik
A330074K22Rik
A530083I20Rik
A930004D18Rik
A930012L18Rik
Abat
Abca1
Abca5
Abcb1b
Abhd15
Abtb2
AC102815.1
Ackr3
Acot1
Acot3
Acot4
Actn1
Acvr2a
Acvr2b
Acyp1
Adam19
Adamts1
Adamts17
Adamts4
Adamtsl2
Adar
Adarb1
Adcy3
Afap1
Aff3
Agap1
Agpat3
AI317395
Ajuba
AK129341
Ak4
Akap13
Akap5
Akap7
Akr1c19
Akt3
Alcam
Aldh5a1
Amigo2
Amotl1
Ank3
Ankrd13b
Ankrd29
Ankrd44
Ankrd45
Ankrd6
Anks6
Ano6
Apba1
Apbb1
Apoh
App
Appl2
Arhgap31
Arhgef10
Arhgef10l
Arhgef26
Arhgef28
Arl4c
Armc2
Armcx4
Arsb
Asap2
Asap3
Asb10
Asb13
Asgr1
Asxl3
Atn1
Atp11a
Atp6v0e2
Atp8b2
Atp9a
Atrnl1
Atxn7l1os2
AW551984
Axin2
Axl
Azin2
B230119M05Rik
B3galnt1
B3gnt5
B4galt4
B4galt5
B4galt6
B630019K06Rik
Bach2
Bahcc1
Baiap2
Bambi
Bambi-ps1
BC022687
BC050972
BC051142
BC106179
Bcar1
Bcar3
Bcl6
Bcl9
Bcl9l
Bend5
Bhlhe40
Bicc1
Blcap
Blnk
Bmf
Bmp1
Bmpr1a
Bmyc
Boc
Bpi
Brsk1
C030014I23Rik
C230012O17Rik
C230034O21Rik
Cables1
Cachd1
Cacnb1
Cadm1
Cald1
Camk2d
Camk2n1
Cap2
Capn2
Card6
Cbfb
Cbx2
Cbx4
Cbx8
Ccdc112
Ccdc113
Ccdc120
Ccdc166
Ccdc30
Ccdc85c
Ccdc92
Ccnd2
Ccnjl
Cd200
Cd276
Cd63
Cdc42bpb
Cdk14
Cdkn1c
Cdon
Cdr2l
Celf2
Cep112
Cerk
Cers1
Cers4
Cfap44
Cfap45
Cfap69
Cgn
Chd3
Chd3os
Chn1
Chpf
Chrna1os
Chst15
Cisd3
Ckap4
Clip2
Clip3
Cln3
Cmtm4
Cmtm7
Col11a1
Col5a1
Col5a2
Coprs
Cpa2
Cpeb2
Cpsf4l
Creb5
Crim1
Crip3
Cry1
Csdc2
Csf1
Csf2rb2
Csf3r
Csrnp3
Csrp2
Cstad
Ctbp2
Ctgf
Ctif
Cttnbp2
Cttnbp2nl
Ctxn2
Cuedc1
Cxadr
Cxxc4
Cxxc5
Cyp46a1
D230017M19Rik
D430040D24Rik
D630045J12Rik
D8Ertd82e
Dab2
Dach1
Dact1
Dcbld2
Dchs1
Ddit4
Ddr1
Dennd2a
Dennd5b
Dfna5
Dip2c
Disp2
Dlec1
Dlg5
Dmpk
Dnajb5
Dnmt3a
Dnmt3b
Dnmt3bos
Dock11
Dock9
Dppa3
Dpysl3
Dse
Dtx4
Dusp22
Dusp3
Dusp4
Dusp5
Dzip1l
E130116L18Rik
E230001N04Rik
E330009J07Rik
E530011L22Rik
Ece1
Ecscr
Edaradd
Eef1a1
Efcab10
Efemp2
Efna4
Efna5
Efnb1
Efnb2
Efnb3
Efr3b
Efs
Eid2
Eif4e3
Elk3
Elmo1
Eml1
Eml6
Enah
Entpd1
Epb4.1l3
Epha4
Epha7
Ephb3
Ephb4
Ephb6
Epn2
Evc2
Evl
Eya1
Fam102a
Fam105a
Fam110b
Fam135a
Fam13c
Fam167b
Fam171a1
Fam171a2
Fam187a
Fam198b
Fam213b
Fam222a
Fam49a
Fam57a
Fam69b
Farp1
Fat1
Fat4
Faxc
Fbln1
Fbn1
Fbrsl1
Fbxl7
Fbxo16
Fbxo17
Fermt2
Fgf1
Fgf18
Fgf22
Fgfr1
Fgfr2
Fhl1
Fhod1
Fibin
Fign
Fkbp9
Flna
Flrt2
Flywch2
Fmnl2
Fmnl3
Fnbp1l
Fndc3a
Fndc3b
Fndc4
Fosb
Foxj1
Fras1
Frem1
Frs3
Fry
Frzb
Fscn1
Fsd1l
Fstl1
Furin
Fut10
Fzd1
Fzd2
Fzd3
Fzd4
Fzd8
G730013B05Rik
Gab1
Gabbr1
Gabre
Gadd45b
Galnt11
Gas1
Gckr
Gdf11
Gdpd5
Gfod1
Ggn
Gja1
Gjb1
Gjc1
Gk5
Gkap1
Glb1l2
Gli2
Glis2
Gls2
Gm10065
Gm10190
Gm10392
Gm10406
Gm10549
Gm10561
Gm10602
Gm10645
Gm11110
Gm11266
Gm11414
Gm11424
Gm11454
Gm11523
Gm11613
Gm11627
Gm11629
Gm11705
Gm11766
Gm11767
Gm11772
Gm11906
Gm11915
Gm11940
Gm12184
Gm12592
Gm12781
Gm12862
Gm12866
Gm13032
Gm13077
Gm13142
Gm13187
Gm13330
Gm13377
Gm13814
Gm14022
Gm14051
Gm14379
Gm14488
Gm14808
Gm15138
Gm15173
Gm15270
Gm15320
Gm15326
Gm15334
Gm15569
Gm15655
Gm15688
Gm15704
Gm15867
Gm15873
Gm15918
Gm15998
Gm16010
Gm16049
Gm16052
Gm16096
Gm16141
Gm16188
Gm16596
Gm16793
Gm16835
Gm17110
Gm17281
Gm17494
Gm19569
Gm20109
Gm20509
Gm2058
Gm20696
Gm20748
Gm20784
Gm21981
Gm22063
Gm23472
Gm23864
Gm24009
Gm24158
Gm24413
Gm25064
Gm26559
Gm26576
Gm26583
Gm26615
Gm26660
Gm26674
Gm26691
Gm26692
Gm26693
Gm26711
Gm26721
Gm26845
Gm26876
Gm26877
Gm27030
Gm27568
Gm27741
Gm28033
Gm28119
Gm28386
Gm28563
Gm28592
Gm28616
Gm28959
Gm2897
Gm29054
Gm29202
Gm29340
Gm29417
Gm29491
Gm3411
Gm3667
Gm3739
Gm4117
Gm4577
Gm4755
Gm4793
Gm5106
Gm5432
Gm5533
Gm5601
Gm5602
Gm6039
Gm6091
Gm6277
Gm7457
Gm7854
Gm8098
Gm8116
Gm8281
Gm9157
Gm9530
Gm9581
Gm973
Gm9857
Gm9888
Gm9913
Gnai1
Gnaq
Gnb4
Gne
Gng2
Gpc2
Gpc6
Gpr125
Gpr137b-ps
Gpr137c
Gpr19
Gpr63
Gpr85
Gprasp2
Gprc5b
Gpsm1
Gpt2
Gpx7
Gpx8
Gramd2
Gramd3
Grb14
Gria3
Gse1
Gucy1a2
Gulp1
H1f0
H2-DMa
H2-DMb2
H2afy2
Hcar1
Hectd2
Henmt1
Herc3
Hes1
Hes6
Hey1
Hfe2
Hip1
Hivep2
Hmgn3
Hmox1
Hunk
Id2
Id4
Ids
Ier5l
Iffo2
Ift43
Ift81
Igdcc4
Igf2bp1
Igf2bp2
Igfbp5
Igsf9
Ikzf4
Il12a
Il17rd
Il22ra1
Il2rg
Il6st
Inadl
Inha
Inpp4a
Inpp4b
Inppl1
Irf2bpl
Irs1
Itga6
Itgb8
Jag1
Jakmip2
Jam3
Jdp2
Jmjd1c
Jph2
Jun
Junos
Jup
Kalrn
Kazn
Kcnab2
Kcnab3os
Kcnj2
Kcnt2
Kctd12
Kctd15
Kdelc2
Khdc3
Kif1b
Kif21a
Kif3c
Kif6
Kifc3
Kirrel
Klc2
Klf4
Klhl2
Klhl3
Klhl32
Klhl8
Kremen1
Krt222
L3mbtl3
Lama4
Laptm4b
Large
Lbh
Ldhb
Ldlrad3
Ldlrad4
Leprel1
Lgals12
Lifr
Lima1
Lincenc1
Litaf
Lix1
Lix1l
Lmcd1
Lpar2
Lpcat4
Lpgat1
Lphn1
Lphn2
Lpp
Lrch2
Lrfn1
Lrfn4
Lrig1
Lrp1
Lrp4
Lrrc1
Lrrc16a
Lrrd1
Lrrfip1
Lrriq1
Lrrk2
Lrrn3
Ltb4r1
Ltbp1
Luzp1
Ly6g6d
Lysmd2
Lzts1
Maf
Mafb
Maged1
Magel2
Magi1
Magi2
Mamstr
Man2a2
Map1b
Map2
Map3k12
Map3k3
Map4k4
Map9
Mapre3
Marcks
Mark1
Mb21d2
Mboat2
Mcmdc2
Me1
Megf8
Mest
Mex3b
Mfap2
Mfap3l
Mfhas1
Mia3
Micall1
Mir125b-1
Mir1895
Mir1901
Mir1903
Mir1907
Mir3081
Mir3083
Mir3100
Mir5130
Mir6392
Mir6538
Mir671
Mir7086
Mir760
Mir8104
Mir8120
Mir92b
Mllt4
Mllt6
Mmp16
Mmrn1
Mpdz
Mpnd
Mpo
Mpp2
Mpp3
Mpped2
Mpzl3
Mras
Mreg
Mrgpre
Mro
Msantd3
Msi1
Mtag2
Mtap7d3
Mtcl1
Mtmr11
Mtss1l
Mtx1
Muc1
Mxra7
Mycbpap
Mycn
Myl4
Myl7
Myl9
Myo1b
Myo1e
Myo5a
Myo6
Nab1
Nap1l5
Nat14
Nav1
Nbea
Ncald
Ncoa1
Ncs1
Ndn
Ndufs2
Nedd9
Nek6
Neo1
Nfatc4
Nfib
Nim1k
Nin
Nkain3
Nkd1
Nme5
Nnat
Nos1ap
Nos3
Notch1
Notch3
Nova1
Nox4
Nphp4
Nppb
Nrep
Nrp1
Nuak1
Nxn
Oacyl
Oasl2
Oaz1-ps
Ociad2
Ogdhl
Olfml2b
Osbpl10
Osbpl3
Osbpl6
Oxr1
P4htm
Pacsin3
Padi3
Pald1
Palld
Palm
Pam
Panx1
Paqr8
Pard3
Pard6b
Pard6g
Parp8
Parva
Pcbp3
Pcbp4
Pcdh17
Pcdh18
Pcdh7
Pcdh9
PCDHGA12
Pcdhga2
Pcdhga4
Pcdhga5
Pcdhga7
Pcdhgb4
Pcdhgb5
PCDHGB6
Pcdhgb8
Pcdhgc4
Pced1b
Pcgf2
Pclo
Pcnx
Pcsk5
Pde2a
Pde5a
Pde7b
Pde9a
Pdgfc
Pdgfrb
Pdpn
Peg12
Peli2
Pfn2
Phf21b
Phlda1
Phlda3
Phldb2
Pi16
Pik3c2b
Pik3ip1
Pik3r6
Pkd2
Pkia
Pkm
Pknox2
Pla2g2c
Plac8
Plat
Plau
Plcb1
Plcg1
Plch1
Plekha1
Plekha5
Plekhg1
Plekhh1
Plekhh2
Plekho1
Plk2
Plod2
Plxdc2
Plxna1
Plxna3
Pm20d2
Pmepa1
Pmepa1os
Pnpla3
Pomgnt2
Porcn
Ppap2b
Ppfia3
Ppil6
Ppm1h
Ppp1r18
Ppp1r18os
Ppp1r26
Ppp1r3c
Ppp1r9a
Ppp3cc
Prex2
Prickle4
Prkar2a
Prkca
Prkce
Psd3
Ptgfrn
Ptk2
Ptk7
Ptms
Ptpdc1
Ptpn13
Ptprf
Ptprg
Ptprk
Ptprm
Pura
Pvrl1
Pvrl3
Pxdn
Rab11fip3
Rab31
Rab34
Rab39b
Rai1
Rai14
Ralgds
Rapgef2
Rapgefl1
Rara
Rarb
Rasa2
Rasl11a
Rasl11b
Rasl2-9
Rassf8
Raver2
Rbfox2
Rbm11
Rbms1
Rcan1
Rcor2
Reck
Reep2
Rel
Rftn2
Rgl1
Rgmb
Rhobtb3
Rhoj
Rhoq
Rhou
Rhpn2
Rilpl1
Rnd2
Rnd3
Rnf122
Rnf144a
Rnf150
Rnf157
Rnf217
Rnf224
Rnf32
Robo2
RP23-132G24.3
RP23-142F14.3
RP23-152I6.2
RP23-193J20.4
RP23-213K18.2
RP23-235J5.14
RP23-255J24.2
RP23-271C13.1
RP23-274H19.2
RP23-298I7.2
RP23-321H9.2
RP23-407E2.27
RP23-56B11.8
RP23-72A20.2
RP23-83N21.1
RP24-117N14.2
RP24-120B18.5
RP24-142E6.2
RP24-192L21.1
RP24-240J15.1
RP24-253I2.1
RP24-568B16.3
RP24-78F21.3
Rps6ka1
Rps6ka2
Rras2
Rsph1
Rundc3b
Rusc2
S100a16
Samd12
Samd15
Samd4
Sap30l
Sash1
Sbf2
Sbk1
Scamp5
Sccpdh
Scd1
Schip1
Scn2b
Sdc1
Sema3b
Sema3c
Sema3g
Sema4c
Sema4g
Sema6a
Sema6c
Sepn1
Serp2
Serpinb6a
Serping1
Sertad4
Sesn3
Sestd1
Setbp1
Sgcb
Sgms1
Sh3bp4
Sh3pxd2a
Sh3pxd2b
Shisa4
Shisa5
Shroom4
Six5
Skida1
Slc12a2
Slc12a8
Slc15a3
Slc1a3
Slc22a15
Slc22a17
Slc23a2
Slc24a3
Slc27a1
Slc27a3
Slc27a4
Slc2a13
Slc30a4
Slc35e4
Slc36a4
Slc37a3
Slc38a4
Slc4a3
Slc8a2
Slc9a5
Slit2
Smad1
Smarca1
Smarca2
Smarcd3
Smo
Smpd2
Smtnl1
Sncaip
Snn
Sntb2
Snx10
Snx24
Snx33
Socs2
Socs3
Soga1
Sorbs2
Sox11
Sox13
Sox30
Sox4
Sox6os
Spats2l
Spin2c
Spin4
Spr-ps1
Spred3
Spsb4
Sptan1
Sptbn1
Src
Srgap1
St6gal1
St8sia4
Stab1
Stag3
Stap2
Stard9
Stau2
Stc1
Steap1
Steap2
Stk39
Stox2
Stx1a
Stx1b
Stx4a
Stxbp6
Styk1
Sulf2
Sv2a
Syde1
Syn3
Syne2
Syngap1
Tac2
Tacc2
Tagln3
Tanc1
Tbc1d16
Tbc1d4
Tbc1d9
Tbkbp1
Tcp11l1
Tcte2
Tead1
Tead2
Tekt1
Tex26
Tgfb2
Tgfb3
Tgfbr1
Tha1
Thbs2
Thbs3
Thrb
Thsd7a
Timp1
Timp2
Tjp1
Tlr12
Tlr9
Tmed8
Tmeff1
Tmem132a
Tmem135
Tmem136
Tmem150a
Tmem158
Tmem184c
Tmem191c
Tmem198
Tmem232
Tmem44
Tmem47
Tmem50b
Tmem98
Tmsb10
Tnfaip6
Tnfrsf11b
Tnfrsf19
Tnfrsf22
Tnfsf9
Tnks1bp1
Tnni1
Tnrc18
Tox
Tox3
Tpd52l1
Tpm4
Traj41
Tram1l1
Trav13-2
Trerf1
Trib1
Trib2
Trim16
Trim3
Trim61
Trim62
Trio
Trpm4
Trps1
Tsc22d1
Tshz3
Tsku
Tspan12
Tspan18
Tspan2
Tspan2os
Tspan5
Tspan7
Tspyl4
Tspyl5
Ttc12
Ttc29
Ttc39c
Ttc7b
Ttc8
Ttl
Ttll3
Ttll7
Tuba1a
Tubb2b
Tulp4
Tvp23bos
Txndc16
Tyro3
Uaca
Ubash3b
Ube2e2
Ubtd2
Ubxn10
Uggt2
Unc5c
Usp13
Usp27x
Ust
Vangl2
Vash1
Vash2
Vat1
Vav3
Vcan
Vegfc
Vgll3
Vim
Vps37d
Vwa3b
Wdr35
Wdr66
Wfs1
Wisp1
Wtip
Wwc2
Wwtr1
Xkr6
Xylt1
Yap1
Yes1
Ypel1
Zbed3
Zbtb10
Zbtb20
Zc2hc1c
Zc3h12c
Zcchc14
Zdhhc8
Zfhx3
Zfp105
Zfp13
Zfp287
Zfp316
Zfp354b
Zfp37
Zfp423
Zfp462
Zfp503
Zfp516
Zfp521
Zfp532
Zfp57
Zfp579
Zfp580
Zfp612
Zfp618
Zfp629
Zfp651
Zfp664
Zfp697
Zfp703
Zfp711
Zfp791
Zfp819
Zfp827
Zfp9
Zfp941
Zfpm2
Zfyve9
Zhx2
Zkscan16
Zkscan2
Zkscan4
Zmat3
Zmiz1
Zmiz1os1
Zswim6
